# Supplementary material for: Effect of Lacking ZKSCAN3 on Autophagy, Lysosomal Biogenesis and Senescence
Source: Int J Mol Sci. 2023 Apr 24;24(9):7786. doi: 10.3390/ijms24097786 (PMC10178544; doi:10.3390/ijms24097786)
Supplement: Supplementary file 1 [file ijms-24-07786-s001.zip]

Archive with 3 entries (3 files):
- Figure S1 S2 Table S1.pdf
- Table S2. Group_HK-2-WT-VS-HK-2-KO_DE_significant_anno.xls
- Table S3. Group_Hela-WT-VS-Hela-KO_DE_significant_anno.xls
