# Supplementary material for: Effect of Lacking ZKSCAN3 on Autophagy, Lysosomal Biogenesis and Senescence
Source: Int J Mol Sci. 2023 Apr 24;24(9):7786. doi: 10.3390/ijms24097786 (PMC10178544; doi:10.3390/ijms24097786)
Supplement: Supplementary file 1 [file ijms-24-07786-s001.zip › Table S2. Group_HK-2-WT-VS-HK-2-KO_DE_significant_anno.xls]

id	FPKM_sample1	FPKM_sample2	log2FoldChange	test_stat	p_value	padj	Regulation	GeneID	Chr	Start	End	Strand	GeneSymbol	Description	GO_BP	GO_CC	GO_MF	KO
ENST00000002829	8.50522	21.8841	1.36346	9.09563	5e-05	0.000460621	Ups	ENSG00000001617	3	50192562	50226508	+	SEMA3F	sema domain%2C immunoglobulin domain (Ig)%2C short basic domain%2C secreted%2C (semaphorin) 3F [Source:HGNC Symbol%3BAcc:10728]	GO:0001755:neural crest cell migration;GO:0007275:multicellular organism development;GO:0007411:axon guidance;GO:0021675:nerve development;GO:0048843:negative regulation of axon extension involved in axon guidance;GO:0048846:axon extension involved in axon guidance;GO:0061549:sympathetic ganglion development;GO:0097490:sympathetic neuron projection extension;GO:0097491:sympathetic neuron projecti…	GO:0005615:extracellular space;GO:0016020:membrane;	GO:0045499:chemorepellent activity;	K06840
ENST00000006053	3.64893	8.33082	1.19098	9.65851	5e-05	0.000460621	Ups	ENSG00000006210	16	57406370	57418960	+	CX3CL1	chemokine (C-X3-C motif) ligand 1 [Source:HGNC Symbol%3BAcc:10647]	GO:0006935:chemotaxis;GO:0006952:defense response;GO:0006955:immune response;GO:0007155:cell adhesion;GO:0019221:cytokine-mediated signaling pathway;GO:0030593:neutrophil chemotaxis;GO:0030595:leukocyte chemotaxis;GO:0032914:positive regulation of transforming growth factor beta1 production;GO:0043066:negative regulation of apoptotic process;GO:0045766:positive regulation of angiogenesis;GO:00482…	GO:0005576:extracellular region;GO:0005615:extracellular space;GO:0005886:plasma membrane;GO:0009986:cell surface;GO:0016020:membrane;GO:0016021:integral component of membrane;	GO:0005102:signaling receptor binding;GO:0005515:protein binding;GO:0008009:chemokine activity;	K05508
ENST00000009530	1.88695	7.37282	1.96616	2.39283	0.00135	0.00967465	Ups	ENSG00000019582	5	149781715	149792314	-	CD74	CD74 molecule%2C major histocompatibility complex%2C class II invariant chain [Source:HGNC Symbol%3BAcc:1697]	GO:0000187:activation of MAPK activity;GO:0001516:prostaglandin biosynthetic process;GO:0001961:positive regulation of cytokine-mediated signaling pathway;GO:0002606:positive regulation of dendritic cell antigen processing and presentation;GO:0002792:negative regulation of peptide secretion;GO:0002830:positive regulation of type 2 immune response;GO:0002906:negative regulation of mature B cell ap…	GO:0000139:Golgi membrane;GO:0005622:intracellular;GO:0005765:lysosomal membrane;GO:0005771:multivesicular body;GO:0005773:vacuole;GO:0005886:plasma membrane;GO:0009897:external side of plasma membrane;GO:0009986:cell surface;GO:0012507:ER to Golgi transport vesicle membrane;GO:0016020:membrane;GO:0016021:integral component of membrane;GO:0030658:transport vesicle membrane;GO:0030666:endocytic ve…	GO:0001540:amyloid-beta binding;GO:0004896:cytokine receptor activity;GO:0019955:cytokine binding;GO:0035718:macrophage migration inhibitory factor binding;GO:0042289:MHC class II protein binding;GO:0042802:identical protein binding;GO:0050998:nitric-oxide synthase binding;	K06505
ENST00000014914	42.3571	20.5123	-1.04611	-23.0676	5e-05	0.000460621	Down	ENSG00000013588	12	13043716	13070871	+	GPRC5A	G protein-coupled receptor%2C family C%2C group 5%2C member A [Source:HGNC Symbol%3BAcc:9836]	GO:0007165:signal transduction;	GO:0005794:Golgi apparatus;GO:0005886:plasma membrane;GO:0005887:integral component of plasma membrane;GO:0016021:integral component of membrane;GO:0030659:cytoplasmic vesicle membrane;GO:0043231:intracellular membrane-bounded organelle;	GO:0004930:G protein-coupled receptor activity;	K08468
ENST00000020926	9.15659	4.48589	-1.02941	-8.87967	5e-05	0.000460621	Down	ENSG00000019505	11	45261852	45307870	-	SYT13	synaptotagmin XIII [Source:HGNC Symbol%3BAcc:14962]	GO:0016192:vesicle-mediated transport;	GO:0005887:integral component of plasma membrane;GO:0030133:transport vesicle;	-	K12022
ENST00000025469	3.55838	0.482847	-2.88158	-3.60639	5e-05	0.000460621	Down	ENSG00000023902	1	150122108	150131790	+	PLEKHO1	pleckstrin homology domain containing%2C family O member 1 [Source:HGNC Symbol%3BAcc:24310]	-	GO:0005634:nucleus;GO:0005737:cytoplasm;GO:0005886:plasma membrane;	GO:0005543:phospholipid binding;	-
ENST00000056233	4.66059	19.8587	2.09119	16.613	5e-05	0.000460621	Ups	ENSG00000050344	7	26191860	26226745	+	NFE2L3	nuclear factor%2C erythroid 2-like 3 [Source:HGNC Symbol%3BAcc:7783]	GO:0006366:transcription by RNA polymerase II;	GO:0005634:nucleus;	GO:0003700:DNA-binding transcription factor activity;GO:0003713:transcription coactivator activity;GO:0043565:sequence-specific DNA binding;	K09040
ENST00000064724	324.932	65.8486	-2.30291	-55.1403	5e-05	0.000460621	Down	ENSG00000013297	3	170136653	170151887	+	CLDN11	claudin 11 [Source:HGNC Symbol%3BAcc:8514]	GO:0007283:spermatogenesis;GO:0008366:axon ensheathment;GO:0016338:calcium-independent cell-cell adhesion via plasma membrane cell-adhesion molecules;	GO:0005886:plasma membrane;GO:0005923:bicellular tight junction;GO:0016021:integral component of membrane;	GO:0005198:structural molecule activity;GO:0042802:identical protein binding;	K06087
ENST00000075120	5.75638	1.60705	-1.84075	-7.80345	5e-05	0.000460621	Down	ENSG00000059804	12	8071826	8088871	-	SLC2A3	solute carrier family 2 (facilitated glucose transporter)%2C member 3 [Source:HGNC Symbol%3BAcc:11007]	GO:0005975:carbohydrate metabolic process;GO:0006766:vitamin metabolic process;GO:0006767:water-soluble vitamin metabolic process;GO:0008645:hexose transmembrane transport;GO:0019852:L-ascorbic acid metabolic process;GO:0044281:small molecule metabolic process;GO:0055085:transmembrane transport;	GO:0005886:plasma membrane;GO:0016021:integral component of membrane;	GO:0005355:glucose transmembrane transporter activity;GO:0022857:transmembrane transporter activity;	K08142
ENST00000161863	3.56395	7.51223	1.07576	11.4498	5e-05	0.000460621	Ups	ENSG00000047188	5	112849380	112930981	+	YTHDC2	YTH domain containing 2 [Source:HGNC Symbol%3BAcc:24721]	-	-	GO:0003676:nucleic acid binding;GO:0005515:protein binding;GO:0005524:ATP binding;GO:0008026:ATP-dependent helicase activity;	-
ENST00000162330	50.548	19.6705	-1.36162	-6.61131	5e-05	0.000460621	Down	ENSG00000050820	16	75262928	75285507	-	BCAR1	breast cancer anti-estrogen resistance 1 [Source:HGNC Symbol%3BAcc:971]	GO:0001558:regulation of cell growth;GO:0007015:actin filament organization;GO:0007155:cell adhesion;GO:0007173:epidermal growth factor receptor signaling pathway;GO:0007186:G protein-coupled receptor signaling pathway;GO:0007229:integrin-mediated signaling pathway;GO:0007596:blood coagulation;GO:0008283:cell proliferation;GO:0008286:insulin receptor signaling pathway;GO:0010595:positive regulati…	GO:0001726:ruffle;GO:0005737:cytoplasm;GO:0005829:cytosol;GO:0005886:plasma membrane;GO:0005925:focal adhesion;GO:0030027:lamellipodium;	GO:0004871:obsolete signal transducer activity;GO:0005515:protein binding;GO:0017124:SH3 domain binding;GO:0019901:protein kinase binding;	K05726
ENST00000167106	0.720677	1.71815	1.25344	5.27583	5e-05	0.000460621	Ups	ENSG00000071246	14	77228532	77249354	+	VASH1	vasohibin 1 [Source:HGNC Symbol%3BAcc:19964]	GO:0001525:angiogenesis;GO:0001937:negative regulation of endothelial cell proliferation;GO:0007050:cell cycle arrest;GO:0009611:response to wounding;GO:0010596:negative regulation of endothelial cell migration;GO:0016525:negative regulation of angiogenesis;GO:0043537:negative regulation of blood vessel endothelial cell migration;GO:1901491:negative regulation of lymphangiogenesis;GO:2000772:regu…	GO:0005615:extracellular space;GO:0005737:cytoplasm;GO:0005783:endoplasmic reticulum;GO:0045177:apical part of cell;	-	-
ENST00000171000	4.93307	1.48096	-1.73596	-3.71743	5e-05	0.000460621	Down	ENSG00000079337	12	48131040	48152861	-	RAPGEF3	Rap guanine nucleotide exchange factor (GEF) 3 [Source:HGNC Symbol%3BAcc:16629]	GO:0001525:angiogenesis;GO:0006112:energy reserve metabolic process;GO:0007165:signal transduction;GO:0007264:small GTPase mediated signal transduction;GO:0007596:blood coagulation;GO:0008283:cell proliferation;GO:0019933:cAMP-mediated signaling;GO:0030168:platelet activation;GO:0030822:obsolete positive regulation of cAMP catabolic process;GO:0032486:Rap protein signal transduction;GO:0044281:sm…	GO:0005622:intracellular;GO:0005886:plasma membrane;GO:0005952:cAMP-dependent protein kinase complex;GO:0012505:endomembrane system;GO:0016020:membrane;	GO:0005085:guanyl-nucleotide exchange factor activity;GO:0005515:protein binding;GO:0008603:cAMP-dependent protein kinase regulator activity;GO:0017034:Rap guanyl-nucleotide exchange factor activity;GO:0030552:cAMP binding;	K08014
ENST00000173785	14.4452	2.03181	-2.82976	-2.59402	5e-05	0.000460621	Down	ENSG00000067082	10	3821239	3824243	-	KLF6	Kruppel-like factor 6 [Source:HGNC Symbol%3BAcc:2235]	GO:0006351:transcription, DNA-templated;GO:0006355:regulation of transcription, DNA-templated;GO:0019221:cytokine-mediated signaling pathway;GO:0030183:B cell differentiation;GO:0045893:positive regulation of transcription, DNA-templated;	GO:0005634:nucleus;GO:0005737:cytoplasm;	GO:0003677:DNA binding;GO:0046872:metal ion binding;	K09207
ENST00000178638	0.75227	0.12549	-2.58368	-3.76503	5e-05	0.000460621	Down	ENSG00000074410	15	63613577	63674360	-	CA12	carbonic anhydrase XII [Source:HGNC Symbol%3BAcc:1371]	GO:0006730:one-carbon metabolic process;GO:0015701:bicarbonate transport;GO:0044281:small molecule metabolic process;	GO:0005886:plasma membrane;GO:0016021:integral component of membrane;	GO:0004089:carbonate dehydratase activity;GO:0008270:zinc ion binding;	K01672
ENST00000193403	210.16	91.0348	-1.207	-9.37547	5e-05	0.000460621	Down	ENSG00000072110	14	69340860	69446157	-	ACTN1	actinin%2C alpha 1 [Source:HGNC Symbol%3BAcc:163]	GO:0002576:platelet degranulation;GO:0007596:blood coagulation;GO:0030168:platelet activation;GO:0030198:extracellular matrix organization;GO:0034329:cell junction assembly;GO:0042981:regulation of apoptotic process;GO:0048041:focal adhesion assembly;GO:0051017:actin filament bundle assembly;GO:0051271:negative regulation of cellular component movement;GO:0051764:actin crosslink formation;	GO:0001726:ruffle;GO:0005576:extracellular region;GO:0005634:nucleus;GO:0005737:cytoplasm;GO:0005829:cytosol;GO:0005856:cytoskeleton;GO:0005886:plasma membrane;GO:0005916:fascia adherens;GO:0005925:focal adhesion;GO:0030018:Z disc;GO:0031093:platelet alpha granule lumen;GO:0031143:pseudopodium;GO:0042995:cell projection;GO:0043197:dendritic spine;GO:0070062:extracellular exosome;	GO:0003779:actin binding;GO:0005178:integrin binding;GO:0005509:calcium ion binding;GO:0005515:protein binding;GO:0017166:vinculin binding;GO:0019904:protein domain specific binding;GO:0044325:ion channel binding;GO:0051015:actin filament binding;	K05699
ENST00000194155	0.108363	2.0928	4.27149	5.92716	5e-05	0.000460621	Ups	ENSG00000112852	5	140474227	140476962	+	PCDHB2	protocadherin beta 2 [Source:HGNC Symbol%3BAcc:8687]	GO:0007155:cell adhesion;GO:0007156:homophilic cell adhesion via plasma membrane adhesion molecules;GO:0007268:chemical synaptic transmission;GO:0007399:nervous system development;GO:0007416:synapse assembly;GO:0016339:calcium-dependent cell-cell adhesion via plasma membrane cell adhesion molecules;	GO:0005887:integral component of plasma membrane;GO:0016021:integral component of membrane;	GO:0005509:calcium ion binding;	K16494
ENST00000200453	104.075	37.025	-1.49105	-31.4835	5e-05	0.000460621	Down	ENSG00000087074	19	49375649	49379314	+	PPP1R15A	protein phosphatase 1%2C regulatory subunit 15A [Source:HGNC Symbol%3BAcc:14375]	GO:0006417:regulation of translation;GO:0006915:apoptotic process;GO:0006974:cellular response to DNA damage stimulus;GO:0007050:cell cycle arrest;GO:0007179:transforming growth factor beta receptor signaling pathway;GO:0030512:negative regulation of transforming growth factor beta receptor signaling pathway;GO:0030968:endoplasmic reticulum unfolded protein response;	GO:0005783:endoplasmic reticulum;GO:0005829:cytosol;	GO:0005515:protein binding;GO:0019901:protein kinase binding;	K14019
ENST00000200652	0.887193	2.34976	1.40519	3.6371	5e-05	0.000460621	Ups	ENSG00000197208	5	131630136	131679899	+	SLC22A4	solute carrier family 22 (organic cation/zwitterion transporter)%2C member 4 [Source:HGNC Symbol%3BAcc:10968]	GO:0006641:triglyceride metabolic process;GO:0006814:sodium ion transport;GO:0007589:body fluid secretion;GO:0009437:carnitine metabolic process;GO:0015695:organic cation transport;GO:0015697:quaternary ammonium group transport;GO:0015879:carnitine transport;GO:0055085:transmembrane transport;	GO:0005739:mitochondrion;GO:0005886:plasma membrane;GO:0005887:integral component of plasma membrane;GO:0016324:apical plasma membrane;	GO:0000166:nucleotide binding;GO:0005515:protein binding;GO:0005524:ATP binding;GO:0008513:secondary active organic cation transmembrane transporter activity;GO:0015226:carnitine transmembrane transporter activity;GO:0015293:symporter activity;GO:0015491:cation:cation antiporter activity;GO:0015651:quaternary ammonium group transmembrane transporter activity;GO:0030165:PDZ domain binding;	K08202
ENST00000201031	0.609891	0	-inf	-nan	5e-05	0.000460621	Down	ENSG00000087510	20	55204358	55214339	+	TFAP2C	transcription factor AP-2 gamma (activating enhancer binding protein 2 gamma) [Source:HGNC Symbol%3BAcc:11744]	GO:0001829:trophectodermal cell differentiation;GO:0001942:hair follicle development;GO:0003334:keratinocyte development;GO:0006357:regulation of transcription by RNA polymerase II;GO:0007267:cell-cell signaling;GO:0008584:male gonad development;GO:0021877:forebrain neuron fate commitment;GO:0021987:cerebral cortex development;GO:0030718:germ-line stem cell population maintenance;GO:0035019:somat…	GO:0005634:nucleus;	GO:0000980:RNA polymerase II distal enhancer sequence-specific DNA binding;GO:0000981:DNA-binding transcription factor activity, RNA polymerase II-specific;GO:0003677:DNA binding;GO:0003700:DNA-binding transcription factor activity;GO:0005515:protein binding;GO:0046983:protein dimerization activity;	K09177
ENST00000203664	23.2762	5.37689	-2.11401	-23.7615	5e-05	0.000460621	Down	ENSG00000089723	14	94492675	94515276	+	OTUB2	OTU domain%2C ubiquitin aldehyde binding 2 [Source:HGNC Symbol%3BAcc:20351]	GO:0006508:proteolysis;GO:0006520:cellular amino acid metabolic process;GO:0016579:protein deubiquitination;GO:0070536:protein K63-linked deubiquitination;GO:0071108:protein K48-linked deubiquitination;	GO:0005575:cellular_component;	GO:0004843:thiol-dependent ubiquitin-specific protease activity;GO:0008242:omega peptidase activity;	K09603
ENST00000206423	37.8414	15.811	-1.25904	-11.8274	5e-05	0.000460621	Down	ENSG00000091986	3	112323407	112360116	-	CCDC80	coiled-coil domain containing 80 [Source:HGNC Symbol%3BAcc:30649]	GO:0010811:positive regulation of cell-substrate adhesion;GO:0030198:extracellular matrix organization;	GO:0005604:basement membrane;GO:0005614:interstitial matrix;	GO:0001968:fibronectin binding;GO:0008201:heparin binding;	-
ENST00000207870	0.57278	1.16851	1.02861	2.55665	5e-05	0.000460621	Ups	ENSG00000093217	3	38388270	38456467	+	XYLB	xylulokinase homolog (H. influenzae) [Source:HGNC Symbol%3BAcc:12839]	GO:0005975:carbohydrate metabolic process;GO:0005997:xylulose metabolic process;GO:0005998:xylulose catabolic process;GO:0006091:generation of precursor metabolites and energy;GO:0042732:D-xylose metabolic process;	-	GO:0004856:xylulokinase activity;GO:0005524:ATP binding;GO:0016301:kinase activity;GO:0016773:phosphotransferase activity, alcohol group as acceptor;	K00854
ENST00000210187	0.769414	1.57949	1.03763	2.10674	0.00135	0.00967465	Ups	ENSG00000167964	16	2198625	2204166	+	RAB26	RAB26%2C member RAS oncogene family [Source:HGNC Symbol%3BAcc:14259]	GO:0007264:small GTPase mediated signal transduction;GO:0008150:biological_process;GO:0015031:protein transport;GO:0017157:regulation of exocytosis;GO:0035272:exocrine system development;GO:0043001:Golgi to plasma membrane protein transport;GO:0045055:regulated exocytosis;	GO:0000139:Golgi membrane;GO:0030658:transport vesicle membrane;GO:0030667:secretory granule membrane;GO:0031226:intrinsic component of plasma membrane;	GO:0005525:GTP binding;GO:0019002:GMP binding;	K07913
ENST00000211998	9.9449	3.006	-1.72611	-5.55773	5e-05	0.000460621	Down	ENSG00000035403	10	75757872	75879910	+	VCL	vinculin [Source:HGNC Symbol%3BAcc:12665]	GO:0002009:morphogenesis of an epithelium;GO:0002576:platelet degranulation;GO:0006928:movement of cell or subcellular component;GO:0006936:muscle contraction;GO:0007155:cell adhesion;GO:0007160:cell-matrix adhesion;GO:0007596:blood coagulation;GO:0030032:lamellipodium assembly;GO:0030168:platelet activation;GO:0030334:regulation of cell migration;GO:0030336:negative regulation of cell migration;…	GO:0005576:extracellular region;GO:0005829:cytosol;GO:0005856:cytoskeleton;GO:0005911:cell-cell junction;GO:0005912:adherens junction;GO:0005913:cell-cell adherens junction;GO:0005916:fascia adherens;GO:0005925:focal adhesion;GO:0015629:actin cytoskeleton;GO:0030018:Z disc;GO:0030055:cell-substrate junction;GO:0042383:sarcolemma;GO:0043034:costamere;	GO:0002162:dystroglycan binding;GO:0003779:actin binding;GO:0005198:structural molecule activity;GO:0005515:protein binding;GO:0008013:beta-catenin binding;GO:0017048:Rho GTPase binding;GO:0045294:alpha-catenin binding;GO:0045296:cadherin binding;	K05700
ENST00000215582	2.27917	6.90029	1.59815	9.93332	5e-05	0.000460621	Ups	ENSG00000099812	19	751126	764319	+	MISP	mitotic spindle positioning [Source:HGNC Symbol%3BAcc:27000]	GO:0051301:cell division;	GO:0005856:cytoskeleton;GO:0005925:focal adhesion;GO:0005938:cell cortex;	GO:0003779:actin binding;	-
ENST00000215631	64.5303	26.1718	-1.30196	-10.2248	5e-05	0.000460621	Down	ENSG00000099860	19	2476125	2478257	+	GADD45B	growth arrest and DNA-damage-inducible%2C beta [Source:HGNC Symbol%3BAcc:4096]	GO:0000185:activation of MAPKKK activity;GO:0000186:activation of MAPKK activity;GO:0006469:negative regulation of protein kinase activity;GO:0006915:apoptotic process;GO:0006950:response to stress;GO:0007275:multicellular organism development;GO:0030154:cell differentiation;GO:0051726:regulation of cell cycle;	GO:0005634:nucleus;	-	K04402
ENST00000215794	1.04277	3.54155	1.76396	6.24153	5e-05	0.000460621	Ups	ENSG00000184979	22	18632666	18660164	+	USP18	ubiquitin specific peptidase 18 [Source:HGNC Symbol%3BAcc:12616]	GO:0006511:ubiquitin-dependent protein catabolic process;GO:0019221:cytokine-mediated signaling pathway;GO:0060337:type I interferon signaling pathway;GO:0060338:regulation of type I interferon-mediated signaling pathway;	GO:0005634:nucleus;GO:0005829:cytosol;	GO:0004221:obsolete ubiquitin thiolesterase activity;GO:0004843:thiol-dependent ubiquitin-specific protease activity;	K11846
ENST00000215912	0.747735	2.59758	1.79657	2.85741	0.00035	0.00284743	Ups	ENSG00000100100	22	31677579	31688514	-	PIK3IP1	phosphoinositide-3-kinase interacting protein 1 [Source:HGNC Symbol%3BAcc:24942]	GO:0014067:negative regulation of phosphatidylinositol 3-kinase signaling;GO:0043553:negative regulation of phosphatidylinositol 3-kinase activity;	GO:0016021:integral component of membrane;	GO:0016301:kinase activity;GO:0036313:phosphatidylinositol 3-kinase catalytic subunit binding;	-
ENST00000216286	1.44852	9.02848	2.63991	15.3699	5e-05	0.000460621	Ups	ENSG00000087303	14	52471521	52535712	-	NID2	nidogen 2 (osteonidogen) [Source:HGNC Symbol%3BAcc:13389]	GO:0007155:cell adhesion;GO:0007160:cell-matrix adhesion;	GO:0005604:basement membrane;GO:0009986:cell surface;GO:0016021:integral component of membrane;GO:0031012:extracellular matrix;	GO:0005509:calcium ion binding;GO:0005515:protein binding;GO:0005518:collagen binding;	K06826
ENST00000216288	8.04786	3.59297	-1.16343	-4.27827	5e-05	0.000460621	Down	ENSG00000075413	14	103852197	103970163	+	MARK3	MAP/microtubule affinity-regulating kinase 3 [Source:HGNC Symbol%3BAcc:6897]	-	GO:0005886:plasma membrane;	GO:0004672:protein kinase activity;GO:0004674:protein serine/threonine kinase activity;GO:0005515:protein binding;GO:0005524:ATP binding;GO:0016301:kinase activity;	K08798
ENST00000216840	5.49944	2.49866	-1.13813	-2.04959	0.00065	0.00501728	Down	ENSG00000100949	14	24734744	24740945	-	RABGGTA	Rab geranylgeranyltransferase%2C alpha subunit [Source:HGNC Symbol%3BAcc:9795]	GO:0006464:cellular protein modification process;GO:0007601:visual perception;GO:0018342:protein prenylation;GO:0018344:protein geranylgeranylation;	-	GO:0004663:Rab geranylgeranyltransferase activity;GO:0008270:zinc ion binding;GO:0008318:protein prenyltransferase activity;	K14050
ENST00000217961	1.45236	2.98077	1.03728	7.52716	5e-05	0.000460621	Ups	ENSG00000101846	X	7137497	7272851	+	STS	steroid sulfatase (microsomal)%2C isozyme S [Source:HGNC Symbol%3BAcc:11425]	GO:0006665:sphingolipid metabolic process;GO:0006687:glycosphingolipid metabolic process;GO:0006706:steroid catabolic process;GO:0007565:female pregnancy;GO:0008544:epidermis development;GO:0043687:post-translational protein modification;GO:0044267:cellular protein metabolic process;GO:0044281:small molecule metabolic process;	GO:0005764:lysosome;GO:0005768:endosome;GO:0005783:endoplasmic reticulum;GO:0005788:endoplasmic reticulum lumen;GO:0005789:endoplasmic reticulum membrane;GO:0005794:Golgi apparatus;GO:0005886:plasma membrane;GO:0016020:membrane;GO:0016021:integral component of membrane;GO:0043231:intracellular membrane-bounded organelle;	GO:0004773:steryl-sulfatase activity;GO:0008484:sulfuric ester hydrolase activity;GO:0046872:metal ion binding;	K01131
ENST00000219207	3.4513	1.40995	-1.2915	-4.18514	5e-05	0.000460621	Down	ENSG00000102934	16	57290004	57318599	-	PLLP	plasmolipin [Source:HGNC Symbol%3BAcc:18553]	GO:0006811:ion transport;GO:0009611:response to wounding;GO:0042552:myelination;	GO:0016021:integral component of membrane;GO:0043218:compact myelin;GO:0045121:membrane raft;	-	-
ENST00000220669	2.26828	6.43128	1.50351	1.76756	0.0086	0.0483112	Ups	ENSG00000104231	8	82613958	82633535	-	ZFAND1	zinc finger%2C AN1-type domain 1 [Source:HGNC Symbol%3BAcc:25858]	-	-	GO:0008270:zinc ion binding;	K07059
ENST00000220809	8.3635	1.57035	-2.41302	-4.44025	5e-05	0.000460621	Down	ENSG00000104368	8	42032751	42065242	-	PLAT	plasminogen activator%2C tissue [Source:HGNC Symbol%3BAcc:9051]	GO:0001666:response to hypoxia;GO:0006464:cellular protein modification process;GO:0006508:proteolysis;GO:0007596:blood coagulation;GO:0014909:smooth muscle cell migration;GO:0031639:plasminogen activation;GO:0035249:synaptic transmission, glutamatergic;GO:0042060:wound healing;GO:0042730:fibrinolysis;GO:0043434:response to peptide hormone;GO:0045861:negative regulation of proteolysis;GO:0048008:…	GO:0005576:extracellular region;GO:0005615:extracellular space;GO:0005737:cytoplasm;GO:0009986:cell surface;GO:0030141:secretory granule;GO:0031012:extracellular matrix;GO:0045177:apical part of cell;GO:0045202:synapse;	GO:0004252:serine-type endopeptidase activity;GO:0005515:protein binding;	K01343
ENST00000220888	0.76821	1.6487	1.10176	2.34745	0.00105	0.00773561	Ups	ENSG00000104447	8	116424777	116680929	-	TRPS1	trichorhinophalangeal syndrome I [Source:HGNC Symbol%3BAcc:12340]	GO:0000122:negative regulation of transcription by RNA polymerase II;GO:0001501:skeletal system development;GO:0006366:transcription by RNA polymerase II;GO:0006607:NLS-bearing protein import into nucleus;GO:0032330:regulation of chondrocyte differentiation;GO:0045892:negative regulation of transcription, DNA-templated;	GO:0005634:nucleus;	GO:0003700:DNA-binding transcription factor activity;GO:0005515:protein binding;GO:0008270:zinc ion binding;GO:0043565:sequence-specific DNA binding;GO:0046872:metal ion binding;	-
ENST00000221169	0.248973	1.10728	2.15296	5.47541	5e-05	0.000460621	Ups	ENSG00000104725	8	24808468	24814624	-	NEFL	neurofilament%2C light polypeptide [Source:HGNC Symbol%3BAcc:7739]	GO:0007268:chemical synaptic transmission;GO:0008089:anterograde axonal transport;GO:0008090:retrograde axonal transport;GO:0019896:axonal transport of mitochondrion;GO:0033693:neurofilament bundle assembly;GO:0045109:intermediate filament organization;	GO:0005829:cytosol;GO:0005883:neurofilament;GO:0030424:axon;GO:0033596:TSC1-TSC2 complex;	GO:0005200:structural constituent of cytoskeleton;GO:0005515:protein binding;GO:0008022:protein C-terminus binding;GO:0042802:identical protein binding;	-
ENST00000221459	5.32545	2.31001	-1.205	-2.24772	0.00205	0.0140625	Down	ENSG00000104863	19	49617618	49621717	+	LIN7B	lin-7 homolog B (C. elegans) [Source:HGNC Symbol%3BAcc:17788]	GO:0006887:exocytosis;GO:0007269:neurotransmitter secretion;GO:0015031:protein transport;	GO:0005923:bicellular tight junction;GO:0014069:postsynaptic density;GO:0016323:basolateral plasma membrane;GO:0043005:neuron projection;GO:0045211:postsynaptic membrane;	GO:0019904:protein domain specific binding;	-
ENST00000221466	2.85357	8.13409	1.51121	2.43215	0.00455	0.0281454	Ups	ENSG00000104870	19	50015536	50029590	+	FCGRT	Fc fragment of IgG%2C receptor%2C transporter%2C alpha [Source:HGNC Symbol%3BAcc:3621]	GO:0002416:IgG immunoglobulin transcytosis in epithelial cells mediated by FcRn immunoglobulin receptor;GO:0006955:immune response;GO:0019882:antigen processing and presentation;	GO:0005886:plasma membrane;GO:0016020:membrane;GO:0016021:integral component of membrane;	GO:0019864:IgG binding;GO:0030881:beta-2-microglobulin binding;	-
ENST00000222482	6.10628	0.958994	-2.6707	-8.68539	5e-05	0.000460621	Down	ENSG00000128510	7	129932993	129964019	+	CPA4	carboxypeptidase A4 [Source:HGNC Symbol%3BAcc:15740]	GO:0006508:proteolysis;GO:0016573:histone acetylation;	GO:0005575:cellular_component;GO:0005576:extracellular region;	GO:0004180:carboxypeptidase activity;GO:0004181:metallocarboxypeptidase activity;GO:0008270:zinc ion binding;	K08637
ENST00000225171	1.26928	2.58577	1.02658	2.52355	0.00015	0.00130023	Ups	ENSG00000108176	10	69556427	69597922	-	DNAJC12	DnaJ (Hsp40) homolog%2C subfamily C%2C member 12 [Source:HGNC Symbol%3BAcc:28908]	-	-	-	K09532
ENST00000225235	9.92989	4.26884	-1.21793	-13.6209	5e-05	0.000460621	Down	ENSG00000108239	10	96162261	96295687	+	TBC1D12	TBC1 domain family%2C member 12 [Source:HGNC Symbol%3BAcc:29082]	-	-	-	-
ENST00000227451	0.53322	1.36091	1.35177	5.36029	5e-05	0.000460621	Ups	ENSG00000110042	11	58939965	58976060	+	DTX4	deltex homolog 4 (Drosophila) [Source:HGNC Symbol%3BAcc:29151]	GO:0007219:Notch signaling pathway;GO:0016567:protein ubiquitination;GO:0032479:regulation of type I interferon production;GO:0032481:positive regulation of type I interferon production;GO:0045087:innate immune response;	GO:0005829:cytosol;	GO:0008270:zinc ion binding;GO:0016874:ligase activity;	K06058
ENST00000227507	29.3251	6.51033	-2.17134	-20.0282	5e-05	0.000460621	Down	ENSG00000110092	11	69455855	69469242	+	CCND1	cyclin D1 [Source:HGNC Symbol%3BAcc:1582]	GO:0000082:G1/S transition of mitotic cell cycle;GO:0000278:mitotic cell cycle;GO:0000320:re-entry into mitotic cell cycle;GO:0001889:liver development;GO:0001934:positive regulation of protein phosphorylation;GO:0006974:cellular response to DNA damage stimulus;GO:0007595:lactation;GO:0010039:response to iron ion;GO:0010165:response to X-ray;GO:0010243:response to organonitrogen compound;GO:00301…	GO:0000307:cyclin-dependent protein kinase holoenzyme complex;GO:0005622:intracellular;GO:0005634:nucleus;GO:0005654:nucleoplasm;GO:0005829:cytosol;GO:0005923:bicellular tight junction;GO:0016020:membrane;	GO:0004672:protein kinase activity;GO:0005515:protein binding;GO:0016538:cyclin-dependent protein serine/threonine kinase regulator activity;GO:0019899:enzyme binding;GO:0019901:protein kinase binding;	K04503
ENST00000227756	6.54178	0.951597	-2.78126	-8.1249	5e-05	0.000460621	Down	ENSG00000110328	11	11292423	11643552	-	GALNT18	UDP-N-acetyl-alpha-D-galactosamine:polypeptide N-acetylgalactosaminyltransferase 18 [Source:HGNC Symbol%3BAcc:30488]	GO:0006486:protein glycosylation;	GO:0000139:Golgi membrane;GO:0016021:integral component of membrane;	GO:0004653:polypeptide N-acetylgalactosaminyltransferase activity;	K00710
ENST00000228534	4.29843	1.58057	-1.44336	-4.01099	5e-05	0.000460621	Down	ENSG00000110944	12	56732663	56734193	+	IL23A	interleukin 23%2C alpha subunit p19 [Source:HGNC Symbol%3BAcc:15488]	GO:0001916:positive regulation of T cell mediated cytotoxicity;GO:0002230:positive regulation of defense response to virus by host;GO:0002827:positive regulation of T-helper 1 type immune response;GO:0006954:inflammatory response;GO:0032693:negative regulation of interleukin-10 production;GO:0032725:positive regulation of granulocyte macrophage colony-stimulating factor production;GO:0032729:posi…	GO:0070743:interleukin-23 complex;	GO:0005125:cytokine activity;GO:0045519:interleukin-23 receptor binding;	K05426
ENST00000229277	36.5648	17.9959	-1.02279	-5.53363	5e-05	0.000460621	Down	ENSG00000111674	12	7023614	7032859	+	ENO2	enolase 2 (gamma%2C neuronal) [Source:HGNC Symbol%3BAcc:3353]	GO:0005975:carbohydrate metabolic process;GO:0006006:glucose metabolic process;GO:0006094:gluconeogenesis;GO:0006096:glycolytic process;GO:0044281:small molecule metabolic process;	GO:0000015:phosphopyruvate hydratase complex;GO:0001917:photoreceptor inner segment;GO:0005829:cytosol;GO:0005886:plasma membrane;GO:0043204:perikaryon;	GO:0000287:magnesium ion binding;GO:0004634:phosphopyruvate hydratase activity;	K01689
ENST00000229955	0.494761	1.233	1.31737	4.44499	5e-05	0.000460621	Ups	ENSG00000112218	6	97242002	97285339	-	GPR63	G protein-coupled receptor 63 [Source:HGNC Symbol%3BAcc:13302]	GO:0008150:biological_process;	GO:0005886:plasma membrane;GO:0016020:membrane;GO:0016021:integral component of membrane;	GO:0003674:molecular_function;GO:0004930:G protein-coupled receptor activity;	K04321
ENST00000230419	0.762543	2.59108	1.76466	4.96635	5e-05	0.000460621	Ups	ENSG00000112655	6	43044006	43129457	+	PTK7	protein tyrosine kinase 7 [Source:HGNC Symbol%3BAcc:9618]	GO:0001736:establishment of planar polarity;GO:0001843:neural tube closure;GO:0003401:axis elongation;GO:0007155:cell adhesion;GO:0007165:signal transduction;GO:0010976:positive regulation of neuron projection development;GO:0016477:cell migration;GO:0031532:actin cytoskeleton reorganization;GO:0042060:wound healing;GO:0045198:establishment of epithelial cell apical/basal polarity;GO:0060026:conv…	GO:0005887:integral component of plasma membrane;GO:0005911:cell-cell junction;GO:0016021:integral component of membrane;	GO:0004713:protein tyrosine kinase activity;GO:0004714:transmembrane receptor protein tyrosine kinase activity;GO:0005515:protein binding;GO:0005524:ATP binding;	K05127
ENST00000230565	0.242918	2.05428	3.0801	3.69971	0.00015	0.00130023	Ups	ENSG00000112796	6	46128152	46138708	-	ENPP5	ectonucleotide pyrophosphatase/phosphodiesterase 5 (putative) [Source:HGNC Symbol%3BAcc:13717]	GO:0007154:cell communication;	GO:0005576:extracellular region;GO:0005886:plasma membrane;GO:0016021:integral component of membrane;	GO:0016787:hydrolase activity;	K18398
ENST00000230792	1.14055	2.31918	1.02388	3.63879	5e-05	0.000460621	Ups	ENSG00000112874	5	102884556	102898494	-	NUDT12	nudix (nucleoside diphosphate linked moiety X)-type motif 12 [Source:HGNC Symbol%3BAcc:18826]	GO:0006742:NADP catabolic process;GO:0019677:NAD catabolic process;	GO:0005634:nucleus;GO:0005777:peroxisome;	GO:0000210:NAD+ diphosphatase activity;GO:0016787:hydrolase activity;GO:0035529:NADH pyrophosphatase activity;GO:0046872:metal ion binding;	K03426
ENST00000230901	6.13379	15.0408	1.29403	3.05533	5e-05	0.000460621	Ups	ENSG00000112983	5	137492571	137514319	-	BRD8	bromodomain containing 8 [Source:HGNC Symbol%3BAcc:19874]	GO:0006355:regulation of transcription, DNA-templated;GO:0006357:regulation of transcription by RNA polymerase II;GO:0007165:signal transduction;GO:0007166:cell surface receptor signaling pathway;GO:0040008:regulation of growth;GO:0043967:histone H4 acetylation;GO:0043968:histone H2A acetylation;	GO:0005634:nucleus;GO:0005730:nucleolus;GO:0005739:mitochondrion;GO:0035267:NuA4 histone acetyltransferase complex;	GO:0003700:DNA-binding transcription factor activity;GO:0004887:thyroid hormone receptor activity;	K11321
ENST00000231948	2.70766	6.85542	1.3402	3.29423	5e-05	0.000460621	Ups	ENSG00000113851	3	3191695	3221394	-	CRBN	cereblon [Source:HGNC Symbol%3BAcc:30185]	GO:0006508:proteolysis;GO:0016567:protein ubiquitination;GO:0032463:negative regulation of protein homooligomerization;GO:0034766:negative regulation of ion transmembrane transport;GO:0043161:proteasome-mediated ubiquitin-dependent protein catabolic process;GO:0090073:positive regulation of protein homodimerization activity;	GO:0005634:nucleus;GO:0005730:nucleolus;GO:0005737:cytoplasm;GO:0016020:membrane;GO:0031464:Cul4A-RING E3 ubiquitin ligase complex;	GO:0004176:ATP-dependent peptidase activity;GO:0005515:protein binding;	K11793
ENST00000232424	37.0784	18.2786	-1.02042	-11.4312	5e-05	0.000460621	Down	ENSG00000114315	3	193853934	193856521	+	HES1	hes family bHLH transcription factor 1 [Source:HGNC Symbol%3BAcc:5192]	GO:0000122:negative regulation of transcription by RNA polymerase II;GO:0001889:liver development;GO:0003143:embryonic heart tube morphogenesis;GO:0003151:outflow tract morphogenesis;GO:0003266:regulation of secondary heart field cardioblast proliferation;GO:0003281:ventricular septum development;GO:0007155:cell adhesion;GO:0007219:Notch signaling pathway;GO:0007224:smoothened signaling pathway;G…	GO:0005634:nucleus;GO:0005654:nucleoplasm;GO:0005737:cytoplasm;	GO:0003677:DNA binding;GO:0003700:DNA-binding transcription factor activity;GO:0005515:protein binding;GO:0008134:transcription factor binding;GO:0042803:protein homodimerization activity;GO:0042826:histone deacetylase binding;GO:0043565:sequence-specific DNA binding;GO:0071820:N-box binding;	K06054
ENST00000232854	0.355346	1.14495	1.68798	1.67021	0.00715	0.0414027	Ups	ENSG00000114735	3	50606628	50622366	+	HEMK1	HemK methyltransferase family member 1 [Source:HGNC Symbol%3BAcc:24923]	GO:0006306:DNA methylation;	GO:0005739:mitochondrion;	GO:0003677:DNA binding;GO:0008170:N-methyltransferase activity;GO:0008276:protein methyltransferase activity;	K02493
ENST00000232974	1.63899	3.70103	1.17512	2.74412	5e-05	0.000460621	Ups	ENSG00000114853	3	42695176	42707346	+	ZBTB47	zinc finger and BTB domain containing 47 [Source:HGNC Symbol%3BAcc:26955]	GO:0006351:transcription, DNA-templated;GO:0006355:regulation of transcription, DNA-templated;	GO:0005634:nucleus;	GO:0003676:nucleic acid binding;GO:0003677:DNA binding;GO:0046872:metal ion binding;	K10518
ENST00000233813	0.726661	0.0205997	-5.14059	-4.51608	0.00035	0.00284743	Down	ENSG00000115461	2	217536828	217560248	-	IGFBP5	insulin-like growth factor binding protein 5 [Source:HGNC Symbol%3BAcc:5474]	GO:0001558:regulation of cell growth;GO:0001649:osteoblast differentiation;GO:0006006:glucose metabolic process;GO:0007165:signal transduction;GO:0010906:regulation of glucose metabolic process;GO:0014912:negative regulation of smooth muscle cell migration;GO:0017148:negative regulation of translation;GO:0030336:negative regulation of cell migration;GO:0031069:hair follicle morphogenesis;GO:00355…	GO:0005576:extracellular region;GO:0016942:insulin-like growth factor binding protein complex;	GO:0001968:fibronectin binding;GO:0005515:protein binding;GO:0005520:insulin-like growth factor binding;GO:0031994:insulin-like growth factor I binding;	K10138
ENST00000235382	12.5272	1.85189	-2.758	-10.5616	5e-05	0.000460621	Down	ENSG00000116741	1	192778171	192781403	+	RGS2	regulator of G-protein signaling 2%2C 24kDa [Source:HGNC Symbol%3BAcc:9998]	GO:0006417:regulation of translation;GO:0007049:cell cycle;GO:0007283:spermatogenesis;GO:0008277:regulation of G protein-coupled receptor signaling pathway;GO:0010519:negative regulation of phospholipase activity;GO:0010614:negative regulation of cardiac muscle hypertrophy;GO:0038032:termination of G protein-coupled receptor signaling pathway;GO:0043407:negative regulation of MAP kinase activity;…	GO:0005730:nucleolus;GO:0005737:cytoplasm;GO:0005739:mitochondrion;GO:0005829:cytosol;GO:0005886:plasma membrane;GO:0009898:cytoplasmic side of plasma membrane;	GO:0005096:GTPase activator activity;GO:0005515:protein binding;GO:0005516:calmodulin binding;	K18154
ENST00000236017	7.75738	3.76638	-1.04239	-1.86821	0.0084	0.0473893	Down	ENSG00000117362	1	150239045	150241423	-	APH1A	APH1A gamma secretase subunit [Source:HGNC Symbol%3BAcc:29509]	GO:0001656:metanephros development;GO:0006509:membrane protein ectodomain proteolysis;GO:0007219:Notch signaling pathway;GO:0007220:Notch receptor processing;GO:0016485:protein processing;GO:0031293:membrane protein intracellular domain proteolysis;GO:0042987:amyloid precursor protein catabolic process;GO:0043065:positive regulation of apoptotic process;GO:0043085:positive regulation of catalytic…	GO:0005783:endoplasmic reticulum;GO:0005789:endoplasmic reticulum membrane;GO:0005794:Golgi apparatus;GO:0005886:plasma membrane;GO:0005887:integral component of plasma membrane;GO:0016021:integral component of membrane;GO:0032580:Golgi cisterna membrane;	GO:0004175:endopeptidase activity;GO:0005515:protein binding;	K06172
ENST00000236192	0.399335	0.824602	1.0461	2.08495	0.00225	0.015272	Ups	ENSG00000117533	1	171669300	171711387	-	VAMP4	vesicle-associated membrane protein 4 [Source:HGNC Symbol%3BAcc:12645]	GO:0042996:regulation of Golgi to plasma membrane protein transport;GO:0043001:Golgi to plasma membrane protein transport;	GO:0000139:Golgi membrane;GO:0005764:lysosome;GO:0005768:endosome;GO:0005802:trans-Golgi network;GO:0016021:integral component of membrane;GO:0031201:SNARE complex;	-	K08513
ENST00000237305	93.4757	14.1792	-2.72082	-10.4213	5e-05	0.000460621	Down	ENSG00000118515	6	134490390	134496034	-	SGK1	serum/glucocorticoid regulated kinase 1 [Source:HGNC Symbol%3BAcc:10810]	GO:0001558:regulation of cell growth;GO:0006468:protein phosphorylation;GO:0006814:sodium ion transport;GO:0006915:apoptotic process;GO:0006950:response to stress;GO:0006974:cellular response to DNA damage stimulus;GO:0007154:cell communication;GO:0007616:long-term memory;GO:0008217:regulation of blood pressure;GO:0030334:regulation of cell migration;GO:0032411:positive regulation of transporter …	GO:0005634:nucleus;GO:0005739:mitochondrion;GO:0005789:endoplasmic reticulum membrane;GO:0005829:cytosol;GO:0005886:plasma membrane;	GO:0004672:protein kinase activity;GO:0004674:protein serine/threonine kinase activity;GO:0005246:calcium channel regulator activity;GO:0005524:ATP binding;GO:0015459:potassium channel regulator activity;GO:0017080:sodium channel regulator activity;GO:0017081:chloride channel regulator activity;GO:0035091:phosphatidylinositol binding;	K13302
ENST00000237596	4.11643	9.62058	1.22473	9.32845	5e-05	0.000460621	Ups	ENSG00000118762	4	88928820	88998929	+	PKD2	polycystic kidney disease 2 (autosomal dominant) [Source:HGNC Symbol%3BAcc:9009]	GO:0001658:branching involved in ureteric bud morphogenesis;GO:0001822:kidney development;GO:0001889:liver development;GO:0001892:embryonic placenta development;GO:0001947:heart looping;GO:0003127:detection of nodal flow;GO:0006816:calcium ion transport;GO:0007050:cell cycle arrest;GO:0007259:JAK-STAT cascade;GO:0007368:determination of left/right symmetry;GO:0007507:heart development;GO:0008285:…	GO:0002133:polycystin complex;GO:0005737:cytoplasm;GO:0005783:endoplasmic reticulum;GO:0005789:endoplasmic reticulum membrane;GO:0005886:plasma membrane;GO:0005887:integral component of plasma membrane;GO:0005911:cell-cell junction;GO:0005929:cilium;GO:0009925:basal plasma membrane;GO:0030027:lamellipodium;GO:0031941:filamentous actin;GO:0045180:basal cortex;GO:0071458:integral component of cytop…	GO:0005102:signaling receptor binding;GO:0005244:voltage-gated ion channel activity;GO:0005245:voltage-gated calcium channel activity;GO:0005248:voltage-gated sodium channel activity;GO:0005262:calcium channel activity;GO:0005267:potassium channel activity;GO:0005509:calcium ion binding;GO:0005515:protein binding;GO:0008092:cytoskeletal protein binding;GO:0022843:voltage-gated cation channel acti…	K04986
ENST00000238181	8.01855	2.86102	-1.48681	-2.23443	0.00305	0.0199384	Down	ENSG00000116977	1	236687173	236708115	+	LGALS8	lectin%2C galactoside-binding%2C soluble%2C 8 [Source:HGNC Symbol%3BAcc:6569]	GO:0002317:plasma cell differentiation;GO:0031295:T cell costimulation;	GO:0005615:extracellular space;GO:0005737:cytoplasm;	GO:0030246:carbohydrate binding;	K06832
ENST00000238561	3.3013	1.64665	-1.0035	-2.28919	0.003	0.0196532	Down	ENSG00000063761	14	78266426	78400297	+	ADCK1	aarF domain containing kinase 1 [Source:HGNC Symbol%3BAcc:19038]	-	GO:0005576:extracellular region;GO:0005739:mitochondrion;	GO:0004674:protein serine/threonine kinase activity;GO:0005524:ATP binding;	K08869
ENST00000238667	0.684403	0.25418	-1.429	-2.21718	0.0007	0.00536515	Down	ENSG00000119686	14	76044960	76114507	+	FLVCR2	feline leukemia virus subgroup C cellular receptor family%2C member 2 [Source:HGNC Symbol%3BAcc:20105]	GO:0015886:heme transport;GO:0055085:transmembrane transport;	GO:0005886:plasma membrane;GO:0016021:integral component of membrane;	GO:0015232:heme transporter activity;GO:0020037:heme binding;	K08220
ENST00000239144	2.06244	0.683112	-1.59416	-3.09846	5e-05	0.000460621	Down	ENSG00000120068	17	46689708	46692301	-	HOXB8	homeobox B8 [Source:HGNC Symbol%3BAcc:5119]	GO:0006351:transcription, DNA-templated;GO:0006355:regulation of transcription, DNA-templated;GO:0007275:multicellular organism development;GO:0007625:grooming behavior;GO:0008344:adult locomotory behavior;GO:0009952:anterior/posterior pattern specification;GO:0019233:sensory perception of pain;GO:0021516:dorsal spinal cord development;GO:0045638:negative regulation of myeloid cell differentiatio…	GO:0005634:nucleus;	GO:0000976:transcription regulatory region sequence-specific DNA binding;GO:0003700:DNA-binding transcription factor activity;	K09308
ENST00000239223	231.795	77.2668	-1.58493	-43.57	5e-05	0.000460621	Down	ENSG00000120129	5	172195093	172198198	-	DUSP1	dual specificity phosphatase 1 [Source:HGNC Symbol%3BAcc:3064]	GO:0000188:inactivation of MAPK activity;GO:0001706:endoderm formation;GO:0006470:protein dephosphorylation;GO:0006979:response to oxidative stress;GO:0007049:cell cycle;GO:0009416:response to light stimulus;GO:0032355:response to estradiol;GO:0032526:response to retinoic acid;GO:0032870:cellular response to hormone stimulus;GO:0033574:response to testosterone;GO:0035556:intracellular signal tran…	GO:0005654:nucleoplasm;	GO:0004726:non-membrane spanning protein tyrosine phosphatase activity;GO:0005515:protein binding;GO:0008330:protein tyrosine/threonine phosphatase activity;GO:0017017:MAP kinase tyrosine/serine/threonine phosphatase activity;	K04459
ENST00000239938	30.6492	13.0817	-1.2283	-18.4934	5e-05	0.000460621	Down	ENSG00000120738	5	137801179	137805004	+	EGR1	early growth response 1 [Source:HGNC Symbol%3BAcc:3238]	GO:0000122:negative regulation of transcription by RNA polymerase II;GO:0001975:response to amphetamine;GO:0006366:transcription by RNA polymerase II;GO:0007611:learning or memory;GO:0007623:circadian rhythm;GO:0009749:response to glucose;GO:0019221:cytokine-mediated signaling pathway;GO:0030217:T cell differentiation;GO:0030509:BMP signaling pathway;GO:0031667:response to nutrient levels;GO:0032…	GO:0005634:nucleus;GO:0005654:nucleoplasm;GO:0005737:cytoplasm;	GO:0000976:transcription regulatory region sequence-specific DNA binding;GO:0000979:RNA polymerase II core promoter sequence-specific DNA binding;GO:0003677:DNA binding;GO:0003690:double-stranded DNA binding;GO:0003700:DNA-binding transcription factor activity;GO:0005515:protein binding;GO:0008134:transcription factor binding;GO:0035035:histone acetyltransferase binding;GO:0043565:sequence-specif…	K09203
ENST00000240499	1.92406	4.25772	1.14592	4.70219	5e-05	0.000460621	Ups	ENSG00000131127	4	331624	369047	+	ZNF141	zinc finger protein 141 [Source:HGNC Symbol%3BAcc:12926]	GO:0006355:regulation of transcription, DNA-templated;GO:0006366:transcription by RNA polymerase II;GO:0009653:anatomical structure morphogenesis;GO:0035108:limb morphogenesis;	GO:0005622:intracellular;GO:0005634:nucleus;	GO:0003676:nucleic acid binding;GO:0003677:DNA binding;GO:0046872:metal ion binding;	K09228
ENST00000240651	2.7304	1.34783	-1.01848	-1.82833	0.0042	0.026303	Down	ENSG00000121350	12	21590611	21623300	+	PYROXD1	pyridine nucleotide-disulphide oxidoreductase domain 1 [Source:HGNC Symbol%3BAcc:26162]	-	-	GO:0016491:oxidoreductase activity;	K10899
ENST00000241125	0.294295	0.838197	1.51003	4.56644	5e-05	0.000460621	Ups	ENSG00000121743	13	20712394	20735188	-	GJA3	gap junction protein%2C alpha 3%2C 46kDa [Source:HGNC Symbol%3BAcc:4277]	GO:0006810:transport;GO:0007267:cell-cell signaling;GO:0007601:visual perception;	GO:0005922:connexin complex;GO:0016021:integral component of membrane;	GO:0005243:gap junction channel activity;	K07612
ENST00000241261	29.918	82.1295	1.45689	15.1097	5e-05	0.000460621	Ups	ENSG00000121858	3	172223298	172241297	-	TNFSF10	tumor necrosis factor (ligand) superfamily%2C member 10 [Source:HGNC Symbol%3BAcc:11925]	GO:0006915:apoptotic process;GO:0006919:activation of cysteine-type endopeptidase activity involved in apoptotic process;GO:0006955:immune response;GO:0007165:signal transduction;GO:0007267:cell-cell signaling;GO:0043065:positive regulation of apoptotic process;GO:0043123:positive regulation of I-kappaB kinase/NF-kappaB signaling;GO:0043280:positive regulation of cysteine-type endopeptidase activ…	GO:0005576:extracellular region;GO:0005615:extracellular space;GO:0005887:integral component of plasma membrane;	GO:0005102:signaling receptor binding;GO:0005125:cytokine activity;GO:0005164:tumor necrosis factor receptor binding;GO:0005515:protein binding;GO:0046872:metal ion binding;	K04721
ENST00000241436	0.334254	0.734468	1.13575	1.77291	0.00825	0.046676	Ups	ENSG00000122008	5	74807581	74896969	+	POLK	polymerase (DNA directed) kappa [Source:HGNC Symbol%3BAcc:9183]	GO:0006260:DNA replication;GO:0006281:DNA repair;GO:0006297:nucleotide-excision repair, DNA gap filling;	GO:0005634:nucleus;	GO:0003684:damaged DNA binding;GO:0003887:DNA-directed DNA polymerase activity;GO:0046872:metal ion binding;	K03511
ENST00000242248	0.346227	1.61357	2.22047	3.8545	5e-05	0.000460621	Ups	ENSG00000122678	7	44111846	44122139	-	POLM	polymerase (DNA directed)%2C mu [Source:HGNC Symbol%3BAcc:9185]	GO:0006281:DNA repair;GO:0006310:DNA recombination;GO:0016446:somatic hypermutation of immunoglobulin genes;GO:0030183:B cell differentiation;	GO:0005634:nucleus;	GO:0003677:DNA binding;GO:0003887:DNA-directed DNA polymerase activity;GO:0016779:nucleotidyltransferase activity;GO:0046872:metal ion binding;	K03513
ENST00000242261	4.05212	13.2192	1.70589	8.55101	5e-05	0.000460621	Ups	ENSG00000122691	7	19155091	19157295	-	TWIST1	twist family bHLH transcription factor 1 [Source:HGNC Symbol%3BAcc:12428]	GO:0000122:negative regulation of transcription by RNA polymerase II;GO:0001503:ossification;GO:0001649:osteoblast differentiation;GO:0001701:in utero embryonic development;GO:0001764:neuron migration;GO:0001843:neural tube closure;GO:0003180:aortic valve morphogenesis;GO:0003183:mitral valve morphogenesis;GO:0003203:endocardial cushion morphogenesis;GO:0003253:cardiac neural crest cell migration…	GO:0005634:nucleus;	GO:0000981:DNA-binding transcription factor activity, RNA polymerase II-specific;GO:0005515:protein binding;GO:0008134:transcription factor binding;GO:0019904:protein domain specific binding;GO:0042803:protein homodimerization activity;GO:0043425:bHLH transcription factor binding;GO:0046982:protein heterodimerization activity;GO:0046983:protein dimerization activity;GO:0070888:E-box binding;	K09069
ENST00000242351	7.49934	23.0348	1.61898	21.0072	5e-05	0.000460621	Ups	ENSG00000105939	7	138728266	138794394	-	ZC3HAV1	zinc finger CCCH-type%2C antiviral 1 [Source:HGNC Symbol%3BAcc:23721]	GO:0009615:response to virus;GO:0032481:positive regulation of type I interferon production;GO:0032727:positive regulation of interferon-alpha production;GO:0032728:positive regulation of interferon-beta production;GO:0043123:positive regulation of I-kappaB kinase/NF-kappaB signaling;GO:0045071:negative regulation of viral genome replication;GO:0045087:innate immune response;GO:0051607:defense re…	GO:0005634:nucleus;GO:0005737:cytoplasm;GO:0005794:Golgi apparatus;GO:0005886:plasma membrane;	GO:0003723:RNA binding;GO:0003950:NAD+ ADP-ribosyltransferase activity;GO:0005515:protein binding;GO:0046872:metal ion binding;	K15259
ENST00000242810	2.12043	6.02374	1.5063	4.63393	5e-05	0.000460621	Ups	ENSG00000114796	3	183353356	183397266	+	KLHL24	kelch-like family member 24 [Source:HGNC Symbol%3BAcc:25947]	-	GO:0005737:cytoplasm;GO:0030424:axon;GO:0043204:perikaryon;	-	K10461
ENST00000243347	1.22719	0.158254	-2.95505	-3.23092	0.0017	0.011876	Down	ENSG00000123610	2	152214106	152236560	+	TNFAIP6	tumor necrosis factor%2C alpha-induced protein 6 [Source:HGNC Symbol%3BAcc:11898]	GO:0006954:inflammatory response;GO:0007155:cell adhesion;GO:0007165:signal transduction;GO:0007267:cell-cell signaling;	-	GO:0005540:hyaluronic acid binding;	K19018
ENST00000243706	0.612492	1.23089	1.00694	2.82632	5e-05	0.000460621	Ups	ENSG00000214367	4	2230076	2243860	-	HAUS3	HAUS augmin-like complex%2C subunit 3 [Source:HGNC Symbol%3BAcc:28719]	GO:0051225:spindle assembly;GO:0051301:cell division;	GO:0005737:cytoplasm;GO:0005813:centrosome;GO:0005819:spindle;GO:0005874:microtubule;GO:0070652:HAUS complex;	GO:0003674:molecular_function;	K16586
ENST00000243967	0.566758	2.04016	1.84788	2.88677	0.0001	0.000890194	Ups	ENSG00000124143	20	37255639	37279151	+	ARHGAP40	Rho GTPase activating protein 40 [Source:HGNC Symbol%3BAcc:16226]	GO:0007165:signal transduction;GO:0007264:small GTPase mediated signal transduction;GO:0051056:regulation of small GTPase mediated signal transduction;	GO:0005622:intracellular;GO:0005829:cytosol;	GO:0005096:GTPase activator activity;	-
ENST00000244296	1.88147	0.122778	-3.93774	-4.00563	0.0003	0.00247073	Down	ENSG00000231924	19	43371358	43383871	-	PSG1	pregnancy specific beta-1-glycoprotein 1 [Source:HGNC Symbol%3BAcc:9514]	GO:0007565:female pregnancy;	GO:0005576:extracellular region;	-	K06500
ENST00000245138	18.1307	8.30186	-1.12693	-2.34736	0.0001	0.000890194	Down	ENSG00000125107	16	58554598	58585513	-	CNOT1	CCR4-NOT transcription complex%2C subunit 1 [Source:HGNC Symbol%3BAcc:7877]	GO:0000122:negative regulation of transcription by RNA polymerase II;GO:0000288:nuclear-transcribed mRNA catabolic process, deadenylation-dependent decay;GO:0000289:nuclear-transcribed mRNA poly(A) tail shortening;GO:0006351:transcription, DNA-templated;GO:0006417:regulation of translation;GO:0007275:multicellular organism development;GO:0010467:gene expression;GO:0010606:positive regulation of c…	GO:0000932:P-body;GO:0005634:nucleus;GO:0005778:peroxisomal membrane;GO:0005829:cytosol;GO:0030014:CCR4-NOT complex;	GO:0004535:poly(A)-specific ribonuclease activity;GO:0005515:protein binding;GO:0030331:estrogen receptor binding;GO:0042974:retinoic acid receptor binding;	K12604
ENST00000245407	1.64239	3.53961	1.10779	4.66884	5e-05	0.000460621	Ups	ENSG00000197375	5	131705444	131731306	+	SLC22A5	solute carrier family 22 (organic cation/carnitine transporter)%2C member 5 [Source:HGNC Symbol%3BAcc:10969]	GO:0006814:sodium ion transport;GO:0006855:drug transmembrane transport;GO:0015697:quaternary ammonium group transport;GO:0015879:carnitine transport;GO:0015893:drug transport;GO:0052106:quorum sensing involved in interaction with host;GO:0055085:transmembrane transport;GO:0060731:positive regulation of intestinal epithelial structure maintenance;GO:0070715:sodium-dependent organic cation transpo…	GO:0005886:plasma membrane;GO:0016021:integral component of membrane;GO:0016323:basolateral plasma membrane;GO:0016324:apical plasma membrane;GO:0031526:brush border membrane;	GO:0005515:protein binding;GO:0005524:ATP binding;GO:0015226:carnitine transmembrane transporter activity;GO:0015238:drug transmembrane transporter activity;GO:0015293:symporter activity;GO:0015651:quaternary ammonium group transmembrane transporter activity;GO:0022857:transmembrane transporter activity;GO:0030165:PDZ domain binding;GO:0042895:antibiotic transmembrane transporter activity;	K08202
ENST00000245414	0.44325	1.68197	1.92396	2.84474	0.0006	0.00466118	Ups	ENSG00000125347	5	131817301	131826490	-	IRF1	interferon regulatory factor 1 [Source:HGNC Symbol%3BAcc:6116]	GO:0002819:regulation of adaptive immune response;GO:0006366:transcription by RNA polymerase II;GO:0007050:cell cycle arrest;GO:0007596:blood coagulation;GO:0008285:negative regulation of cell proliferation;GO:0019221:cytokine-mediated signaling pathway;GO:0032481:positive regulation of type I interferon production;GO:0032728:positive regulation of interferon-beta production;GO:0034124:regulation…	GO:0000790:nuclear chromatin;GO:0005634:nucleus;GO:0005654:nucleoplasm;GO:0005737:cytoplasm;GO:0005829:cytosol;	GO:0000978:RNA polymerase II proximal promoter sequence-specific DNA binding;GO:0003677:DNA binding;GO:0003700:DNA-binding transcription factor activity;GO:0005515:protein binding;GO:0043565:sequence-specific DNA binding;	K09444
ENST00000245479	0.990427	4.00076	2.01415	10.0361	5e-05	0.000460621	Ups	ENSG00000125398	17	70117161	70122561	+	SOX9	SRY (sex determining region Y)-box 9 [Source:HGNC Symbol%3BAcc:11204]	GO:0001501:skeletal system development;GO:0001502:cartilage condensation;GO:0001503:ossification;GO:0001658:branching involved in ureteric bud morphogenesis;GO:0001708:cell fate specification;GO:0001837:epithelial to mesenchymal transition;GO:0001894:tissue homeostasis;GO:0001934:positive regulation of protein phosphorylation;GO:0001942:hair follicle development;GO:0002053:positive regulation of …	GO:0005634:nucleus;GO:0005667:transcription factor complex;GO:0005730:nucleolus;	GO:0001046:core promoter sequence-specific DNA binding;GO:0001158:enhancer sequence-specific DNA binding;GO:0003682:chromatin binding;GO:0003700:DNA-binding transcription factor activity;GO:0004672:protein kinase activity;GO:0005515:protein binding;GO:0008013:beta-catenin binding;GO:0034236:protein kinase A catalytic subunit binding;GO:0035326:enhancer binding;GO:0043425:bHLH transcription factor…	K18435
ENST00000245908	4.03658	1.65156	-1.2893	-4.41202	5e-05	0.000460621	Down	ENSG00000125731	19	6752309	6767599	-	SH2D3A	SH2 domain containing 3A [Source:HGNC Symbol%3BAcc:16885]	GO:0007254:JNK cascade;GO:0007264:small GTPase mediated signal transduction;	GO:0005622:intracellular;	GO:0005070:SH3/SH2 adaptor activity;GO:0005085:guanyl-nucleotide exchange factor activity;	-
ENST00000246841	0.217587	0.838299	1.94587	2.8007	0.00035	0.00284743	Ups	ENSG00000126500	11	63870660	63886645	+	FLRT1	fibronectin leucine rich transmembrane protein 1 [Source:HGNC Symbol%3BAcc:3760]	GO:0007155:cell adhesion;GO:0008150:biological_process;	GO:0005887:integral component of plasma membrane;	GO:0005057:obsolete signal transducer activity, downstream of receptor;GO:0030674:protein binding, bridging;	K16362
ENST00000247207	23.2744	10.2691	-1.18043	-11.1711	5e-05	0.000460621	Down	ENSG00000126803	14	65007186	65009952	+	HSPA2	heat shock 70kDa protein 2 [Source:HGNC Symbol%3BAcc:5235]	GO:0006986:response to unfolded protein;GO:0007140:male meiotic nuclear division;GO:0007141:male meiosis I;GO:0007286:spermatid development;GO:0070194:synaptonemal complex disassembly;	GO:0000795:synaptonemal complex;GO:0001673:male germ cell nucleus;GO:0005739:mitochondrion;GO:0009986:cell surface;GO:0036128:CatSper complex;	GO:0005515:protein binding;GO:0005524:ATP binding;GO:0051082:unfolded protein binding;GO:0051861:glycolipid binding;	K03283
ENST00000247225	8.14764	3.90149	-1.06236	-8.78564	5e-05	0.000460621	Down	ENSG00000126821	14	64150932	64194757	-	SGPP1	sphingosine-1-phosphate phosphatase 1 [Source:HGNC Symbol%3BAcc:17720]	GO:0006665:sphingolipid metabolic process;GO:0006668:sphinganine-1-phosphate metabolic process;GO:0006670:sphingosine metabolic process;GO:0006915:apoptotic process;GO:0030148:sphingolipid biosynthetic process;GO:0044281:small molecule metabolic process;	GO:0005789:endoplasmic reticulum membrane;GO:0016021:integral component of membrane;	GO:0042392:sphingosine-1-phosphate phosphatase activity;	K04716
ENST00000248071	5.92372	2.78345	-1.08963	-4.80216	5e-05	0.000460621	Down	ENSG00000127528	19	16435628	16438685	+	KLF2	Kruppel-like factor 2 [Source:HGNC Symbol%3BAcc:6347]	GO:0000902:cell morphogenesis;GO:0001701:in utero embryonic development;GO:0006351:transcription, DNA-templated;GO:0032715:negative regulation of interleukin-6 production;GO:0035264:multicellular organism growth;GO:0036003:positive regulation of transcription from RNA polymerase II promoter in response to stress;GO:0043249:erythrocyte maturation;GO:0045893:positive regulation of transcription, DN…	GO:0005634:nucleus;	GO:0003700:DNA-binding transcription factor activity;GO:0043565:sequence-specific DNA binding;GO:0046872:metal ion binding;	K17845
ENST00000248673	35.7974	3.84481	-3.21887	-19.3904	5e-05	0.000460621	Down	ENSG00000128016	19	39897487	39900045	+	ZFP36	ZFP36 ring finger protein [Source:HGNC Symbol%3BAcc:12862]	GO:0000122:negative regulation of transcription by RNA polymerase II;GO:0000288:nuclear-transcribed mRNA catabolic process, deadenylation-dependent decay;GO:0006402:mRNA catabolic process;GO:0006950:response to stress;GO:0010467:gene expression;GO:0016070:RNA metabolic process;GO:0016071:mRNA metabolic process;GO:0032680:regulation of tumor necrosis factor production;GO:0035278:miRNA mediated inh…	GO:0005634:nucleus;GO:0005737:cytoplasm;GO:0005829:cytosol;GO:0010494:cytoplasmic stress granule;	GO:0003677:DNA binding;GO:0003727:single-stranded RNA binding;GO:0003729:mRNA binding;GO:0005515:protein binding;GO:0017091:AU-rich element binding;GO:0019901:protein kinase binding;GO:0019957:C-C chemokine binding;GO:0046872:metal ion binding;GO:0071889:14-3-3 protein binding;	K15308
ENST00000248958	98.3736	49.0174	-1.00498	-12.8535	5e-05	0.000460621	Down	ENSG00000128228	22	21996550	21998587	+	SDF2L1	stromal cell-derived factor 2-like 1 [Source:HGNC Symbol%3BAcc:10676]	-	GO:0005788:endoplasmic reticulum lumen;GO:0016020:membrane;	-	-
ENST00000249042	24.3895	11.7894	-1.04877	-5.07517	5e-05	0.000460621	Down	ENSG00000128311	22	37406900	37415568	-	TST	thiosulfate sulfurtransferase (rhodanese) [Source:HGNC Symbol%3BAcc:12388]	GO:0000096:sulfur amino acid metabolic process;GO:0000098:sulfur amino acid catabolic process;GO:0009440:cyanate catabolic process;GO:0034641:cellular nitrogen compound metabolic process;GO:0035928:rRNA import into mitochondrion;GO:0044281:small molecule metabolic process;GO:0051029:rRNA transport;GO:0070221:sulfide oxidation, using sulfide:quinone oxidoreductase;	GO:0005739:mitochondrion;GO:0005743:mitochondrial inner membrane;GO:0005759:mitochondrial matrix;GO:0005886:plasma membrane;	GO:0004792:thiosulfate sulfurtransferase activity;GO:0008097:5S rRNA binding;	K01011
ENST00000249075	55.8686	26.3174	-1.08602	-21.2877	5e-05	0.000460621	Down	ENSG00000128342	22	30636436	30642840	-	LIF	leukemia inhibitory factor [Source:HGNC Symbol%3BAcc:6596]	GO:0001974:blood vessel remodeling;GO:0006955:immune response;GO:0007275:multicellular organism development;GO:0007566:embryo implantation;GO:0008284:positive regulation of cell proliferation;GO:0008285:negative regulation of cell proliferation;GO:0019827:stem cell population maintenance;GO:0033138:positive regulation of peptidyl-serine phosphorylation;GO:0033141:positive regulation of peptidyl-s…	GO:0005615:extracellular space;GO:0005737:cytoplasm;	GO:0001135:RNA polymerase II transcription regulator recruiting activity;GO:0005102:signaling receptor binding;GO:0005125:cytokine activity;GO:0005146:leukemia inhibitory factor receptor binding;GO:0008083:growth factor activity;	K05419
ENST00000249330	4.73094	2.30683	-1.03621	-3.22016	5e-05	0.000460621	Down	ENSG00000128564	7	100805790	100808874	-	VGF	VGF nerve growth factor inducible [Source:HGNC Symbol%3BAcc:12684]	GO:0001541:ovarian follicle development;GO:0002021:response to dietary excess;GO:0006091:generation of precursor metabolites and energy;GO:0009409:response to cold;GO:0019953:sexual reproduction;GO:0030073:insulin secretion;GO:0032868:response to insulin;GO:0042593:glucose homeostasis;GO:0042742:defense response to bacterium;GO:0051591:response to cAMP;	GO:0005615:extracellular space;GO:0030133:transport vesicle;GO:0031410:cytoplasmic vesicle;	GO:0003674:molecular_function;GO:0005184:neuropeptide hormone activity;GO:0008083:growth factor activity;	-
ENST00000249373	1.58761	10.8848	2.77738	17.5449	5e-05	0.000460621	Ups	ENSG00000128602	7	128828713	128853386	+	SMO	smoothened%2C frizzled family receptor [Source:HGNC Symbol%3BAcc:11119]	GO:0000122:negative regulation of transcription by RNA polymerase II;GO:0001570:vasculogenesis;GO:0001649:osteoblast differentiation;GO:0001701:in utero embryonic development;GO:0001708:cell fate specification;GO:0001755:neural crest cell migration;GO:0001947:heart looping;GO:0002052:positive regulation of neuroblast proliferation;GO:0002053:positive regulation of mesenchymal cell proliferation;G…	GO:0005737:cytoplasm;GO:0005794:Golgi apparatus;GO:0005886:plasma membrane;GO:0005901:caveola;GO:0005929:cilium;GO:0016021:integral component of membrane;GO:0043025:neuronal cell body;GO:0043231:intracellular membrane-bounded organelle;GO:0060170:ciliary membrane;	GO:0004930:G protein-coupled receptor activity;GO:0005113:patched binding;GO:0005119:smoothened binding;GO:0005515:protein binding;GO:0008144:drug binding;GO:0017147:Wnt-protein binding;GO:0030165:PDZ domain binding;GO:0042813:Wnt-activated receptor activity;	K06226
ENST00000249861	1.00457	2.11216	1.07214	2.51269	5e-05	0.000460621	Ups	ENSG00000129028	15	71173681	71185124	-	THAP10	THAP domain containing 10 [Source:HGNC Symbol%3BAcc:23193]	-	-	GO:0003677:DNA binding;GO:0046872:metal ion binding;	-
ENST00000250173	0.409897	1.71466	2.06459	2.91636	0.0015	0.0106044	Ups	ENSG00000129295	8	133584449	133687813	-	LRRC6	leucine rich repeat containing 6 [Source:HGNC Symbol%3BAcc:16725]	GO:0000239:pachytene;GO:0000240:diplotene;GO:0003341:cilium movement;GO:0008584:male gonad development;GO:0030317:flagellated sperm motility;GO:0036158:outer dynein arm assembly;GO:0036159:inner dynein arm assembly;GO:0044458:motile cilium assembly;GO:0060287:epithelial cilium movement involved in determination of left/right asymmetry;GO:0061458:reproductive system development;	GO:0005737:cytoplasm;GO:0005929:cilium;	GO:0003674:molecular_function;	K19753
ENST00000250457	1.42035	0.602079	-1.23822	-2.38735	0.0012	0.00872138	Down	ENSG00000129521	14	34393437	34420287	-	EGLN3	egl-9 family hypoxia-inducible factor 3 [Source:HGNC Symbol%3BAcc:14661]	GO:0001666:response to hypoxia;GO:0006915:apoptotic process;GO:0006919:activation of cysteine-type endopeptidase activity involved in apoptotic process;GO:0006974:cellular response to DNA damage stimulus;GO:0018126:protein hydroxylation;GO:0018401:peptidyl-proline hydroxylation to 4-hydroxy-L-proline;GO:0042127:regulation of cell proliferation;GO:0043523:regulation of neuron apoptotic process;GO:…	GO:0005634:nucleus;GO:0005654:nucleoplasm;GO:0005737:cytoplasm;GO:0005829:cytosol;	GO:0005506:iron ion binding;GO:0005515:protein binding;GO:0016706:oxidoreductase activity, acting on paired donors, with incorporation or reduction of molecular oxygen, 2-oxoglutarate as one donor, and incorporation of one atom each of oxygen into both donors;GO:0031418:L-ascorbic acid binding;GO:0031545:peptidyl-proline 4-dioxygenase activity;	K09592
ENST00000251108	0.309899	0.717395	1.21097	2.3709	0.00055	0.00431383	Ups	ENSG00000102543	13	49822061	49867618	+	CDADC1	cytidine and dCMP deaminase domain containing 1 [Source:HGNC Symbol%3BAcc:20299]	-	-	GO:0008270:zinc ion binding;GO:0016787:hydrolase activity;	-
ENST00000251334	0.850593	1.97976	1.21878	2.03402	0.00045	0.003593	Ups	ENSG00000108506	17	59944610	60005352	-	INTS2	integrator complex subunit 2 [Source:HGNC Symbol%3BAcc:29241]	GO:0016180:snRNA processing;	GO:0005622:intracellular;GO:0016021:integral component of membrane;GO:0031965:nuclear membrane;GO:0032039:integrator complex;	GO:0005515:protein binding;	K13139
ENST00000251642	1.163	5.05405	2.11959	6.84107	5e-05	0.000460621	Ups	ENSG00000108771	17	40253422	40264751	-	DHX58	DEXH (Asp-Glu-X-His) box polypeptide 58 [Source:HGNC Symbol%3BAcc:29517]	GO:0009615:response to virus;GO:0019048:modulation by virus of host morphology or physiology;GO:0032480:negative regulation of type I interferon production;GO:0032481:positive regulation of type I interferon production;GO:0039534:negative regulation of MDA-5 signaling pathway;GO:0039536:negative regulation of RIG-I signaling pathway;GO:0045087:innate immune response;GO:0045088:regulation of innat…	GO:0005737:cytoplasm;	GO:0003677:DNA binding;GO:0003725:double-stranded RNA binding;GO:0003727:single-stranded RNA binding;GO:0004386:helicase activity;GO:0005515:protein binding;GO:0005524:ATP binding;GO:0008270:zinc ion binding;GO:0016787:hydrolase activity;	K12649
ENST00000252029	18.1228	5.89277	-1.62078	-5.11758	5e-05	0.000460621	Down	ENSG00000025708	22	50964181	50968485	-	TYMP	thymidine phosphorylase [Source:HGNC Symbol%3BAcc:3148]	GO:0000002:mitochondrial genome maintenance;GO:0001525:angiogenesis;GO:0006206:pyrimidine nucleobase metabolic process;GO:0006213:pyrimidine nucleoside metabolic process;GO:0006220:pyrimidine nucleotide metabolic process;GO:0006260:DNA replication;GO:0006935:chemotaxis;GO:0030154:cell differentiation;GO:0043097:pyrimidine nucleoside salvage;GO:0044281:small molecule metabolic process;GO:0046135:p…	GO:0005829:cytosol;	GO:0004645:phosphorylase activity;GO:0005161:platelet-derived growth factor receptor binding;GO:0008083:growth factor activity;GO:0009032:thymidine phosphorylase activity;GO:0016154:pyrimidine-nucleoside phosphorylase activity;GO:0016763:transferase activity, transferring pentosyl groups;	K00758
ENST00000252071	1.55323	3.61726	1.21963	1.87757	0.00635	0.0374226	Ups	ENSG00000106526	7	149944302	150000069	-	ACTR3C	ARP3 actin-related protein 3 homolog C (yeast) [Source:HGNC Symbol%3BAcc:37282]	GO:0034314:Arp2/3 complex-mediated actin nucleation;	GO:0005885:Arp2/3 protein complex;	GO:0003779:actin binding;GO:0005524:ATP binding;	K18584
ENST00000252087	0.167406	0.571665	1.77182	1.98176	0.0047	0.0289281	Ups	ENSG00000240764	5	140868808	140892546	+	PCDHGC5	protocadherin gamma subfamily C%2C 5 [Source:HGNC Symbol%3BAcc:8718]	GO:0007156:homophilic cell adhesion via plasma membrane adhesion molecules;	GO:0005886:plasma membrane;GO:0016021:integral component of membrane;	GO:0005509:calcium ion binding;	K16497
ENST00000252229	43.463	20.8529	-1.05954	-14.7262	5e-05	0.000460621	Down	ENSG00000204516	6	31465892	31478901	+	MICB	MHC class I polypeptide-related sequence B [Source:HGNC Symbol%3BAcc:7091]	GO:0002429:immune response-activating cell surface receptor signaling pathway;GO:0006955:immune response;GO:0006979:response to oxidative stress;GO:0009408:response to heat;GO:0019048:modulation by virus of host morphology or physiology;GO:0019835:cytolysis;GO:0019882:antigen processing and presentation;GO:0032526:response to retinoic acid;GO:0046629:gamma-delta T cell activation;GO:0050689:negat…	GO:0005886:plasma membrane;GO:0009986:cell surface;GO:0016020:membrane;GO:0016021:integral component of membrane;	GO:0046703:natural killer cell lectin-like receptor binding;	K07985
ENST00000252486	83.3902	173.774	1.05926	21.1898	5e-05	0.000460621	Ups	ENSG00000130203	19	45409011	45412650	+	APOE	apolipoprotein E [Source:HGNC Symbol%3BAcc:613]	GO:0000302:response to reactive oxygen species;GO:0001523:retinoid metabolic process;GO:0001937:negative regulation of endothelial cell proliferation;GO:0002021:response to dietary excess;GO:0006641:triglyceride metabolic process;GO:0006707:cholesterol catabolic process;GO:0006869:lipid transport;GO:0006874:cellular calcium ion homeostasis;GO:0006898:receptor-mediated endocytosis;GO:0006979:respo…	GO:0005576:extracellular region;GO:0005615:extracellular space;GO:0005737:cytoplasm;GO:0005769:early endosome;GO:0005770:late endosome;GO:0005794:Golgi apparatus;GO:0005886:plasma membrane;GO:0030425:dendrite;GO:0031232:extrinsic component of external side of plasma membrane;GO:0034361:very-low-density lipoprotein particle;GO:0034362:low-density lipoprotein particle;GO:0034363:intermediate-densit…	GO:0001540:amyloid-beta binding;GO:0005319:lipid transporter activity;GO:0005515:protein binding;GO:0005543:phospholipid binding;GO:0008201:heparin binding;GO:0008289:lipid binding;GO:0016209:antioxidant activity;GO:0017127:cholesterol transporter activity;GO:0042802:identical protein binding;GO:0042803:protein homodimerization activity;GO:0046848:hydroxyapatite binding;GO:0046911:metal chelating…	K04524
ENST00000252594	9.72112	4.3512	-1.15971	-2.47569	5e-05	0.000460621	Down	ENSG00000130305	7	72717227	72722803	-	NSUN5	NOP2/Sun domain family%2C member 5 [Source:HGNC Symbol%3BAcc:16385]	-	-	GO:0008168:methyltransferase activity;	K15264
ENST00000252804	22.9	46.5343	1.02295	21.7233	5e-05	0.000460621	Ups	ENSG00000130508	2	1635659	1748278	-	PXDN	peroxidasin homolog (Drosophila) [Source:HGNC Symbol%3BAcc:14966]	GO:0001960:negative regulation of cytokine-mediated signaling pathway;GO:0006955:immune response;GO:0006979:response to oxidative stress;GO:0030198:extracellular matrix organization;GO:0042744:hydrogen peroxide catabolic process;GO:0055114:oxidation-reduction process;	GO:0005615:extracellular space;GO:0005783:endoplasmic reticulum;GO:0031012:extracellular matrix;	GO:0004601:peroxidase activity;GO:0005152:interleukin-1 receptor antagonist activity;GO:0005201:extracellular matrix structural constituent;GO:0020037:heme binding;GO:0046872:metal ion binding;	K19511
ENST00000252999	9.53953	19.8131	1.05446	15.9844	5e-05	0.000460621	Ups	ENSG00000130702	20	60884121	60942368	-	LAMA5	laminin%2C alpha 5 [Source:HGNC Symbol%3BAcc:6485]	GO:0001525:angiogenesis;GO:0001658:branching involved in ureteric bud morphogenesis;GO:0001738:morphogenesis of a polarized epithelium;GO:0001755:neural crest cell migration;GO:0001942:hair follicle development;GO:0007010:cytoskeleton organization;GO:0007229:integrin-mediated signaling pathway;GO:0007517:muscle organ development;GO:0008037:cell recognition;GO:0008283:cell proliferation;GO:0009790…	GO:0005604:basement membrane;GO:0005606:laminin-1 complex;GO:0005615:extracellular space;GO:0031012:extracellular matrix;GO:0043259:laminin-10 complex;GO:0043260:laminin-11 complex;	GO:0005178:integrin binding;GO:0005198:structural molecule activity;	K06240
ENST00000253407	22.7903	7.91118	-1.52646	-11.1061	5e-05	0.000460621	Down	ENSG00000131094	17	43037061	43045439	-	C1QL1	complement component 1%2C q subcomponent-like 1 [Source:HGNC Symbol%3BAcc:24182]	GO:0007626:locomotory behavior;	GO:0005575:cellular_component;GO:0005581:collagen trimer;GO:0005737:cytoplasm;	GO:0003674:molecular_function;	-
ENST00000253686	5.34512	10.8723	1.02437	5.86932	5e-05	0.000460621	Ups	ENSG00000131368	3	15090025	15106842	-	MRPS25	mitochondrial ribosomal protein S25 [Source:HGNC Symbol%3BAcc:14511]	GO:0006412:translation;	GO:0005737:cytoplasm;GO:0005739:mitochondrion;GO:0005763:mitochondrial small ribosomal subunit;GO:0005840:ribosome;	GO:0003735:structural constituent of ribosome;	K17404
ENST00000254037	0.411286	0.906878	1.14077	2.544	5e-05	0.000460621	Ups	ENSG00000131732	5	80597422	80609116	+	ZCCHC9	zinc finger%2C CCHC domain containing 9 [Source:HGNC Symbol%3BAcc:25424]	GO:0010923:negative regulation of phosphatase activity;	-	GO:0003676:nucleic acid binding;GO:0008270:zinc ion binding;	K17578
ENST00000254301	129.734	57.0929	-1.18418	-18.3213	5e-05	0.000460621	Down	ENSG00000131981	14	55595762	55612121	+	LGALS3	lectin%2C galactoside-binding%2C soluble%2C 3 [Source:HGNC Symbol%3BAcc:6563]	GO:0001501:skeletal system development;GO:0006397:mRNA processing;GO:0008380:RNA splicing;GO:0030154:cell differentiation;GO:0030198:extracellular matrix organization;GO:0045087:innate immune response;	GO:0005634:nucleus;GO:0005681:spliceosomal complex;GO:0005737:cytoplasm;GO:0005743:mitochondrial inner membrane;GO:0005886:plasma membrane;GO:0031012:extracellular matrix;	GO:0005515:protein binding;GO:0019863:IgE binding;GO:0030246:carbohydrate binding;	K06831
ENST00000254457	11.5586	39.5236	1.77375	26.6433	5e-05	0.000460621	Ups	ENSG00000132130	17	35294084	35301917	+	LHX1	LIM homeobox 1 [Source:HGNC Symbol%3BAcc:6593]	GO:0001655:urogenital system development;GO:0001657:ureteric bud development;GO:0001658:branching involved in ureteric bud morphogenesis;GO:0001702:gastrulation with mouth forming second;GO:0001705:ectoderm formation;GO:0001706:endoderm formation;GO:0001822:kidney development;GO:0006366:transcription by RNA polymerase II;GO:0007267:cell-cell signaling;GO:0007389:pattern specification process;GO:0…	GO:0005634:nucleus;	GO:0003700:DNA-binding transcription factor activity;GO:0003714:transcription corepressor activity;GO:0008270:zinc ion binding;GO:0043565:sequence-specific DNA binding;	K09372
ENST00000254624	9.39701	21.504	1.19433	19.3417	5e-05	0.000460621	Ups	ENSG00000132294	8	132916335	133025889	+	EFR3A	EFR3 homolog A (S. cerevisiae) [Source:HGNC Symbol%3BAcc:28970]	-	GO:0005622:intracellular;GO:0005886:plasma membrane;	-	-
ENST00000254958	49.2121	102.404	1.05718	27.1304	5e-05	0.000460621	Ups	ENSG00000101384	20	10618332	10654694	-	JAG1	jagged 1 [Source:HGNC Symbol%3BAcc:6188]	GO:0001525:angiogenesis;GO:0001709:cell fate determination;GO:0002011:morphogenesis of an epithelial sheet;GO:0003184:pulmonary valve morphogenesis;GO:0003215:cardiac right ventricle morphogenesis;GO:0007219:Notch signaling pathway;GO:0007220:Notch receptor processing;GO:0007275:multicellular organism development;GO:0007399:nervous system development;GO:0030097:hemopoiesis;GO:0030216:keratinocyte…	GO:0005576:extracellular region;GO:0005886:plasma membrane;GO:0005887:integral component of plasma membrane;GO:0016020:membrane;GO:0016021:integral component of membrane;GO:0045177:apical part of cell;	GO:0005112:Notch binding;GO:0005198:structural molecule activity;GO:0005509:calcium ion binding;GO:0008083:growth factor activity;	K06052
ENST00000255559	1.2355	3.8034	1.62219	5.11816	5e-05	0.000460621	Ups	ENSG00000133195	17	70642088	71088832	-	SLC39A11	solute carrier family 39%2C member 11 [Source:HGNC Symbol%3BAcc:14463]	GO:0006829:zinc ion transport;	GO:0016020:membrane;GO:0016021:integral component of membrane;	GO:0046873:metal ion transmembrane transporter activity;	K14717
ENST00000255688	4.84499	23.7647	2.29426	9.34763	5e-05	0.000460621	Ups	ENSG00000133321	11	63304293	63313934	+	RARRES3	retinoic acid receptor responder (tazarotene induced) 3 [Source:HGNC Symbol%3BAcc:9869]	GO:0006644:phospholipid metabolic process;GO:0008285:negative regulation of cell proliferation;GO:0016042:lipid catabolic process;	GO:0016021:integral component of membrane;	GO:0004623:phospholipase A2 activity;	K16817
ENST00000256324	1.27671	3.19817	1.32482	2.68935	5e-05	0.000460621	Ups	ENSG00000133943	14	91580407	91691976	+	C14orf159	chromosome 14 open reading frame 159 [Source:HGNC Symbol%3BAcc:20498]	GO:0008150:biological_process;	GO:0005575:cellular_component;GO:0005739:mitochondrion;	GO:0003674:molecular_function;	-
ENST00000256458	4.07831	12.1856	1.57914	14.3795	5e-05	0.000460621	Ups	ENSG00000134070	3	10206549	10285427	+	IRAK2	interleukin-1 receptor-associated kinase 2 [Source:HGNC Symbol%3BAcc:6113]	GO:0000187:activation of MAPK activity;GO:0001959:regulation of cytokine-mediated signaling pathway;GO:0002224:toll-like receptor signaling pathway;GO:0002755:MyD88-dependent toll-like receptor signaling pathway;GO:0002756:MyD88-independent toll-like receptor signaling pathway;GO:0006468:protein phosphorylation;GO:0006954:inflammatory response;GO:0007249:I-kappaB kinase/NF-kappaB signaling;GO:000…	GO:0005829:cytosol;GO:0005886:plasma membrane;GO:0009986:cell surface;GO:0010008:endosome membrane;	GO:0004672:protein kinase activity;GO:0005515:protein binding;GO:0005524:ATP binding;GO:0042803:protein homodimerization activity;GO:0046982:protein heterodimerization activity;	K04731
ENST00000256935	2.10057	8.81828	2.06972	6.02327	5e-05	0.000460621	Ups	ENSG00000134516	5	169064251	169510386	+	DOCK2	dedicator of cytokinesis 2 [Source:HGNC Symbol%3BAcc:2988]	GO:0001766:membrane raft polarization;GO:0001768:establishment of T cell polarity;GO:0001771:immunological synapse formation;GO:0002277:myeloid dendritic cell activation involved in immune response;GO:0006935:chemotaxis;GO:0007010:cytoskeleton organization;GO:0007264:small GTPase mediated signal transduction;GO:0016032:viral process;GO:0030036:actin cytoskeleton organization;GO:0044351:macropinoc…	GO:0005829:cytosol;GO:0005856:cytoskeleton;GO:0012505:endomembrane system;GO:0016020:membrane;	GO:0005085:guanyl-nucleotide exchange factor activity;GO:0009055:electron transfer activity;GO:0020037:heme binding;GO:0030676:Rac guanyl-nucleotide exchange factor activity;GO:0042608:T cell receptor binding;	K12367
ENST00000257100	3.75316	1.7291	-1.11809	-3.22163	5e-05	0.000460621	Down	ENSG00000134668	1	32256023	32281623	-	SPOCD1	SPOC domain containing 1 [Source:HGNC Symbol%3BAcc:26338]	GO:0006351:transcription, DNA-templated;GO:0010923:negative regulation of phosphatase activity;	-	-	K17596
ENST00000257435	9.91479	28.5859	1.52765	5.70486	5e-05	0.000460621	Ups	ENSG00000134986	5	111064993	111092955	-	NREP	neuronal regeneration related protein [Source:HGNC Symbol%3BAcc:16834]	GO:0017015:regulation of transforming growth factor beta receptor signaling pathway;GO:0031103:axon regeneration;GO:0045664:regulation of neuron differentiation;	GO:0005634:nucleus;GO:0005737:cytoplasm;	GO:0005515:protein binding;	-
ENST00000257527	3.15933	7.57529	1.26168	7.21061	5e-05	0.000460621	Ups	ENSG00000135074	5	156904312	157002783	-	ADAM19	ADAM metallopeptidase domain 19 [Source:HGNC Symbol%3BAcc:197]	GO:0006508:proteolysis;GO:0006509:membrane protein ectodomain proteolysis;GO:0007507:heart development;	GO:0016021:integral component of membrane;	GO:0004222:metalloendopeptidase activity;GO:0008270:zinc ion binding;GO:0017124:SH3 domain binding;	K08608
ENST00000257836	0.272387	0.865552	1.66796	5.12462	5e-05	0.000460621	Ups	ENSG00000135378	11	32851489	32879669	+	PRRG4	proline rich Gla (G-carboxyglutamic acid) 4 (transmembrane) [Source:HGNC Symbol%3BAcc:30799]	GO:0008150:biological_process;	GO:0005576:extracellular region;GO:0005794:Golgi apparatus;GO:0016021:integral component of membrane;	GO:0003674:molecular_function;GO:0005509:calcium ion binding;	K12581
ENST00000258180	2.12143	0.630567	-1.75032	-6.30246	5e-05	0.000460621	Down	ENSG00000135709	16	85061410	85127826	+	KIAA0513	KIAA0513 [Source:HGNC Symbol%3BAcc:29058]	-	GO:0005737:cytoplasm;	-	K17985
ENST00000258390	2.23247	4.88038	1.12835	9.85709	5e-05	0.000460621	Ups	ENSG00000135905	2	225629807	225907159	-	DOCK10	dedicator of cytokinesis 10 [Source:HGNC Symbol%3BAcc:23479]	GO:0007264:small GTPase mediated signal transduction;	-	GO:0005085:guanyl-nucleotide exchange factor activity;GO:0005089:Rho guanyl-nucleotide exchange factor activity;GO:0005543:phospholipid binding;GO:0017048:Rho GTPase binding;	-
ENST00000258405	18.6806	6.90692	-1.43542	-3.95006	5e-05	0.000460621	Down	ENSG00000135919	2	224839829	224904036	-	SERPINE2	serpin peptidase inhibitor%2C clade E (nexin%2C plasminogen activator inhibitor type 1)%2C member 2 [Source:HGNC Symbol%3BAcc:8951]	GO:0007596:blood coagulation;GO:0008285:negative regulation of cell proliferation;GO:0010544:negative regulation of platelet activation;GO:0010757:negative regulation of plasminogen activation;GO:0010766:negative regulation of sodium ion transport;GO:0010951:negative regulation of endopeptidase activity;GO:0010955:negative regulation of protein processing;GO:0014067:negative regulation of phospha…	GO:0005576:extracellular region;GO:0005615:extracellular space;GO:0005829:cytosol;GO:0031012:extracellular matrix;GO:0031091:platelet alpha granule;GO:0031232:extrinsic component of external side of plasma membrane;GO:0031594:neuromuscular junction;	GO:0004867:serine-type endopeptidase inhibitor activity;GO:0005102:signaling receptor binding;GO:0005515:protein binding;GO:0005539:glycosaminoglycan binding;GO:0008201:heparin binding;	K16643
ENST00000258415	0.910152	2.47998	1.44615	3.19047	5e-05	0.000460621	Ups	ENSG00000135929	2	219646479	219680016	+	CYP27A1	cytochrome P450%2C family 27%2C subfamily A%2C polypeptide 1 [Source:HGNC Symbol%3BAcc:2605]	GO:0006699:bile acid biosynthetic process;GO:0006805:xenobiotic metabolic process;GO:0008203:cholesterol metabolic process;GO:0008206:bile acid metabolic process;GO:0016125:sterol metabolic process;GO:0044281:small molecule metabolic process;	GO:0005743:mitochondrial inner membrane;GO:0005759:mitochondrial matrix;	GO:0005506:iron ion binding;GO:0008395:steroid hydroxylase activity;GO:0009055:electron transfer activity;GO:0016705:oxidoreductase activity, acting on paired donors, with incorporation or reduction of molecular oxygen;GO:0020037:heme binding;GO:0030343:vitamin D3 25-hydroxylase activity;GO:0031073:cholesterol 26-hydroxylase activity;GO:0047749:cholestanetriol 26-monooxygenase activity;	K00488
ENST00000258456	3.0947	1.3343	-1.21372	-4.11968	5e-05	0.000460621	Down	ENSG00000135973	2	105858200	105859924	+	GPR45	G protein-coupled receptor 45 [Source:HGNC Symbol%3BAcc:4503]	-	GO:0005886:plasma membrane;GO:0016021:integral component of membrane;	GO:0004930:G protein-coupled receptor activity;	K08409
ENST00000258733	4.98242	10.7614	1.11095	3.42761	5e-05	0.000460621	Ups	ENSG00000136235	7	23286182	23314727	+	GPNMB	glycoprotein (transmembrane) nmb [Source:HGNC Symbol%3BAcc:4462]	GO:0001649:osteoblast differentiation;GO:0007155:cell adhesion;GO:0008285:negative regulation of cell proliferation;GO:0030282:bone mineralization;	GO:0005887:integral component of plasma membrane;GO:0016021:integral component of membrane;GO:0042470:melanosome;	GO:0005178:integrin binding;GO:0008201:heparin binding;	-
ENST00000258930	1.29419	0.354718	-1.86731	-2.14395	0.00245	0.0164703	Down	ENSG00000136425	15	78396948	78423886	-	CIB2	calcium and integrin binding family member 2 [Source:HGNC Symbol%3BAcc:24579]	GO:0007229:integrin-mediated signaling pathway;GO:0045494:photoreceptor cell maintenance;GO:0055074:calcium ion homeostasis;	GO:0001917:photoreceptor inner segment;	GO:0005509:calcium ion binding;GO:0005515:protein binding;	-
ENST00000259727	0.265319	0.838552	1.66017	2.19562	0.00505	0.0307445	Ups	ENSG00000137198	6	16238811	16295780	+	GMPR	guanosine monophosphate reductase [Source:HGNC Symbol%3BAcc:4376]	GO:0006144:purine nucleobase metabolic process;GO:0009117:nucleotide metabolic process;GO:0009409:response to cold;GO:0043101:purine-containing compound salvage;GO:0044281:small molecule metabolic process;GO:0055086:nucleobase-containing small molecule metabolic process;	GO:0005829:cytosol;	GO:0003920:GMP reductase activity;GO:0046872:metal ion binding;	K00364
ENST00000259874	279.437	103.305	-1.43561	-26.4546	5e-05	0.000460621	Down	ENSG00000137331	6	30710976	30712331	-	IER3	immediate early response 3 [Source:HGNC Symbol%3BAcc:5392]	GO:0000075:cell cycle checkpoint;GO:0001562:response to protozoan;GO:0003085:negative regulation of systemic arterial blood pressure;GO:0006282:regulation of DNA repair;GO:0006915:apoptotic process;GO:0009653:anatomical structure morphogenesis;GO:0043065:positive regulation of apoptotic process;GO:0043066:negative regulation of apoptotic process;GO:0045732:positive regulation of protein catabolic…	GO:0005634:nucleus;GO:0016021:integral component of membrane;	GO:0005515:protein binding;	-
ENST00000259915	1.19748	0.328515	-1.86597	-1.85834	0.00315	0.0205027	Down	ENSG00000204531	6	31132120	31138470	-	POU5F1	POU class 5 homeobox 1 [Source:HGNC Symbol%3BAcc:9221]	GO:0001714:endodermal cell fate specification;GO:0001824:blastocyst development;GO:0003130:BMP signaling pathway involved in heart induction;GO:0006355:regulation of transcription, DNA-templated;GO:0006366:transcription by RNA polymerase II;GO:0009611:response to wounding;GO:0009653:anatomical structure morphogenesis;GO:0009786:regulation of asymmetric cell division;GO:0010468:regulation of gene …	GO:0005634:nucleus;GO:0005654:nucleoplasm;GO:0005667:transcription factor complex;GO:0005737:cytoplasm;GO:0005829:cytosol;	GO:0000981:DNA-binding transcription factor activity, RNA polymerase II-specific;GO:0003677:DNA binding;GO:0003700:DNA-binding transcription factor activity;GO:0005515:protein binding;GO:0008134:transcription factor binding;GO:0031625:ubiquitin protein ligase binding;GO:0035198:miRNA binding;GO:0043565:sequence-specific DNA binding;GO:0044212:transcription regulatory region DNA binding;	K09367
ENST00000259988	3.9761	1.85035	-1.10356	-2.92679	5e-05	0.000460621	Down	ENSG00000137440	4	15937195	15939971	-	FGFBP1	fibroblast growth factor binding protein 1 [Source:HGNC Symbol%3BAcc:19695]	GO:0007165:signal transduction;GO:0007267:cell-cell signaling;GO:0008284:positive regulation of cell proliferation;GO:0008285:negative regulation of cell proliferation;GO:0045743:positive regulation of fibroblast growth factor receptor signaling pathway;	GO:0005615:extracellular space;GO:0005886:plasma membrane;GO:0009986:cell surface;	GO:0005515:protein binding;GO:0008201:heparin binding;GO:0017134:fibroblast growth factor binding;	-
ENST00000260227	5.25569	2.16543	-1.27923	-4.28074	5e-05	0.000460621	Down	ENSG00000137673	11	102391239	102401484	-	MMP7	matrix metallopeptidase 7 (matrilysin%2C uterine) [Source:HGNC Symbol%3BAcc:7174]	GO:0002779:antibacterial peptide secretion;GO:0006508:proteolysis;GO:0022617:extracellular matrix disassembly;GO:0030198:extracellular matrix organization;GO:0030574:collagen catabolic process;GO:0042127:regulation of cell proliferation;GO:0042493:response to drug;GO:0050829:defense response to Gram-negative bacterium;GO:0050830:defense response to Gram-positive bacterium;	GO:0005576:extracellular region;GO:0005615:extracellular space;	GO:0004222:metalloendopeptidase activity;GO:0008270:zinc ion binding;	K01397
ENST00000260302	0.718729	0.274675	-1.38772	-2.31206	0.00045	0.003593	Down	ENSG00000137745	11	102813724	102826463	-	MMP13	matrix metallopeptidase 13 (collagenase 3) [Source:HGNC Symbol%3BAcc:7159]	GO:0006508:proteolysis;GO:0022617:extracellular matrix disassembly;GO:0030198:extracellular matrix organization;GO:0030282:bone mineralization;GO:0030574:collagen catabolic process;GO:0044267:cellular protein metabolic process;GO:0051216:cartilage development;	GO:0005576:extracellular region;GO:0005615:extracellular space;GO:0031012:extracellular matrix;	GO:0004222:metalloendopeptidase activity;GO:0005509:calcium ion binding;GO:0008270:zinc ion binding;	K07994
ENST00000261200	0.20608	1.57588	2.93488	6.33056	5e-05	0.000460621	Ups	ENSG00000069431	12	21950335	22089608	-	ABCC9	ATP-binding cassette%2C sub-family C (CFTR/MRP)%2C member 9 [Source:HGNC Symbol%3BAcc:60]	GO:0006813:potassium ion transport;GO:0007268:chemical synaptic transmission;GO:0051607:defense response to virus;GO:0055085:transmembrane transport;	GO:0005886:plasma membrane;GO:0008076:voltage-gated potassium channel complex;GO:0008282:inward rectifying potassium channel;GO:0016020:membrane;GO:0016021:integral component of membrane;GO:0030017:sarcomere;GO:0042383:sarcolemma;	GO:0005215:transporter activity;GO:0005267:potassium channel activity;GO:0005524:ATP binding;GO:0008281:sulfonylurea receptor activity;GO:0015459:potassium channel regulator activity;GO:0042626:ATPase activity, coupled to transmembrane movement of substances;GO:0044325:ion channel binding;	K05033
ENST00000261254	5.32697	1.7141	-1.63586	-13.5442	5e-05	0.000460621	Down	ENSG00000118971	12	4382938	4414516	+	CCND2	cyclin D2 [Source:HGNC Symbol%3BAcc:1583]	GO:0001934:positive regulation of protein phosphorylation;GO:0007049:cell cycle;GO:0045737:positive regulation of cyclin-dependent protein serine/threonine kinase activity;GO:0051301:cell division;	GO:0000307:cyclin-dependent protein kinase holoenzyme complex;GO:0000785:chromatin;GO:0005634:nucleus;GO:0005730:nucleolus;GO:0005829:cytosol;GO:0031965:nuclear membrane;	GO:0019901:protein kinase binding;	K10151
ENST00000261292	3.9312	1.40373	-1.4857	-4.64802	5e-05	0.000460621	Down	ENSG00000101670	18	47088401	47119272	+	LIPG	lipase%2C endothelial [Source:HGNC Symbol%3BAcc:6623]	GO:0006629:lipid metabolic process;GO:0007584:response to nutrient;GO:0008283:cell proliferation;GO:0009395:phospholipid catabolic process;GO:0010983:positive regulation of high-density lipoprotein particle clearance;GO:0032376:positive regulation of cholesterol transport;GO:0034375:high-density lipoprotein particle remodeling;GO:0042632:cholesterol homeostasis;GO:0043691:reverse cholesterol tran…	GO:0005576:extracellular region;GO:0005615:extracellular space;	GO:0004465:lipoprotein lipase activity;GO:0004620:phospholipase activity;GO:0004806:triglyceride lipase activity;GO:0008201:heparin binding;GO:0008970:phospholipase A1 activity;	K01046
ENST00000261435	1.12846	2.45904	1.12374	5.02716	5e-05	0.000460621	Ups	ENSG00000078177	4	40058446	40159872	+	N4BP2	NEDD4 binding protein 2 [Source:HGNC Symbol%3BAcc:29851]	-	GO:0005829:cytosol;	GO:0004519:endonuclease activity;GO:0005515:protein binding;GO:0005524:ATP binding;GO:0046404:ATP-dependent polydeoxyribonucleotide 5'-hydroxyl-kinase activity;	K15720
ENST00000261439	2.57197	5.71229	1.1512	6.22181	5e-05	0.000460621	Ups	ENSG00000065882	4	37892708	38140794	+	TBC1D1	TBC1 (tre-2/USP6%2C BUB2%2C cdc16) domain family%2C member 1 [Source:HGNC Symbol%3BAcc:11578]	GO:0032880:regulation of protein localization;	GO:0005634:nucleus;GO:0005829:cytosol;	-	K18341
ENST00000261483	7.07614	14.9655	1.08061	12.2815	5e-05	0.000460621	Ups	ENSG00000112893	5	109025067	109202879	+	MAN2A1	mannosidase%2C alpha%2C class 2A%2C member 1 [Source:HGNC Symbol%3BAcc:6824]	GO:0001701:in utero embryonic development;GO:0001889:liver development;GO:0006013:mannose metabolic process;GO:0006491:N-glycan processing;GO:0007005:mitochondrion organization;GO:0007033:vacuole organization;GO:0007585:respiratory gaseous exchange;GO:0018279:protein N-linked glycosylation via asparagine;GO:0043687:post-translational protein modification;GO:0044267:cellular protein metabolic proc…	GO:0000139:Golgi membrane;GO:0016021:integral component of membrane;	GO:0004572:mannosyl-oligosaccharide 1,3-1,6-alpha-mannosidase activity;GO:0008270:zinc ion binding;GO:0016799:hydrolase activity, hydrolyzing N-glycosyl compounds;GO:0030246:carbohydrate binding;	K01231
ENST00000261489	11.1997	28.7453	1.35986	9.28213	5e-05	0.000460621	Ups	ENSG00000102804	13	45007665	45010981	-	TSC22D1	TSC22 domain family%2C member 1 [Source:HGNC Symbol%3BAcc:16826]	GO:0006366:transcription by RNA polymerase II;GO:0008284:positive regulation of cell proliferation;GO:0043065:positive regulation of apoptotic process;GO:0043066:negative regulation of apoptotic process;	GO:0005634:nucleus;GO:0005737:cytoplasm;	GO:0003700:DNA-binding transcription factor activity;	-
ENST00000261622	51.4856	19.2251	-1.42118	-30.823	5e-05	0.000460621	Down	ENSG00000103257	16	87863629	87903094	-	SLC7A5	solute carrier family 7 (amino acid transporter light chain%2C L system)%2C member 5 [Source:HGNC Symbol%3BAcc:11063]	GO:0006520:cellular amino acid metabolic process;GO:0006810:transport;GO:0006811:ion transport;GO:0006865:amino acid transport;GO:0007399:nervous system development;GO:0007596:blood coagulation;GO:0015804:neutral amino acid transport;GO:0030154:cell differentiation;GO:0050900:leukocyte migration;GO:0055085:transmembrane transport;	GO:0005829:cytosol;GO:0005886:plasma membrane;GO:0016021:integral component of membrane;GO:0016324:apical plasma membrane;	GO:0015171:amino acid transmembrane transporter activity;GO:0015175:neutral amino acid transmembrane transporter activity;GO:0015179:L-amino acid transmembrane transporter activity;GO:0042605:peptide antigen binding;	K13780
ENST00000261681	5.43566	2.32108	-1.22766	-2.46291	5e-05	0.000460621	Down	ENSG00000072415	14	67707826	67802536	+	MPP5	membrane protein%2C palmitoylated 5 (MAGUK p55 subfamily member 5) [Source:HGNC Symbol%3BAcc:18669]	GO:0032287:peripheral nervous system myelin maintenance;GO:0032288:myelin assembly;GO:0034329:cell junction assembly;GO:0035750:protein localization to myelin sheath abaxonal region;GO:0045216:cell-cell junction organization;GO:0070830:bicellular tight junction assembly;	GO:0005737:cytoplasm;GO:0005886:plasma membrane;GO:0005923:bicellular tight junction;GO:0012505:endomembrane system;GO:0035749:myelin sheath adaxonal region;GO:0043219:lateral loop;GO:0043220:Schmidt-Lanterman incisure;	GO:0005515:protein binding;GO:0019904:protein domain specific binding;	K06091
ENST00000261800	0.284223	0.736808	1.37427	6.78096	5e-05	0.000460621	Ups	ENSG00000086570	5	150883655	150948505	-	FAT2	FAT atypical cadherin 2 [Source:HGNC Symbol%3BAcc:3596]	GO:0007156:homophilic cell adhesion via plasma membrane adhesion molecules;GO:0010631:epithelial cell migration;	GO:0005634:nucleus;GO:0005886:plasma membrane;GO:0005913:cell-cell adherens junction;GO:0016021:integral component of membrane;	GO:0005509:calcium ion binding;	K16506
ENST00000261918	9.3575	4.55655	-1.03818	-1.72497	0.004	0.0252013	Down	ENSG00000138623	15	74701630	74726808	-	SEMA7A	semaphorin 7A%2C GPI membrane anchor (John Milton Hagen blood group) [Source:HGNC Symbol%3BAcc:10741]	GO:0006954:inflammatory response;GO:0006955:immune response;GO:0007229:integrin-mediated signaling pathway;GO:0007275:multicellular organism development;GO:0007411:axon guidance;GO:0045773:positive regulation of axon extension;GO:0050727:regulation of inflammatory response;GO:0060907:positive regulation of macrophage cytokine production;GO:0070374:positive regulation of ERK1 and ERK2 cascade;	GO:0005886:plasma membrane;GO:0009897:external side of plasma membrane;GO:0031225:anchored component of membrane;	GO:0005178:integrin binding;GO:0005515:protein binding;	K06529
ENST00000261978	22.8517	10.707	-1.09374	-9.85808	5e-05	0.000460621	Down	ENSG00000119681	14	74964873	75079034	-	LTBP2	latent transforming growth factor beta binding protein 2 [Source:HGNC Symbol%3BAcc:6715]	GO:0006605:protein targeting;GO:0007179:transforming growth factor beta receptor signaling pathway;GO:0009306:protein secretion;	GO:0005615:extracellular space;GO:0031012:extracellular matrix;GO:0070062:extracellular exosome;	GO:0005509:calcium ion binding;GO:0008201:heparin binding;GO:0019838:growth factor binding;	K08023
ENST00000262094	0.387206	0.812241	1.06881	3.99454	5e-05	0.000460621	Ups	ENSG00000041353	18	52495430	52562747	+	RAB27B	RAB27B%2C member RAS oncogene family [Source:HGNC Symbol%3BAcc:9767]	GO:0007264:small GTPase mediated signal transduction;GO:0015031:protein transport;GO:0017157:regulation of exocytosis;GO:0045921:positive regulation of exocytosis;GO:0071985:multivesicular body sorting pathway;	GO:0005794:Golgi apparatus;GO:0005795:Golgi stack;GO:0016324:apical plasma membrane;GO:0030140:trans-Golgi network transport vesicle;GO:0032585:multivesicular body membrane;GO:0042589:zymogen granule membrane;	GO:0003924:GTPase activity;GO:0005525:GTP binding;GO:0019003:GDP binding;GO:0019904:protein domain specific binding;	K07886
ENST00000262189	1.03423	2.21109	1.09621	2.87188	5e-05	0.000460621	Ups	ENSG00000055609	7	151832010	152133090	-	KMT2C	lysine (K)-specific methyltransferase 2C [Source:HGNC Symbol%3BAcc:13726]	GO:0006351:transcription, DNA-templated;GO:0006355:regulation of transcription, DNA-templated;GO:0016571:histone methylation;GO:0035556:intracellular signal transduction;GO:0051568:histone H3-K4 methylation;	GO:0005634:nucleus;GO:0035097:histone methyltransferase complex;	GO:0003677:DNA binding;GO:0005515:protein binding;GO:0008168:methyltransferase activity;GO:0008270:zinc ion binding;GO:0042800:histone methyltransferase activity (H3-K4 specific);	K09188
ENST00000262241	14.1482	6.10497	-1.21256	-3.61856	5e-05	0.000460621	Down	ENSG00000089902	14	103058998	103196913	+	RCOR1	REST corepressor 1 [Source:HGNC Symbol%3BAcc:17441]	GO:0007596:blood coagulation;GO:0019048:modulation by virus of host morphology or physiology;GO:0030218:erythrocyte differentiation;GO:0045654:positive regulation of megakaryocyte differentiation;GO:0045892:negative regulation of transcription, DNA-templated;GO:0070933:histone H4 deacetylation;	GO:0005634:nucleus;GO:0005654:nucleoplasm;GO:0017053:transcriptional repressor complex;	GO:0003677:DNA binding;GO:0003682:chromatin binding;GO:0005515:protein binding;GO:0044212:transcription regulatory region DNA binding;	K11829
ENST00000262424	42.8655	6.24206	-2.77972	-26.6032	5e-05	0.000460621	Down	ENSG00000103196	16	84853590	84943114	+	CRISPLD2	cysteine-rich secretory protein LCCL domain containing 2 [Source:HGNC Symbol%3BAcc:25248]	GO:0030198:extracellular matrix organization;	GO:0005576:extracellular region;GO:0030133:transport vesicle;GO:0031012:extracellular matrix;	GO:0008201:heparin binding;	K09228
ENST00000262428	662.197	259.674	-1.35056	-55.4913	5e-05	0.000460621	Down	ENSG00000103187	16	84599200	84651683	-	COTL1	coactosin-like 1 (Dictyostelium) [Source:HGNC Symbol%3BAcc:18304]	GO:0008150:biological_process;GO:0050832:defense response to fungus;	GO:0005575:cellular_component;GO:0005622:intracellular;GO:0005737:cytoplasm;GO:0005856:cytoskeleton;GO:0031965:nuclear membrane;	GO:0003779:actin binding;GO:0005515:protein binding;GO:0019899:enzyme binding;	-
ENST00000262464	6.53102	21.3528	1.70905	31.3949	5e-05	0.000460621	Ups	ENSG00000138829	5	127593601	127873735	-	FBN2	fibrillin 2 [Source:HGNC Symbol%3BAcc:3604]	GO:0009653:anatomical structure morphogenesis;GO:0030198:extracellular matrix organization;GO:0030326:embryonic limb morphogenesis;GO:0030501:positive regulation of bone mineralization;GO:0035583:sequestering of TGFbeta in extracellular matrix;GO:0045669:positive regulation of osteoblast differentiation;GO:0060346:bone trabecula formation;	GO:0001527:microfibril;GO:0005576:extracellular region;	GO:0005201:extracellular matrix structural constituent;GO:0005509:calcium ion binding;	K06825
ENST00000262648	0.222552	0.684929	1.62181	4.28227	5e-05	0.000460621	Ups	ENSG00000011201	X	8496915	8700227	-	KAL1	Kallmann syndrome 1 sequence [Source:HGNC Symbol%3BAcc:6211]	GO:0006928:movement of cell or subcellular component;GO:0006935:chemotaxis;GO:0007155:cell adhesion;GO:0007411:axon guidance;	GO:0005615:extracellular space;GO:0005886:plasma membrane;	GO:0004867:serine-type endopeptidase inhibitor activity;GO:0005201:extracellular matrix structural constituent;GO:0005515:protein binding;GO:0008201:heparin binding;	-
ENST00000262741	3.70528	7.51332	1.01987	2.63996	0.0004	0.00322723	Ups	ENSG00000117461	1	46505812	46598314	-	PIK3R3	phosphoinositide-3-kinase%2C regulatory subunit 3 (gamma) [Source:HGNC Symbol%3BAcc:8981]	GO:0006644:phospholipid metabolic process;GO:0006661:phosphatidylinositol biosynthetic process;GO:0008286:insulin receptor signaling pathway;GO:0036092:phosphatidylinositol-3-phosphate biosynthetic process;GO:0044281:small molecule metabolic process;	GO:0005829:cytosol;GO:0005942:phosphatidylinositol 3-kinase complex;	GO:0016303:1-phosphatidylinositol-3-kinase activity;GO:0035014:phosphatidylinositol 3-kinase regulator activity;	K02649
ENST00000262752	0.788878	2.16186	1.4544	3.25002	5e-05	0.000460621	Ups	ENSG00000072133	X	83318984	83442915	-	RPS6KA6	ribosomal protein S6 kinase%2C 90kDa%2C polypeptide 6 [Source:HGNC Symbol%3BAcc:10435]	GO:0006978:DNA damage response, signal transduction by p53 class mediator resulting in transcription of p21 class mediator;GO:0007165:signal transduction;GO:0007268:chemical synaptic transmission;GO:0007411:axon guidance;GO:0007417:central nervous system development;GO:0045992:negative regulation of embryonic development;GO:0070373:negative regulation of ERK1 and ERK2 cascade;GO:2000381:negative …	GO:0005654:nucleoplasm;GO:0005829:cytosol;	GO:0000287:magnesium ion binding;GO:0004672:protein kinase activity;GO:0004674:protein serine/threonine kinase activity;GO:0005524:ATP binding;	K04373
ENST00000262765	0.376339	0.874391	1.21624	3.59133	5e-05	0.000460621	Ups	ENSG00000129646	17	74270130	74303761	-	QRICH2	glutamine rich 2 [Source:HGNC Symbol%3BAcc:25326]	-	-	-	-
ENST00000262895	1.65341	0.661373	-1.32191	-1.80507	0.004	0.0252013	Down	ENSG00000105737	19	42502473	42569922	-	GRIK5	glutamate receptor%2C ionotropic%2C kainate 5 [Source:HGNC Symbol%3BAcc:4583]	GO:0006621:protein retention in ER lumen;GO:0007268:chemical synaptic transmission;GO:0031630:regulation of synaptic vesicle fusion to presynaptic active zone membrane;GO:0035249:synaptic transmission, glutamatergic;GO:0043113:receptor clustering;GO:0043525:positive regulation of neuron apoptotic process;GO:0051649:establishment of localization in cell;GO:0060079:excitatory postsynaptic potential…	GO:0005886:plasma membrane;GO:0014069:postsynaptic density;GO:0016021:integral component of membrane;GO:0030054:cell junction;GO:0030425:dendrite;GO:0032983:kainate selective glutamate receptor complex;GO:0042734:presynaptic membrane;GO:0043195:terminal bouton;GO:0043204:perikaryon;GO:0045211:postsynaptic membrane;	GO:0005234:extracellularly glutamate-gated ion channel activity;GO:0015277:kainate selective glutamate receptor activity;GO:0017124:SH3 domain binding;GO:0030165:PDZ domain binding;GO:0042802:identical protein binding;	K05205
ENST00000263097	175.382	83.4193	-1.07205	-14.4374	5e-05	0.000460621	Down	ENSG00000064666	19	1026298	1039068	+	CNN2	calponin 2 [Source:HGNC Symbol%3BAcc:2156]	GO:0007010:cytoskeleton organization;GO:0010628:positive regulation of gene expression;GO:0030097:hemopoiesis;GO:0030336:negative regulation of cell migration;GO:0031032:actomyosin structure organization;GO:0032970:regulation of actin filament-based process;GO:0042060:wound healing;GO:0042127:regulation of cell proliferation;GO:0050765:negative regulation of phagocytosis;GO:0071260:cellular respo…	GO:0001725:stress fiber;GO:0005856:cytoskeleton;GO:0005911:cell-cell junction;	GO:0003779:actin binding;GO:0005516:calmodulin binding;	K15411
ENST00000263388	7.09629	18.6706	1.39563	20.7636	5e-05	0.000460621	Ups	ENSG00000074181	19	15270444	15311792	-	NOTCH3	notch 3 [Source:HGNC Symbol%3BAcc:7883]	GO:0006355:regulation of transcription, DNA-templated;GO:0006367:transcription initiation from RNA polymerase II promoter;GO:0007219:Notch signaling pathway;GO:0007220:Notch receptor processing;GO:0010467:gene expression;GO:0030900:forebrain development;GO:0045665:negative regulation of neuron differentiation;GO:0048661:positive regulation of smooth muscle cell proliferation;GO:0048663:neuron fat…	GO:0000139:Golgi membrane;GO:0005576:extracellular region;GO:0005654:nucleoplasm;GO:0005789:endoplasmic reticulum membrane;GO:0005829:cytosol;GO:0005886:plasma membrane;GO:0016021:integral component of membrane;	GO:0005509:calcium ion binding;GO:0005515:protein binding;GO:0019899:enzyme binding;	K02599
ENST00000263398	16.1953	34.076	1.07318	8.86465	5e-05	0.000460621	Ups	ENSG00000026508	11	35160417	35253949	+	CD44	CD44 molecule (Indian blood group) [Source:HGNC Symbol%3BAcc:1681]	GO:0001658:branching involved in ureteric bud morphogenesis;GO:0002246:wound healing involved in inflammatory response;GO:0005975:carbohydrate metabolic process;GO:0007155:cell adhesion;GO:0007160:cell-matrix adhesion;GO:0010628:positive regulation of gene expression;GO:0016055:Wnt signaling pathway;GO:0019221:cytokine-mediated signaling pathway;GO:0030198:extracellular matrix organization;GO:003…	GO:0005737:cytoplasm;GO:0005794:Golgi apparatus;GO:0005886:plasma membrane;GO:0005887:integral component of plasma membrane;GO:0009897:external side of plasma membrane;GO:0009986:cell surface;GO:0016020:membrane;GO:0016323:basolateral plasma membrane;	GO:0004415:hyalurononglucosaminidase activity;GO:0004888:transmembrane signaling receptor activity;GO:0005515:protein binding;GO:0005518:collagen binding;GO:0005540:hyaluronic acid binding;	K06256
ENST00000263464	1.64518	3.35269	1.02707	5.31886	5e-05	0.000460621	Ups	ENSG00000023445	11	102188226	102208465	+	BIRC3	baculoviral IAP repeat containing 3 [Source:HGNC Symbol%3BAcc:591]	GO:0002224:toll-like receptor signaling pathway;GO:0002756:MyD88-independent toll-like receptor signaling pathway;GO:0006915:apoptotic process;GO:0007166:cell surface receptor signaling pathway;GO:0034121:regulation of toll-like receptor signaling pathway;GO:0034138:toll-like receptor 3 signaling pathway;GO:0034142:toll-like receptor 4 signaling pathway;GO:0035666:TRIF-dependent toll-like recepto…	GO:0005634:nucleus;GO:0005737:cytoplasm;GO:0005829:cytosol;	GO:0004842:ubiquitin-protein transferase activity;GO:0005515:protein binding;GO:0008270:zinc ion binding;	K16060
ENST00000263511	0.343212	0.764399	1.15522	2.57585	5e-05	0.000460621	Ups	ENSG00000080947	1	16793931	16819196	-	CROCCP3	ciliary rootlet coiled-coil%2C rootletin pseudogene 3 [Source:HGNC Symbol%3BAcc:29405]	-	-	-	K16469
ENST00000263512	23.3717	11.0174	-1.08498	-3.1681	5e-05	0.000460621	Down	ENSG00000126903	X	153715652	153719002	-	SLC10A3	solute carrier family 10%2C member 3 [Source:HGNC Symbol%3BAcc:22979]	GO:0006814:sodium ion transport;GO:0032526:response to retinoic acid;	GO:0016020:membrane;GO:0016021:integral component of membrane;	GO:0008508:bile acid:sodium symporter activity;	K14343
ENST00000263620	3.68355	1.71867	-1.09981	-6.51904	5e-05	0.000460621	Down	ENSG00000116017	19	926000	975939	+	ARID3A	AT rich interactive domain 3A (BRIGHT-like) [Source:HGNC Symbol%3BAcc:3031]	GO:0006351:transcription, DNA-templated;GO:0006355:regulation of transcription, DNA-templated;GO:0045944:positive regulation of transcription by RNA polymerase II;	GO:0005634:nucleus;GO:0005737:cytoplasm;GO:0045121:membrane raft;	GO:0003677:DNA binding;GO:0003682:chromatin binding;GO:0003700:DNA-binding transcription factor activity;GO:0042803:protein homodimerization activity;	K17985
ENST00000263642	0.99515	5.84182	2.55343	10.0246	5e-05	0.000460621	Ups	ENSG00000115267	2	163123589	163175213	-	IFIH1	interferon induced with helicase C domain 1 [Source:HGNC Symbol%3BAcc:18873]	GO:0009597:detection of virus;GO:0009615:response to virus;GO:0016925:protein sumoylation;GO:0019048:modulation by virus of host morphology or physiology;GO:0032480:negative regulation of type I interferon production;GO:0032727:positive regulation of interferon-alpha production;GO:0032728:positive regulation of interferon-beta production;GO:0034344:regulation of type III interferon production;GO:…	GO:0005634:nucleus;GO:0005737:cytoplasm;GO:0005829:cytosol;	GO:0003677:DNA binding;GO:0003725:double-stranded RNA binding;GO:0003727:single-stranded RNA binding;GO:0004386:helicase activity;GO:0005515:protein binding;GO:0005524:ATP binding;GO:0008270:zinc ion binding;GO:0043021:ribonucleoprotein complex binding;	K12647
ENST00000263734	99.9763	42.3391	-1.2396	-38.7788	5e-05	0.000460621	Down	ENSG00000116016	2	46524541	46613836	+	EPAS1	endothelial PAS domain protein 1 [Source:HGNC Symbol%3BAcc:3374]	GO:0001525:angiogenesis;GO:0001666:response to hypoxia;GO:0001892:embryonic placenta development;GO:0001974:blood vessel remodeling;GO:0002027:regulation of heart rate;GO:0006366:transcription by RNA polymerase II;GO:0007005:mitochondrion organization;GO:0007165:signal transduction;GO:0007601:visual perception;GO:0030218:erythrocyte differentiation;GO:0030324:lung development;GO:0042415:norepinep…	GO:0005634:nucleus;GO:0005654:nucleoplasm;GO:0005667:transcription factor complex;GO:0005737:cytoplasm;GO:0005829:cytosol;	GO:0003677:DNA binding;GO:0004871:obsolete signal transducer activity;GO:0005515:protein binding;GO:0008134:transcription factor binding;GO:0035035:histone acetyltransferase binding;GO:0043565:sequence-specific DNA binding;GO:0046982:protein heterodimerization activity;	K09095
ENST00000263780	5.48449	11.4139	1.05736	3.2107	5e-05	0.000460621	Ups	ENSG00000083937	3	87276435	87304698	+	CHMP2B	charged multivesicular body protein 2B [Source:HGNC Symbol%3BAcc:24537]	GO:0008219:cell death;GO:0015031:protein transport;GO:0016032:viral process;GO:0016197:endosomal transport;	GO:0005622:intracellular;GO:0005634:nucleus;GO:0005737:cytoplasm;GO:0005739:mitochondrion;GO:0005829:cytosol;GO:0031902:late endosome membrane;	GO:0019904:protein domain specific binding;	K12192
ENST00000263849	1.47652	3.1861	1.10959	5.28515	5e-05	0.000460621	Ups	ENSG00000104427	8	79578282	79632000	+	ZC2HC1A	zinc finger%2C C2HC-type containing 1A [Source:HGNC Symbol%3BAcc:24277]	-	-	GO:0046872:metal ion binding;	-
ENST00000264039	29.1663	13.2961	-1.1333	-15.7338	5e-05	0.000460621	Down	ENSG00000063660	2	241375088	241407493	+	GPC1	glypican 1 [Source:HGNC Symbol%3BAcc:4449]	GO:0001523:retinoid metabolic process;GO:0005975:carbohydrate metabolic process;GO:0006024:glycosaminoglycan biosynthetic process;GO:0006027:glycosaminoglycan catabolic process;GO:0007411:axon guidance;GO:0007603:phototransduction, visible light;GO:0014037:Schwann cell differentiation;GO:0030200:heparan sulfate proteoglycan catabolic process;GO:0030203:glycosaminoglycan metabolic process;GO:00302…	GO:0005615:extracellular space;GO:0005768:endosome;GO:0005796:Golgi lumen;GO:0005886:plasma membrane;GO:0005887:integral component of plasma membrane;GO:0031225:anchored component of membrane;GO:0043202:lysosomal lumen;GO:0045121:membrane raft;	GO:0005507:copper ion binding;GO:0017134:fibroblast growth factor binding;GO:0043236:laminin binding;GO:0043395:heparan sulfate proteoglycan binding;	K08107
ENST00000264042	0.0676749	0.585504	3.11299	2.88295	5e-05	0.000460621	Ups	ENSG00000006607	2	242295658	242434256	+	FARP2	FERM%2C RhoGEF and pleckstrin domain protein 2 [Source:HGNC Symbol%3BAcc:16460]	GO:0007155:cell adhesion;GO:0007411:axon guidance;GO:0016322:neuron remodeling;GO:0016601:Rac protein signal transduction;GO:0030316:osteoclast differentiation;GO:0031532:actin cytoskeleton reorganization;GO:0033623:regulation of integrin activation;GO:0035023:regulation of Rho protein signal transduction;GO:0071526:semaphorin-plexin signaling pathway;GO:0071800:podosome assembly;	GO:0005737:cytoplasm;GO:0005829:cytosol;GO:0005856:cytoskeleton;GO:0019898:extrinsic component of membrane;	GO:0005089:Rho guanyl-nucleotide exchange factor activity;GO:0005543:phospholipid binding;GO:0008092:cytoskeletal protein binding;GO:0030676:Rac guanyl-nucleotide exchange factor activity;	K06082
ENST00000264144	111.117	40.6207	-1.45179	-32.8782	5e-05	0.000460621	Down	ENSG00000058085	1	183155423	183214035	+	LAMC2	laminin%2C gamma 2 [Source:HGNC Symbol%3BAcc:6493]	GO:0007155:cell adhesion;GO:0008544:epidermis development;GO:0030198:extracellular matrix organization;GO:0031581:hemidesmosome assembly;GO:0034329:cell junction assembly;	GO:0005576:extracellular region;GO:0005610:laminin-5 complex;	GO:0008201:heparin binding;	K06246
ENST00000264160	0.838571	3.02398	1.85044	2.41886	0.0004	0.00322723	Ups	ENSG00000048991	2	136289083	136482840	+	R3HDM1	R3H domain containing 1 [Source:HGNC Symbol%3BAcc:9757]	-	-	GO:0003676:nucleic acid binding;	K05054
ENST00000264263	2.58356	1.27263	-1.02154	-2.4239	0.001	0.00740759	Down	ENSG00000168827	3	158362386	158410358	+	GFM1	G elongation factor%2C mitochondrial 1 [Source:HGNC Symbol%3BAcc:13780]	GO:0006184:obsolete GTP catabolic process;GO:0070125:mitochondrial translational elongation;	GO:0005622:intracellular;GO:0005739:mitochondrion;	GO:0003746:translation elongation factor activity;GO:0003924:GTPase activity;GO:0005525:GTP binding;	K02355
ENST00000264265	5.70097	1.91148	-1.57651	-3.40512	5e-05	0.000460621	Down	ENSG00000079257	3	158384203	158390482	-	LXN	latexin [Source:HGNC Symbol%3BAcc:13347]	GO:0006954:inflammatory response;GO:0050965:detection of temperature stimulus involved in sensory perception of pain;	GO:0005737:cytoplasm;	GO:0008191:metalloendopeptidase inhibitor activity;GO:0008201:heparin binding;	-
ENST00000264346	2.66383	9.71164	1.86621	13.5426	5e-05	0.000460621	Ups	ENSG00000138642	4	89300015	89364263	+	HERC6	HECT and RLD domain containing E3 ubiquitin protein ligase family member 6 [Source:HGNC Symbol%3BAcc:26072]	-	GO:0005634:nucleus;GO:0005737:cytoplasm;GO:0005829:cytosol;	GO:0004842:ubiquitin-protein transferase activity;	K10614
ENST00000264350	6.55002	31.2661	2.25503	27.0682	5e-05	0.000460621	Ups	ENSG00000138646	4	89378268	89427314	+	HERC5	HECT and RLD domain containing E3 ubiquitin protein ligase 5 [Source:HGNC Symbol%3BAcc:24368]	GO:0000079:regulation of cyclin-dependent protein serine/threonine kinase activity;GO:0019221:cytokine-mediated signaling pathway;GO:0032020:ISG15-protein conjugation;GO:0032480:negative regulation of type I interferon production;GO:0045087:innate immune response;GO:0050688:regulation of defense response to virus;GO:0051607:defense response to virus;	GO:0005634:nucleus;GO:0005737:cytoplasm;GO:0005829:cytosol;GO:0048471:perinuclear region of cytoplasm;	GO:0004842:ubiquitin-protein transferase activity;GO:0005515:protein binding;GO:0042296:ISG15 transferase activity;	-
ENST00000264485	0.424008	1.59975	1.91568	2.10284	0.003	0.0196532	Ups	ENSG00000080493	4	72053003	72435434	+	SLC4A4	solute carrier family 4 (sodium bicarbonate cotransporter)%2C member 4 [Source:HGNC Symbol%3BAcc:11030]	GO:0006810:transport;GO:0006811:ion transport;GO:0015701:bicarbonate transport;GO:0055085:transmembrane transport;	GO:0005886:plasma membrane;GO:0005887:integral component of plasma membrane;GO:0016323:basolateral plasma membrane;	GO:0005452:inorganic anion exchanger activity;GO:0005515:protein binding;GO:0008510:sodium:bicarbonate symporter activity;	K13575
ENST00000264487	5.49468	1.18094	-2.2181	-5.33168	5e-05	0.000460621	Down	ENSG00000109321	4	75310853	75318354	+	AREG	amphiregulin [Source:HGNC Symbol%3BAcc:651]	GO:0007173:epidermal growth factor receptor signaling pathway;GO:0007186:G protein-coupled receptor signaling pathway;GO:0007267:cell-cell signaling;GO:0008283:cell proliferation;GO:0045740:positive regulation of DNA replication;	GO:0005615:extracellular space;GO:0009986:cell surface;GO:0016021:integral component of membrane;	GO:0005125:cytokine activity;GO:0008083:growth factor activity;	K09782
ENST00000264734	0.62487	4.21946	2.75543	9.83341	5e-05	0.000460621	Ups	ENSG00000113946	3	190105661	190129932	+	CLDN16	claudin 16 [Source:HGNC Symbol%3BAcc:2037]	GO:0006875:cellular metal ion homeostasis;GO:0007588:excretion;GO:0015693:magnesium ion transport;GO:0016338:calcium-independent cell-cell adhesion via plasma membrane cell-adhesion molecules;	GO:0005886:plasma membrane;GO:0005923:bicellular tight junction;GO:0016020:membrane;GO:0016021:integral component of membrane;	GO:0005198:structural molecule activity;GO:0015095:magnesium ion transmembrane transporter activity;GO:0042802:identical protein binding;	K06087
ENST00000264771	2.36992	5.04694	1.09057	2.23458	0.00315	0.0205027	Ups	ENSG00000127419	4	926175	952444	+	TMEM175	transmembrane protein 175 [Source:HGNC Symbol%3BAcc:28709]	-	GO:0016021:integral component of membrane;	-	-
ENST00000264779	3.03748	0.89956	-1.75559	-1.76919	0.0011	0.00806967	Down	ENSG00000062194	5	56509948	56558912	+	GPBP1	GC-rich promoter binding protein 1 [Source:HGNC Symbol%3BAcc:29520]	GO:0006351:transcription, DNA-templated;GO:0045893:positive regulation of transcription, DNA-templated;	GO:0005634:nucleus;GO:0005737:cytoplasm;	GO:0003677:DNA binding;GO:0003700:DNA-binding transcription factor activity;	-
ENST00000264866	0.706949	1.52414	1.10832	1.87691	0.00735	0.0424235	Ups	ENSG00000109680	4	26585538	26756973	+	TBC1D19	TBC1 domain family%2C member 19 [Source:HGNC Symbol%3BAcc:25624]	-	-	-	-
ENST00000264867	1.99476	4.15567	1.05886	5.05953	5e-05	0.000460621	Ups	ENSG00000109819	4	23793644	23891700	-	PPARGC1A	peroxisome proliferator-activated receptor gamma%2C coactivator 1 alpha [Source:HGNC Symbol%3BAcc:9237]	GO:0001659:temperature homeostasis;GO:0001666:response to hypoxia;GO:0001678:cellular glucose homeostasis;GO:0006094:gluconeogenesis;GO:0006367:transcription initiation from RNA polymerase II promoter;GO:0006397:mRNA processing;GO:0007005:mitochondrion organization;GO:0007586:digestion;GO:0008380:RNA splicing;GO:0010822:positive regulation of mitochondrion organization;GO:0010941:regulation of ce…	GO:0005634:nucleus;GO:0005654:nucleoplasm;GO:0005665:RNA polymerase II, core complex;GO:0005829:cytosol;GO:0016605:PML body;	GO:0000166:nucleotide binding;GO:0003677:DNA binding;GO:0003713:transcription coactivator activity;GO:0003723:RNA binding;GO:0005515:protein binding;GO:0008134:transcription factor binding;GO:0016922:nuclear receptor binding;GO:0030374:nuclear receptor transcription coactivator activity;GO:0031490:chromatin DNA binding;GO:0050681:androgen receptor binding;	K07202
ENST00000264903	0.746085	1.58588	1.08787	3.02804	5e-05	0.000460621	Ups	ENSG00000138767	4	78634541	78740544	-	CNOT6L	CCR4-NOT transcription complex%2C subunit 6-like [Source:HGNC Symbol%3BAcc:18042]	GO:0000288:nuclear-transcribed mRNA catabolic process, deadenylation-dependent decay;GO:0000289:nuclear-transcribed mRNA poly(A) tail shortening;GO:0006351:transcription, DNA-templated;GO:0006355:regulation of transcription, DNA-templated;GO:0006417:regulation of translation;GO:0008284:positive regulation of cell proliferation;GO:0010467:gene expression;GO:0010606:positive regulation of cytoplasm…	GO:0005634:nucleus;GO:0005737:cytoplasm;GO:0005829:cytosol;GO:0030014:CCR4-NOT complex;	GO:0004535:poly(A)-specific ribonuclease activity;GO:0005515:protein binding;GO:0046872:metal ion binding;	K12603
ENST00000264993	89.1476	40.8545	-1.1257	-7.48813	5e-05	0.000460621	Down	ENSG00000091527	3	133292574	133309105	+	CDV3	CDV3 homolog (mouse) [Source:HGNC Symbol%3BAcc:26928]	GO:0008283:cell proliferation;	GO:0005575:cellular_component;GO:0005730:nucleolus;GO:0005737:cytoplasm;	GO:0003674:molecular_function;	-
ENST00000265036	15.7442	7.42113	-1.08511	-7.34812	5e-05	0.000460621	Down	ENSG00000035499	5	59892739	59995988	-	DEPDC1B	DEP domain containing 1B [Source:HGNC Symbol%3BAcc:24902]	GO:0007264:small GTPase mediated signal transduction;GO:0035556:intracellular signal transduction;GO:0051056:regulation of small GTPase mediated signal transduction;	GO:0005622:intracellular;GO:0005829:cytosol;	GO:0005096:GTPase activator activity;	-
ENST00000265071	15.8833	6.68441	-1.24863	-16.2357	5e-05	0.000460621	Down	ENSG00000113361	5	31193857	31329253	+	CDH6	cadherin 6%2C type 2%2C K-cadherin (fetal kidney) [Source:HGNC Symbol%3BAcc:1765]	GO:0007155:cell adhesion;GO:0007156:homophilic cell adhesion via plasma membrane adhesion molecules;GO:0034329:cell junction assembly;GO:0034332:adherens junction organization;GO:0045216:cell-cell junction organization;	GO:0005634:nucleus;GO:0005730:nucleolus;GO:0005737:cytoplasm;GO:0005886:plasma membrane;GO:0016021:integral component of membrane;	GO:0005509:calcium ion binding;	K06798
ENST00000265077	13.165	32.6434	1.31008	4.77646	5e-05	0.000460621	Ups	ENSG00000038427	5	82767284	82878122	+	VCAN	versican [Source:HGNC Symbol%3BAcc:2464]	GO:0005975:carbohydrate metabolic process;GO:0007155:cell adhesion;GO:0007275:multicellular organism development;GO:0007507:heart development;GO:0008037:cell recognition;GO:0008347:glial cell migration;GO:0030198:extracellular matrix organization;GO:0030203:glycosaminoglycan metabolic process;GO:0030204:chondroitin sulfate metabolic process;GO:0030206:chondroitin sulfate biosynthetic process;GO:0…	GO:0005576:extracellular region;GO:0005615:extracellular space;GO:0005796:Golgi lumen;GO:0031012:extracellular matrix;GO:0043202:lysosomal lumen;	GO:0005509:calcium ion binding;GO:0005539:glycosaminoglycan binding;GO:0005540:hyaluronic acid binding;GO:0030246:carbohydrate binding;	K06793
ENST00000265140	1.11297	2.32669	1.06386	2.63185	5e-05	0.000460621	Ups	ENSG00000133302	5	93954052	94033326	+	ANKRD32	ankyrin repeat domain 32 [Source:HGNC Symbol%3BAcc:25408]	-	GO:0005634:nucleus;GO:0005813:centrosome;	-	-
ENST00000265162	2.21209	0.951602	-1.21698	-7.41181	5e-05	0.000460621	Down	ENSG00000138792	4	111397229	111486441	+	ENPEP	glutamyl aminopeptidase (aminopeptidase A) [Source:HGNC Symbol%3BAcc:3355]	GO:0001525:angiogenesis;GO:0002003:angiotensin maturation;GO:0003081:regulation of systemic arterial blood pressure by renin-angiotensin;GO:0006508:proteolysis;GO:0007267:cell-cell signaling;GO:0008283:cell proliferation;GO:0016477:cell migration;GO:0032835:glomerulus development;GO:0044267:cellular protein metabolic process;	GO:0005886:plasma membrane;GO:0005887:integral component of plasma membrane;GO:0005903:brush border;GO:0009897:external side of plasma membrane;GO:0016324:apical plasma membrane;GO:0031410:cytoplasmic vesicle;GO:0045177:apical part of cell;	GO:0004177:aminopeptidase activity;GO:0008237:metallopeptidase activity;GO:0008270:zinc ion binding;GO:0070006:metalloaminopeptidase activity;	K11141
ENST00000265299	0.963131	0.179948	-2.42015	-4.07739	5e-05	0.000460621	Down	ENSG00000106125	7	30811033	30932002	+	FAM188B	family with sequence similarity 188%2C member B [Source:HGNC Symbol%3BAcc:21916]	-	-	-	-
ENST00000265381	0.122052	0.923336	2.91936	6.8162	5e-05	0.000460621	Ups	ENSG00000107282	9	72042446	72287222	-	APBA1	amyloid beta (A4) precursor protein-binding%2C family A%2C member 1 [Source:HGNC Symbol%3BAcc:578]	GO:0001701:in utero embryonic development;GO:0006886:intracellular protein transport;GO:0007155:cell adhesion;GO:0007268:chemical synaptic transmission;GO:0007399:nervous system development;GO:0007626:locomotory behavior;GO:0008088:axo-dendritic transport;GO:0010468:regulation of gene expression;GO:0014047:glutamate secretion;GO:0014051:gamma-aminobutyric acid secretion;GO:0035264:multicellular o…	GO:0005634:nucleus;GO:0005886:plasma membrane;GO:0008021:synaptic vesicle;	GO:0001540:amyloid-beta binding;GO:0005515:protein binding;GO:0005546:phosphatidylinositol-4,5-bisphosphate binding;GO:0030165:PDZ domain binding;	K04531
ENST00000265421	4.19046	1.76868	-1.24443	-2.50532	5e-05	0.000460621	Down	ENSG00000070501	8	42195973	42229326	+	POLB	polymerase (DNA directed)%2C beta [Source:HGNC Symbol%3BAcc:9174]	GO:0006261:DNA-dependent DNA replication;GO:0006281:DNA repair;GO:0006284:base-excision repair;GO:0006287:base-excision repair, gap-filling;GO:0006290:pyrimidine dimer repair;GO:0006297:nucleotide-excision repair, DNA gap filling;GO:0006974:cellular response to DNA damage stimulus;GO:0008219:cell death;GO:0043066:negative regulation of apoptotic process;GO:0045471:response to ethanol;	GO:0005634:nucleus;GO:0005654:nucleoplasm;GO:0005737:cytoplasm;GO:0005874:microtubule;GO:0005876:spindle microtubule;	GO:0003677:DNA binding;GO:0003684:damaged DNA binding;GO:0003887:DNA-directed DNA polymerase activity;GO:0005515:protein binding;GO:0008017:microtubule binding;GO:0016779:nucleotidyltransferase activity;GO:0016829:lyase activity;GO:0019899:enzyme binding;GO:0046872:metal ion binding;	K02330
ENST00000265643	39.5654	14.1105	-1.48747	-10.522	5e-05	0.000460621	Down	ENSG00000069482	11	68451943	68458643	+	GAL	galanin/GMAP prepropeptide [Source:HGNC Symbol%3BAcc:4114]	GO:0006939:smooth muscle contraction;GO:0006954:inflammatory response;GO:0007218:neuropeptide signaling pathway;GO:0007399:nervous system development;GO:0007631:feeding behavior;GO:0030073:insulin secretion;GO:0030252:growth hormone secretion;GO:0031943:regulation of glucocorticoid metabolic process;GO:0032868:response to insulin;GO:0042493:response to drug;GO:0043065:positive regulation of apopt…	GO:0005575:cellular_component;GO:0005576:extracellular region;GO:0005794:Golgi apparatus;GO:0030141:secretory granule;	GO:0005184:neuropeptide hormone activity;GO:0005515:protein binding;	K05244
ENST00000265717	1.09285	2.2272	1.02713	4.7995	5e-05	0.000460621	Ups	ENSG00000005249	7	106685094	106802256	+	PRKAR2B	protein kinase%2C cAMP-dependent%2C regulatory%2C type II%2C beta [Source:HGNC Symbol%3BAcc:9392]	GO:0000086:G2/M transition of mitotic cell cycle;GO:0000278:mitotic cell cycle;GO:0006112:energy reserve metabolic process;GO:0006631:fatty acid metabolic process;GO:0006833:water transport;GO:0007165:signal transduction;GO:0007173:epidermal growth factor receptor signaling pathway;GO:0007202:activation of phospholipase C activity;GO:0007596:blood coagulation;GO:0007612:learning;GO:0008543:fibrob…	GO:0005737:cytoplasm;GO:0005743:mitochondrial inner membrane;GO:0005813:centrosome;GO:0005829:cytosol;GO:0005886:plasma membrane;GO:0005952:cAMP-dependent protein kinase complex;GO:0045121:membrane raft;GO:0048471:perinuclear region of cytoplasm;	GO:0004862:cAMP-dependent protein kinase inhibitor activity;GO:0008603:cAMP-dependent protein kinase regulator activity;GO:0019904:protein domain specific binding;GO:0030552:cAMP binding;GO:0031625:ubiquitin protein ligase binding;GO:0034236:protein kinase A catalytic subunit binding;	K04739
ENST00000265753	59.7217	28.1015	-1.08761	-8.91684	5e-05	0.000460621	Down	ENSG00000106682	7	73588575	73611431	+	EIF4H	eukaryotic translation initiation factor 4H [Source:HGNC Symbol%3BAcc:12741]	GO:0006412:translation;GO:0006413:translational initiation;GO:0006446:regulation of translational initiation;GO:0010467:gene expression;GO:0019048:modulation by virus of host morphology or physiology;GO:0019953:sexual reproduction;GO:0044267:cellular protein metabolic process;GO:0048589:developmental growth;	GO:0005829:cytosol;GO:0016281:eukaryotic translation initiation factor 4F complex;GO:0048471:perinuclear region of cytoplasm;	GO:0000166:nucleotide binding;GO:0003723:RNA binding;GO:0003743:translation initiation factor activity;GO:0005515:protein binding;GO:0008135:translation factor activity, RNA binding;	-
ENST00000265800	4.49307	0.855552	-2.39277	-3.38645	5e-05	0.000460621	Down	ENSG00000158856	8	21915376	21940038	+	DMTN	dematin actin binding protein [Source:HGNC Symbol%3BAcc:3382]	GO:0007010:cytoskeleton organization;GO:0008360:regulation of cell shape;GO:0010591:regulation of lamellipodium assembly;GO:0010763:positive regulation of fibroblast migration;GO:0010801:negative regulation of peptidyl-threonine phosphorylation;GO:0010812:negative regulation of cell-substrate adhesion;GO:0030036:actin cytoskeleton organization;GO:0030194:positive regulation of blood coagulation;G…	GO:0005634:nucleus;GO:0005737:cytoplasm;GO:0005829:cytosol;GO:0005884:actin filament;GO:0005886:plasma membrane;GO:0012505:endomembrane system;GO:0014731:spectrin-associated cytoskeleton;GO:0015629:actin cytoskeleton;GO:0016020:membrane;GO:0030863:cortical cytoskeleton;GO:0031095:platelet dense tubular network membrane;GO:0031253:cell projection membrane;GO:0048471:perinuclear region of cytoplasm;	GO:0003779:actin binding;GO:0005102:signaling receptor binding;GO:0005515:protein binding;GO:0030507:spectrin binding;GO:0043621:protein self-association;	-
ENST00000265870	2.1869	0.97992	-1.15815	-2.20895	0.0005	0.00394959	Down	ENSG00000122912	10	70242776	70277975	-	SLC25A16	solute carrier family 25 (mitochondrial carrier%3B Graves disease autoantigen)%2C member 16 [Source:HGNC Symbol%3BAcc:10986]	GO:0006766:vitamin metabolic process;GO:0006767:water-soluble vitamin metabolic process;GO:0006810:transport;GO:0009108:coenzyme biosynthetic process;GO:0015939:pantothenate metabolic process;GO:0044281:small molecule metabolic process;GO:0055085:transmembrane transport;	GO:0005743:mitochondrial inner membrane;GO:0016021:integral component of membrane;	GO:0015297:antiporter activity;	K15084
ENST00000265963	1.60502	3.80593	1.24566	2.47313	5e-05	0.000460621	Ups	ENSG00000110768	11	18344143	18388591	+	GTF2H1	general transcription factor IIH%2C polypeptide 1%2C 62kDa [Source:HGNC Symbol%3BAcc:4655]	GO:0000079:regulation of cyclin-dependent protein serine/threonine kinase activity;GO:0000718:nucleotide-excision repair, DNA damage removal;GO:0006281:DNA repair;GO:0006283:transcription-coupled nucleotide-excision repair;GO:0006289:nucleotide-excision repair;GO:0006351:transcription, DNA-templated;GO:0006360:transcription by RNA polymerase I;GO:0006361:transcription initiation from RNA polymera…	GO:0000439:transcription factor TFIIH core complex;GO:0005654:nucleoplasm;GO:0005675:transcription factor TFIIH holo complex;	GO:0004672:protein kinase activity;GO:0005515:protein binding;GO:0008094:DNA-dependent ATPase activity;GO:0008353:RNA polymerase II CTD heptapeptide repeat kinase activity;	K03141
ENST00000266037	0.246547	1.33466	2.43654	9.3537	5e-05	0.000460621	Ups	ENSG00000088538	3	50712672	51421629	+	DOCK3	dedicator of cytokinesis 3 [Source:HGNC Symbol%3BAcc:2989]	GO:0007264:small GTPase mediated signal transduction;	GO:0005737:cytoplasm;	GO:0005085:guanyl-nucleotide exchange factor activity;GO:0005515:protein binding;GO:0017124:SH3 domain binding;	K05727
ENST00000266383	0.221834	1.79933	3.01991	5.5512	5e-05	0.000460621	Ups	ENSG00000139044	12	569530	672675	+	B4GALNT3	beta-1%2C4-N-acetyl-galactosaminyl transferase 3 [Source:HGNC Symbol%3BAcc:24137]	-	GO:0016021:integral component of membrane;GO:0032580:Golgi cisterna membrane;	GO:0008376:acetylgalactosaminyltransferase activity;GO:0016758:transferase activity, transferring hexosyl groups;GO:0033842:N-acetyl-beta-glucosaminyl-glycoprotein 4-beta-N-acetylgalactosaminyltransferase activity;	K09656
ENST00000266556	3.72595	7.84622	1.07439	4.02668	5e-05	0.000460621	Ups	ENSG00000139192	12	6561250	6571484	+	TAPBPL	TAP binding protein-like [Source:HGNC Symbol%3BAcc:30683]	GO:0019885:antigen processing and presentation of endogenous peptide antigen via MHC class I;	GO:0005789:endoplasmic reticulum membrane;GO:0005886:plasma membrane;GO:0016020:membrane;GO:0016021:integral component of membrane;	-	K08510
ENST00000266581	2.84675	1.04982	-1.43917	-2.07816	5e-05	0.000460621	Down	ENSG00000139211	12	47469490	47473648	-	AMIGO2	adhesion molecule with Ig-like domain 2 [Source:HGNC Symbol%3BAcc:24073]	GO:0007156:homophilic cell adhesion via plasma membrane adhesion molecules;GO:0007157:heterophilic cell-cell adhesion via plasma membrane cell adhesion molecules;GO:0043066:negative regulation of apoptotic process;GO:0043069:negative regulation of programmed cell death;	GO:0005634:nucleus;GO:0005886:plasma membrane;GO:0016021:integral component of membrane;	GO:0005515:protein binding;	-
ENST00000266643	0.474368	1.45977	1.62166	2.1038	0.00305	0.0199384	Ups	ENSG00000139266	12	58148881	58154190	+	MARCH9	membrane-associated ring finger (C3HC4) 9 [Source:HGNC Symbol%3BAcc:25139]	GO:0016567:protein ubiquitination;	GO:0000139:Golgi membrane;GO:0005765:lysosomal membrane;GO:0005795:Golgi stack;GO:0005802:trans-Golgi network;GO:0016021:integral component of membrane;	GO:0008270:zinc ion binding;GO:0016874:ligase activity;	K10659
ENST00000266718	10.6988	4.65077	-1.20191	-6.79675	5e-05	0.000460621	Down	ENSG00000139329	12	91496406	91505608	-	LUM	lumican [Source:HGNC Symbol%3BAcc:6724]	GO:0005975:carbohydrate metabolic process;GO:0007601:visual perception;GO:0014070:response to organic cyclic compound;GO:0018146:keratan sulfate biosynthetic process;GO:0030199:collagen fibril organization;GO:0030203:glycosaminoglycan metabolic process;GO:0042339:keratan sulfate metabolic process;GO:0042340:keratan sulfate catabolic process;GO:0044281:small molecule metabolic process;GO:0045944:p…	GO:0005576:extracellular region;GO:0005583:fibrillar collagen trimer;GO:0005615:extracellular space;GO:0005796:Golgi lumen;GO:0031012:extracellular matrix;GO:0043202:lysosomal lumen;	GO:0005201:extracellular matrix structural constituent;GO:0005518:collagen binding;	K08122
ENST00000266971	3.77443	1.79257	-1.07423	-2.06233	0.00495	0.030212	Down	ENSG00000139531	12	56391015	56399309	+	SUOX	sulfite oxidase [Source:HGNC Symbol%3BAcc:11460]	GO:0000096:sulfur amino acid metabolic process;GO:0000098:sulfur amino acid catabolic process;GO:0034641:cellular nitrogen compound metabolic process;GO:0044281:small molecule metabolic process;GO:0070221:sulfide oxidation, using sulfide:quinone oxidoreductase;	GO:0005739:mitochondrion;GO:0005758:mitochondrial intermembrane space;GO:0005759:mitochondrial matrix;	GO:0008482:sulfite oxidase activity;GO:0009055:electron transfer activity;GO:0020037:heme binding;GO:0030151:molybdenum ion binding;GO:0043546:molybdopterin cofactor binding;GO:0046872:metal ion binding;	K00387
ENST00000267339	5.55953	13.0514	1.23116	8.56245	5e-05	0.000460621	Ups	ENSG00000088448	13	111530887	111567416	-	ANKRD10	ankyrin repeat domain 10 [Source:HGNC Symbol%3BAcc:20265]	-	-	-	-
ENST00000267406	0.268436	0.556044	1.05062	1.64702	0.007	0.0406827	Ups	ENSG00000139899	14	24895738	24898731	-	CBLN3	cerebellin 3 precursor [Source:HGNC Symbol%3BAcc:20146]	-	GO:0005615:extracellular space;GO:0005783:endoplasmic reticulum;GO:0005794:Golgi apparatus;GO:0030054:cell junction;GO:0045202:synapse;	-	-
ENST00000267460	0.219568	0.809697	1.88271	5.17228	5e-05	0.000460621	Ups	ENSG00000139946	14	56585093	56768244	+	PELI2	pellino E3 ubiquitin protein ligase family member 2 [Source:HGNC Symbol%3BAcc:8828]	GO:0001934:positive regulation of protein phosphorylation;GO:0002224:toll-like receptor signaling pathway;GO:0002755:MyD88-dependent toll-like receptor signaling pathway;GO:0008063:Toll signaling pathway;GO:0016567:protein ubiquitination;GO:0034134:toll-like receptor 2 signaling pathway;GO:0034142:toll-like receptor 4 signaling pathway;GO:0034146:toll-like receptor 5 signaling pathway;GO:0034162:…	GO:0005829:cytosol;	GO:0005515:protein binding;GO:0016874:ligase activity;	K11964
ENST00000267569	11.3054	4.20596	-1.42651	-4.21577	5e-05	0.000460621	Down	ENSG00000140044	14	75898837	75937160	+	JDP2	Jun dimerization protein 2 [Source:HGNC Symbol%3BAcc:17546]	GO:0000122:negative regulation of transcription by RNA polymerase II;GO:0006351:transcription, DNA-templated;GO:0031065:positive regulation of histone deacetylation;GO:0045599:negative regulation of fat cell differentiation;	GO:0005634:nucleus;	GO:0003682:chromatin binding;GO:0003690:double-stranded DNA binding;GO:0003700:DNA-binding transcription factor activity;GO:0043565:sequence-specific DNA binding;GO:0046982:protein heterodimerization activity;	K09033
ENST00000268042	1.67488	0.824144	-1.02309	-3.76445	5e-05	0.000460621	Down	ENSG00000140450	15	98503928	98517068	+	ARRDC4	arrestin domain containing 4 [Source:HGNC Symbol%3BAcc:28087]	-	-	-	-
ENST00000268058	0.630283	2.02169	1.68149	3.84509	5e-05	0.000460621	Ups	ENSG00000140464	15	74287058	74339112	+	PML	promyelocytic leukemia [Source:HGNC Symbol%3BAcc:9113]	GO:0001666:response to hypoxia;GO:0001932:regulation of protein phosphorylation;GO:0002230:positive regulation of defense response to virus by host;GO:0006351:transcription, DNA-templated;GO:0006355:regulation of transcription, DNA-templated;GO:0006605:protein targeting;GO:0006919:activation of cysteine-type endopeptidase activity involved in apoptotic process;GO:0006977:DNA damage response, sign…	GO:0005622:intracellular;GO:0005634:nucleus;GO:0005654:nucleoplasm;GO:0005730:nucleolus;GO:0005737:cytoplasm;GO:0005829:cytosol;GO:0016363:nuclear matrix;GO:0016605:PML body;GO:0031901:early endosome membrane;GO:0031965:nuclear membrane;GO:0042406:extrinsic component of endoplasmic reticulum membrane;	GO:0003677:DNA binding;GO:0003713:transcription coactivator activity;GO:0005515:protein binding;GO:0008270:zinc ion binding;GO:0031625:ubiquitin protein ligase binding;GO:0032183:SUMO binding;GO:0042803:protein homodimerization activity;GO:0046332:SMAD binding;GO:0046982:protein heterodimerization activity;GO:0050897:cobalt ion binding;	K10054
ENST00000268251	0.299108	1.89837	2.66602	7.40403	5e-05	0.000460621	Ups	ENSG00000183044	16	8768422	8878432	+	ABAT	4-aminobutyrate aminotransferase [Source:HGNC Symbol%3BAcc:23]	GO:0001666:response to hypoxia;GO:0007268:chemical synaptic transmission;GO:0007269:neurotransmitter secretion;GO:0007610:behavior;GO:0007620:copulation;GO:0007626:locomotory behavior;GO:0009448:gamma-aminobutyric acid metabolic process;GO:0009450:gamma-aminobutyric acid catabolic process;GO:0010039:response to iron ion;GO:0035094:response to nicotine;GO:0042135:neurotransmitter catabolic process…	GO:0005739:mitochondrion;GO:0005759:mitochondrial matrix;GO:0032144:4-aminobutyrate transaminase complex;GO:0043005:neuron projection;	GO:0003867:4-aminobutyrate transaminase activity;GO:0030170:pyridoxal phosphate binding;GO:0032145:succinate-semialdehyde dehydrogenase binding;GO:0042803:protein homodimerization activity;GO:0047298:(S)-3-amino-2-methylpropionate transaminase activity;	K13524
ENST00000269318	0.304236	1.00806	1.72832	2.33993	0.00675	0.0394696	Ups	ENSG00000141519	17	78010451	78041700	+	CCDC40	coiled-coil domain containing 40 [Source:HGNC Symbol%3BAcc:26090]	GO:0001947:heart looping;GO:0003351:epithelial cilium movement;GO:0003356:regulation of cilium beat frequency;GO:0030324:lung development;GO:0035469:determination of pancreatic left/right asymmetry;GO:0060287:epithelial cilium movement involved in determination of left/right asymmetry;GO:0070286:axonemal dynein complex assembly;GO:0071907:determination of digestive tract left/right asymmetry;GO:0…	GO:0005737:cytoplasm;GO:0005929:cilium;	GO:0003674:molecular_function;	-
ENST00000270001	0.162469	0.614074	1.91825	4.37283	5e-05	0.000460621	Ups	ENSG00000142065	19	36827162	36870101	-	ZFP14	ZFP14 zinc finger protein [Source:HGNC Symbol%3BAcc:29312]	GO:0006351:transcription, DNA-templated;GO:0006355:regulation of transcription, DNA-templated;	GO:0005622:intracellular;GO:0005634:nucleus;	GO:0003676:nucleic acid binding;GO:0003677:DNA binding;GO:0046872:metal ion binding;	K09228
ENST00000270061	12.7352	5.0978	-1.32088	-2.20367	0.00075	0.0057105	Down	ENSG00000130511	19	18530165	18545372	+	SSBP4	single stranded DNA binding protein 4 [Source:HGNC Symbol%3BAcc:15676]	-	GO:0005634:nucleus;	GO:0003697:single-stranded DNA binding;	-
ENST00000270077	2.04571	0.707434	-1.53193	-2.97223	5e-05	0.000460621	Down	ENSG00000183668	19	43757434	43773680	-	PSG9	pregnancy specific beta-1-glycoprotein 9 [Source:HGNC Symbol%3BAcc:9526]	GO:0007565:female pregnancy;	GO:0005576:extracellular region;	-	K06500
ENST00000270223	3.20901	6.59689	1.03966	1.7497	0.00715	0.0414027	Ups	ENSG00000185800	19	46286267	46296060	-	DMWD	dystrophia myotonica%2C WD repeat containing [Source:HGNC Symbol%3BAcc:2936]	-	GO:0005575:cellular_component;	GO:0003674:molecular_function;	-
ENST00000270443	1.23129	4.47562	1.86192	2.46509	5e-05	0.000460621	Ups	ENSG00000242779	19	53471504	53496777	-	ZNF702P	zinc finger protein 702%2C pseudogene [Source:HGNC Symbol%3BAcc:25775]	GO:0006351:transcription, DNA-templated;GO:0006355:regulation of transcription, DNA-templated;	GO:0005634:nucleus;	GO:0003677:DNA binding;GO:0046872:metal ion binding;	K09228
ENST00000270645	0.460005	1.63046	1.82556	3.70589	5e-05	0.000460621	Ups	ENSG00000142552	19	50030875	50046895	+	RCN3	reticulocalbin 3%2C EF-hand calcium binding domain [Source:HGNC Symbol%3BAcc:21145]	-	GO:0005788:endoplasmic reticulum lumen;	GO:0005509:calcium ion binding;GO:0005515:protein binding;	-
ENST00000271064	38.3649	17.9129	-1.09879	-10.3909	5e-05	0.000460621	Down	ENSG00000142910	1	32042136	32053287	+	TINAGL1	tubulointerstitial nephritis antigen-like 1 [Source:HGNC Symbol%3BAcc:19168]	GO:0006508:proteolysis;GO:0006955:immune response;GO:0016197:endosomal transport;	GO:0005576:extracellular region;GO:0005615:extracellular space;GO:0005737:cytoplasm;GO:0031012:extracellular matrix;	GO:0005044:scavenger receptor activity;GO:0005201:extracellular matrix structural constituent;GO:0008234:cysteine-type peptidase activity;GO:0030247:polysaccharide binding;GO:0043236:laminin binding;	-
ENST00000271628	51.4545	25.5883	-1.00781	-15.7506	5e-05	0.000460621	Down	ENSG00000143368	1	149895209	149900236	-	SF3B4	splicing factor 3b%2C subunit 4%2C 49kDa [Source:HGNC Symbol%3BAcc:10771]	GO:0000375:RNA splicing, via transesterification reactions;GO:0000398:mRNA splicing, via spliceosome;GO:0006397:mRNA processing;GO:0008380:RNA splicing;GO:0010467:gene expression;	GO:0005654:nucleoplasm;GO:0005681:spliceosomal complex;GO:0005689:U12-type spliceosomal complex;	GO:0000166:nucleotide binding;GO:0003676:nucleic acid binding;GO:0003723:RNA binding;GO:0005515:protein binding;	K12831
ENST00000271651	1.21548	0.499731	-1.2823	-2.44985	0.00035	0.00284743	Down	ENSG00000143387	1	150768684	150780799	-	CTSK	cathepsin K [Source:HGNC Symbol%3BAcc:2536]	GO:0001957:intramembranous ossification;GO:0002224:toll-like receptor signaling pathway;GO:0006508:proteolysis;GO:0022617:extracellular matrix disassembly;GO:0030198:extracellular matrix organization;GO:0030574:collagen catabolic process;GO:0045087:innate immune response;GO:0045453:bone resorption;	GO:0005576:extracellular region;GO:0005615:extracellular space;GO:0036021:endolysosome lumen;	GO:0004197:cysteine-type endopeptidase activity;GO:0008234:cysteine-type peptidase activity;	K01371
ENST00000272164	0.671889	2.57271	1.93699	7.91679	5e-05	0.000460621	Ups	ENSG00000143816	1	228106357	228135599	-	WNT9A	wingless-type MMTV integration site family%2C member 9A [Source:HGNC Symbol%3BAcc:12778]	GO:0007093:mitotic cell cycle checkpoint;GO:0007267:cell-cell signaling;GO:0007275:multicellular organism development;GO:0008285:negative regulation of cell proliferation;GO:0016055:Wnt signaling pathway;GO:0030182:neuron differentiation;GO:0032331:negative regulation of chondrocyte differentiation;GO:0035115:embryonic forelimb morphogenesis;GO:0043154:negative regulation of cysteine-type endopep…	GO:0005576:extracellular region;GO:0005615:extracellular space;	GO:0005109:frizzled binding;GO:0005201:extracellular matrix structural constituent;	K01064
ENST00000272233	102.989	22.5652	-2.19032	-40.0137	5e-05	0.000460621	Down	ENSG00000143878	2	20646835	20649200	+	RHOB	ras homolog family member B [Source:HGNC Symbol%3BAcc:668]	GO:0000910:cytokinesis;GO:0001525:angiogenesis;GO:0006184:obsolete GTP catabolic process;GO:0006915:apoptotic process;GO:0006927:obsolete transformed cell apoptotic process;GO:0007155:cell adhesion;GO:0007264:small GTPase mediated signal transduction;GO:0007266:Rho protein signal transduction;GO:0007411:axon guidance;GO:0007596:blood coagulation;GO:0008333:endosome to lysosome transport;GO:001503…	GO:0005634:nucleus;GO:0005829:cytosol;GO:0005886:plasma membrane;GO:0010008:endosome membrane;GO:0031902:late endosome membrane;GO:0032154:cleavage furrow;	GO:0003924:GTPase activity;GO:0005515:protein binding;GO:0005525:GTP binding;GO:0019003:GDP binding;	K07856
ENST00000272641	1.19804	7.40549	2.62792	6.87838	5e-05	0.000460621	Ups	ENSG00000144227	2	139428342	139537918	-	NXPH2	neurexophilin 2 [Source:HGNC Symbol%3BAcc:8076]	GO:0007218:neuropeptide signaling pathway;	GO:0005576:extracellular region;	GO:0003674:molecular_function;	K16657
ENST00000272644	2.05546	0.656623	-1.64632	-3.09642	5e-05	0.000460621	Down	ENSG00000144230	2	128403747	128410213	+	GPR17	G protein-coupled receptor 17 [Source:HGNC Symbol%3BAcc:4471]	GO:0007186:G protein-coupled receptor signaling pathway;GO:0070098:chemokine-mediated signaling pathway;	GO:0005886:plasma membrane;GO:0005887:integral component of plasma membrane;GO:0016021:integral component of membrane;	GO:0004930:G protein-coupled receptor activity;GO:0004950:chemokine receptor activity;	K08404
ENST00000272771	0.41693	1.31779	1.66025	2.09495	0.0047	0.0289281	Ups	ENSG00000144339	2	192814743	193060435	-	TMEFF2	transmembrane protein with EGF-like and two follistatin-like domains 2 [Source:HGNC Symbol%3BAcc:11867]	-	GO:0005576:extracellular region;GO:0016021:integral component of membrane;	GO:0003674:molecular_function;	-
ENST00000272895	0.288191	0.679156	1.23672	2.88138	5e-05	0.000460621	Ups	ENSG00000144452	2	215796266	216003151	-	ABCA12	ATP-binding cassette%2C sub-family A (ABC1)%2C member 12 [Source:HGNC Symbol%3BAcc:14637]	GO:0006869:lipid transport;GO:0019725:cellular homeostasis;GO:0031424:keratinization;GO:0035627:ceramide transport;GO:0043129:surfactant homeostasis;GO:0048286:lung alveolus development;GO:0055088:lipid homeostasis;GO:0061436:establishment of skin barrier;	GO:0005743:mitochondrial inner membrane;GO:0005829:cytosol;GO:0016021:integral component of membrane;	GO:0005524:ATP binding;GO:0016887:ATPase activity;	K05646
ENST00000272907	0.335331	0.73338	1.12897	3.38222	5e-05	0.000460621	Ups	ENSG00000144460	2	226265364	226518734	+	NYAP2	neuronal tyrosine-phosphorylated phosphoinositide-3-kinase adaptor 2 [Source:HGNC Symbol%3BAcc:29291]	GO:0014065:phosphatidylinositol 3-kinase signaling;GO:0048812:neuron projection morphogenesis;	-	-	K17985
ENST00000273064	4.44688	2.05021	-1.11702	-2.62699	5e-05	0.000460621	Down	ENSG00000144580	2	219433303	219461803	+	RQCD1	RCD1 required for cell differentiation1 homolog (S. pombe) [Source:HGNC Symbol%3BAcc:10445]	GO:0000288:nuclear-transcribed mRNA catabolic process, deadenylation-dependent decay;GO:0000289:nuclear-transcribed mRNA poly(A) tail shortening;GO:0006351:transcription, DNA-templated;GO:0006355:regulation of transcription, DNA-templated;GO:0006417:regulation of translation;GO:0007548:sex differentiation;GO:0010467:gene expression;GO:0016070:RNA metabolic process;GO:0016071:mRNA metabolic proces…	GO:0000932:P-body;GO:0005634:nucleus;GO:0005829:cytosol;GO:0030014:CCR4-NOT complex;	GO:0005515:protein binding;	K12606
ENST00000273153	13.7838	6.76262	-1.02732	-4.99258	5e-05	0.000460621	Down	ENSG00000144655	3	39183346	39195066	-	CSRNP1	cysteine-serine-rich nuclear protein 1 [Source:HGNC Symbol%3BAcc:14300]	GO:0006351:transcription, DNA-templated;GO:0006915:apoptotic process;GO:0009791:post-embryonic development;GO:0045944:positive regulation of transcription by RNA polymerase II;GO:0048008:platelet-derived growth factor receptor signaling pathway;GO:0048705:skeletal system morphogenesis;GO:0060021:roof of mouth development;GO:0060325:face morphogenesis;	GO:0005575:cellular_component;GO:0005634:nucleus;GO:0005730:nucleolus;	GO:0003674:molecular_function;GO:0003677:DNA binding;GO:0003700:DNA-binding transcription factor activity;	K17494
ENST00000273550	674.524	1715.81	1.34695	39.644	5e-05	0.000460621	Ups	ENSG00000167996	11	61731757	61735132	-	FTH1	ferritin%2C heavy polypeptide 1 [Source:HGNC Symbol%3BAcc:3976]	GO:0006826:iron ion transport;GO:0006879:cellular iron ion homeostasis;GO:0006880:intracellular sequestering of iron ion;GO:0006892:post-Golgi vesicle-mediated transport;GO:0006955:immune response;GO:0008285:negative regulation of cell proliferation;GO:0048147:negative regulation of fibroblast proliferation;GO:0055085:transmembrane transport;	GO:0005829:cytosol;GO:0008043:intracellular ferritin complex;	GO:0004322:ferroxidase activity;GO:0005506:iron ion binding;GO:0005515:protein binding;GO:0008199:ferric iron binding;GO:0016491:oxidoreductase activity;	K00522
ENST00000273610	10.3276	32.5392	1.65567	10.1031	5e-05	0.000460621	Ups	ENSG00000145040	3	48599160	48601206	-	UCN2	urocortin 2 [Source:HGNC Symbol%3BAcc:18414]	GO:0006171:cAMP biosynthetic process;GO:0006950:response to stress;GO:0007586:digestion;GO:0008283:cell proliferation;GO:0010629:negative regulation of gene expression;GO:0033685:negative regulation of luteinizing hormone secretion;GO:0046882:negative regulation of follicle-stimulating hormone secretion;GO:0071385:cellular response to glucocorticoid stimulus;GO:0071456:cellular response to hypoxi…	GO:0005576:extracellular region;GO:0005615:extracellular space;	GO:0005102:signaling receptor binding;GO:0005179:hormone activity;GO:0042562:hormone binding;GO:0051431:corticotropin-releasing hormone receptor 2 binding;	K05257
ENST00000273695	11.9617	4.99067	-1.26111	-2.48976	0.0005	0.00394959	Down	ENSG00000145107	3	196050422	196065259	-	TM4SF19	transmembrane 4 L six family member 19 [Source:HGNC Symbol%3BAcc:25167]	-	GO:0016021:integral component of membrane;	-	-
ENST00000274063	0.118128	0.578944	2.29307	2.52847	0.00595	0.0354266	Ups	ENSG00000145423	4	154701744	154710272	-	SFRP2	secreted frizzled-related protein 2 [Source:HGNC Symbol%3BAcc:10777]	GO:0001569:branching involved in blood vessel morphogenesis;GO:0001843:neural tube closure;GO:0001944:vasculature development;GO:0002063:chondrocyte development;GO:0003151:outflow tract morphogenesis;GO:0003214:cardiac left ventricle morphogenesis;GO:0007267:cell-cell signaling;GO:0007420:brain development;GO:0008284:positive regulation of cell proliferation;GO:0008285:negative regulation of cell…	GO:0005615:extracellular space;GO:0005737:cytoplasm;GO:0005886:plasma membrane;GO:0031012:extracellular matrix;GO:0042995:cell projection;	GO:0001968:fibronectin binding;GO:0005178:integrin binding;GO:0017147:Wnt-protein binding;GO:0030165:PDZ domain binding;GO:0042813:Wnt-activated receptor activity;GO:0048018:receptor ligand activity;GO:0061133:endopeptidase activator activity;	K02176
ENST00000274376	9.68949	21.1922	1.12904	7.49562	5e-05	0.000460621	Ups	ENSG00000145715	5	86563705	86686744	+	RASA1	RAS p21 protein activator (GTPase activating protein) 1 [Source:HGNC Symbol%3BAcc:9871]	GO:0000910:cytokinesis;GO:0001570:vasculogenesis;GO:0001953:negative regulation of cell-matrix adhesion;GO:0007162:negative regulation of cell adhesion;GO:0007165:signal transduction;GO:0008360:regulation of cell shape;GO:0009790:embryo development;GO:0030833:regulation of actin filament polymerization;GO:0035556:intracellular signal transduction;GO:0043524:negative regulation of neuron apoptotic…	GO:0001726:ruffle;GO:0005622:intracellular;GO:0005737:cytoplasm;GO:0005829:cytosol;GO:0031235:intrinsic component of the cytoplasmic side of the plasma membrane;	GO:0005096:GTPase activator activity;GO:0005102:signaling receptor binding;GO:0005515:protein binding;GO:0005543:phospholipid binding;GO:0019870:potassium channel inhibitor activity;GO:0051020:GTPase binding;	K04352
ENST00000274382	0.114393	0.615754	2.42835	3.17183	0.0006	0.00466118	Ups	ENSG00000145721	5	96427574	96478576	-	LIX1	Lix1 homolog (chicken) [Source:HGNC Symbol%3BAcc:18581]	-	-	-	K09228
ENST00000274766	7.17643	1.81937	-1.97983	-3.51537	5e-05	0.000460621	Down	ENSG00000146049	6	24357131	24358512	+	KAAG1	kidney associated antigen 1 [Source:HGNC Symbol%3BAcc:21031]	GO:0006955:immune response;	GO:0005575:cellular_component;	-	-
ENST00000275159	0.458578	1.03133	1.16927	1.6686	0.0088	0.0492452	Ups	ENSG00000146350	6	121401383	121655576	-	TBC1D32	TBC1 domain family%2C member 32 [Source:HGNC Symbol%3BAcc:21485]	GO:0007275:multicellular organism development;	GO:0005737:cytoplasm;GO:0005929:cilium;	-	K02927
ENST00000275300	0.143692	0.699173	2.28267	3.43996	5e-05	0.000460621	Ups	ENSG00000146477	6	160769300	160873613	+	SLC22A3	solute carrier family 22 (organic cation transporter)%2C member 3 [Source:HGNC Symbol%3BAcc:10967]	GO:0006855:drug transmembrane transport;GO:0015695:organic cation transport;GO:0015697:quaternary ammonium group transport;GO:0015872:dopamine transport;GO:0032098:regulation of appetite;GO:0044281:small molecule metabolic process;GO:0051615:histamine uptake;GO:0055085:transmembrane transport;	GO:0005886:plasma membrane;GO:0005887:integral component of plasma membrane;GO:0016020:membrane;GO:0016021:integral component of membrane;	GO:0005515:protein binding;GO:0015075:ion transmembrane transporter activity;GO:0015101:organic cation transmembrane transporter activity;GO:0015651:quaternary ammonium group transmembrane transporter activity;GO:0019534:toxin transmembrane transporter activity;	K08200
ENST00000275954	0.0960016	1.85694	4.27372	6.4676	5e-05	0.000460621	Ups	ENSG00000147027	X	34645181	34675405	-	TMEM47	transmembrane protein 47 [Source:HGNC Symbol%3BAcc:18515]	-	GO:0005886:plasma membrane;GO:0005911:cell-cell junction;GO:0016021:integral component of membrane;	-	-
ENST00000276072	1.42391	3.72207	1.38625	4.57052	5e-05	0.000460621	Ups	ENSG00000147133	X	70586155	70683896	+	TAF1	TAF1 RNA polymerase II%2C TATA box binding protein (TBP)-associated factor%2C 250kDa [Source:HGNC Symbol%3BAcc:11535]	GO:0000080:mitotic G1 phase;GO:0000117:regulation of transcription involved in G2/M transition of mitotic cell cycle;GO:0006352:DNA-templated transcription, initiation;GO:0006366:transcription by RNA polymerase II;GO:0006367:transcription initiation from RNA polymerase II promoter;GO:0006368:transcription elongation from RNA polymerase II promoter;GO:0006974:cellular response to DNA damage stimul…	GO:0005634:nucleus;GO:0005654:nucleoplasm;GO:0005669:transcription factor TFIID complex;GO:0005730:nucleolus;GO:0071339:MLL1 complex;	GO:0002039:p53 binding;GO:0003713:transcription coactivator activity;GO:0004402:histone acetyltransferase activity;GO:0004674:protein serine/threonine kinase activity;GO:0005515:protein binding;GO:0005524:ATP binding;GO:0008134:transcription factor binding;GO:0017025:TBP-class protein binding;GO:0043565:sequence-specific DNA binding;GO:0044212:transcription regulatory region DNA binding;GO:007057…	K03125
ENST00000278175	5.58085	1.19358	-2.22519	-3.46352	5e-05	0.000460621	Down	ENSG00000148926	11	10326227	10328944	+	ADM	adrenomedullin [Source:HGNC Symbol%3BAcc:259]	GO:0001570:vasculogenesis;GO:0001666:response to hypoxia;GO:0001843:neural tube closure;GO:0002026:regulation of the force of heart contraction;GO:0002031:G protein-coupled receptor internalization;GO:0006171:cAMP biosynthetic process;GO:0006701:progesterone biosynthetic process;GO:0007165:signal transduction;GO:0007204:positive regulation of cytosolic calcium ion concentration;GO:0007267:cell-ce…	GO:0005576:extracellular region;GO:0005615:extracellular space;GO:0005737:cytoplasm;	GO:0005102:signaling receptor binding;GO:0005179:hormone activity;GO:0005515:protein binding;GO:0031700:adrenomedullin receptor binding;	K12333
ENST00000278460	6.2893	13.8854	1.1426	3.75946	5e-05	0.000460621	Ups	ENSG00000149179	11	46958298	47183779	+	C11orf49	chromosome 11 open reading frame 49 [Source:HGNC Symbol%3BAcc:28720]	-	GO:0005634:nucleus;GO:0005730:nucleolus;	-	-
ENST00000278550	0.214337	0.999597	2.22147	8.2065	5e-05	0.000460621	Ups	ENSG00000149256	11	78363876	79151695	-	TENM4	teneurin transmembrane protein 4 [Source:HGNC Symbol%3BAcc:29945]	GO:0001702:gastrulation with mouth forming second;GO:0007165:signal transduction;GO:0031643:positive regulation of myelination;GO:0032289:central nervous system myelin formation;GO:0048666:neuron development;GO:0048714:positive regulation of oligodendrocyte differentiation;GO:0060038:cardiac muscle cell proliferation;GO:0060912:cardiac cell fate specification;GO:2000543:positive regulation of gas…	GO:0005634:nucleus;GO:0005737:cytoplasm;GO:0005887:integral component of plasma membrane;GO:0043005:neuron projection;	GO:0042803:protein homodimerization activity;	K10408
ENST00000279488	6.13854	1.61935	-1.92248	-6.79562	5e-05	0.000460621	Down	ENSG00000139318	12	89741009	89747048	-	DUSP6	dual specificity phosphatase 6 [Source:HGNC Symbol%3BAcc:3072]	GO:0000188:inactivation of MAPK activity;GO:0001933:negative regulation of protein phosphorylation;GO:0002224:toll-like receptor signaling pathway;GO:0002755:MyD88-dependent toll-like receptor signaling pathway;GO:0002756:MyD88-independent toll-like receptor signaling pathway;GO:0006470:protein dephosphorylation;GO:0009953:dorsal/ventral pattern formation;GO:0014070:response to organic cyclic com…	GO:0005654:nucleoplasm;GO:0005737:cytoplasm;GO:0005829:cytosol;	GO:0004725:protein tyrosine phosphatase activity;GO:0008138:protein tyrosine/serine/threonine phosphatase activity;GO:0017017:MAP kinase tyrosine/serine/threonine phosphatase activity;	K04459
ENST00000280193	51.6943	118.996	1.20284	27.1036	5e-05	0.000460621	Ups	ENSG00000150630	4	177604689	177713881	-	VEGFC	vascular endothelial growth factor C [Source:HGNC Symbol%3BAcc:12682]	GO:0001525:angiogenesis;GO:0002052:positive regulation of neuroblast proliferation;GO:0002576:platelet degranulation;GO:0006929:substrate-dependent cell migration;GO:0007165:signal transduction;GO:0007596:blood coagulation;GO:0008284:positive regulation of cell proliferation;GO:0009887:animal organ morphogenesis;GO:0016331:morphogenesis of embryonic epithelium;GO:0030168:platelet activation;GO:00…	GO:0005576:extracellular region;GO:0005615:extracellular space;GO:0016020:membrane;GO:0031093:platelet alpha granule lumen;	GO:0005515:protein binding;GO:0008083:growth factor activity;GO:0042056:chemoattractant activity;GO:0043185:vascular endothelial growth factor receptor 3 binding;	K05449
ENST00000280606	2.25001	1.03389	-1.12184	-2.39122	0.0002	0.00169627	Down	ENSG00000151006	16	31094746	31100284	-	PRSS53	protease%2C serine%2C 53 [Source:HGNC Symbol%3BAcc:34407]	GO:0006508:proteolysis;	GO:0005576:extracellular region;	GO:0004252:serine-type endopeptidase activity;	-
ENST00000280871	0.745541	1.62295	1.12226	4.2251	5e-05	0.000460621	Ups	ENSG00000151229	12	40148823	40499661	-	SLC2A13	solute carrier family 2 (facilitated glucose transporter)%2C member 13 [Source:HGNC Symbol%3BAcc:15956]	GO:0055085:transmembrane transport;	GO:0005886:plasma membrane;GO:0016021:integral component of membrane;	-	K08150
ENST00000280969	1.03973	2.50762	1.27011	1.84832	0.00835	0.0471359	Ups	ENSG00000038274	5	162930120	162946342	+	MAT2B	methionine adenosyltransferase II%2C beta [Source:HGNC Symbol%3BAcc:6905]	GO:0000096:sulfur amino acid metabolic process;GO:0006556:S-adenosylmethionine biosynthetic process;GO:0006730:one-carbon metabolic process;GO:0006805:xenobiotic metabolic process;GO:0032259:methylation;GO:0034641:cellular nitrogen compound metabolic process;GO:0044237:cellular metabolic process;GO:0044281:small molecule metabolic process;GO:0045226:extracellular polysaccharide biosynthetic proce…	GO:0005622:intracellular;GO:0005634:nucleus;GO:0005739:mitochondrion;GO:0005829:cytosol;GO:0048269:methionine adenosyltransferase complex;	GO:0003824:catalytic activity;GO:0005515:protein binding;GO:0008831:dTDP-4-dehydrorhamnose reductase activity;GO:0048270:methionine adenosyltransferase regulator activity;GO:0050662:coenzyme binding;	K00789
ENST00000281631	0.218069	0.686739	1.65498	2.16857	0.0085	0.0478269	Ups	ENSG00000151883	5	49962772	50142356	+	PARP8	poly (ADP-ribose) polymerase family%2C member 8 [Source:HGNC Symbol%3BAcc:26124]	-	GO:0005622:intracellular;	GO:0003950:NAD+ ADP-ribosyltransferase activity;	K15258
ENST00000282282	0.559606	1.13435	1.01939	2.26472	0.0005	0.00394959	Ups	ENSG00000152433	19	57874934	57890933	+	ZNF547	zinc finger protein 547 [Source:HGNC Symbol%3BAcc:26432]	GO:0006351:transcription, DNA-templated;GO:0006355:regulation of transcription, DNA-templated;	GO:0005622:intracellular;GO:0005634:nucleus;	GO:0003676:nucleic acid binding;GO:0003677:DNA binding;GO:0046872:metal ion binding;	K09228
ENST00000282356	0.487903	1.00869	1.04781	4.1263	5e-05	0.000460621	Ups	ENSG00000152495	5	110559784	110830584	+	CAMK4	calcium/calmodulin-dependent protein kinase IV [Source:HGNC Symbol%3BAcc:1464]	GO:0002372:myeloid dendritic cell cytokine production;GO:0006468:protein phosphorylation;GO:0006913:nucleocytoplasmic transport;GO:0006954:inflammatory response;GO:0007165:signal transduction;GO:0007173:epidermal growth factor receptor signaling pathway;GO:0007202:activation of phospholipase C activity;GO:0007268:chemical synaptic transmission;GO:0007270:neuron-neuron synaptic transmission;GO:000…	GO:0005634:nucleus;GO:0005654:nucleoplasm;GO:0005730:nucleolus;GO:0005737:cytoplasm;GO:0005829:cytosol;	GO:0004672:protein kinase activity;GO:0004683:calmodulin-dependent protein kinase activity;GO:0005516:calmodulin binding;GO:0005524:ATP binding;	K05869
ENST00000282406	1.08068	0.472417	-1.19381	-4.11482	5e-05	0.000460621	Down	ENSG00000152527	2	43864412	43995126	+	PLEKHH2	pleckstrin homology domain containing%2C family H (with MyTH4 domain) member 2 [Source:HGNC Symbol%3BAcc:30506]	GO:0030835:negative regulation of actin filament depolymerization;	GO:0005737:cytoplasm;GO:0005856:cytoskeleton;GO:0005886:plasma membrane;GO:0030027:lamellipodium;GO:0030864:cortical actin cytoskeleton;	GO:0003779:actin binding;GO:0005543:phospholipid binding;GO:0042802:identical protein binding;	K10417
ENST00000282561	12.7867	29.4174	1.20202	17.5421	5e-05	0.000460621	Ups	ENSG00000152661	6	121756838	121770873	+	GJA1	gap junction protein%2C alpha 1%2C 43kDa [Source:HGNC Symbol%3BAcc:4274]	GO:0001649:osteoblast differentiation;GO:0001701:in utero embryonic development;GO:0001764:neuron migration;GO:0001947:heart looping;GO:0002070:epithelial cell maturation;GO:0002088:lens development in camera-type eye;GO:0003294:atrial ventricular junction remodeling;GO:0006810:transport;GO:0006915:apoptotic process;GO:0006936:muscle contraction;GO:0007165:signal transduction;GO:0007267:cell-cell…	GO:0000139:Golgi membrane;GO:0005741:mitochondrial outer membrane;GO:0005764:lysosome;GO:0005769:early endosome;GO:0005771:multivesicular body;GO:0005789:endoplasmic reticulum membrane;GO:0005794:Golgi apparatus;GO:0005829:cytosol;GO:0005882:intermediate filament;GO:0005886:plasma membrane;GO:0005887:integral component of plasma membrane;GO:0005916:fascia adherens;GO:0005921:gap junction;GO:00059…	GO:0004871:obsolete signal transducer activity;GO:0005102:signaling receptor binding;GO:0005243:gap junction channel activity;GO:0005515:protein binding;GO:0015075:ion transmembrane transporter activity;GO:0017124:SH3 domain binding;GO:0030165:PDZ domain binding;GO:0048487:beta-tubulin binding;GO:0097110:scaffold protein binding;	K07372
ENST00000282588	0.281526	1.36954	2.28235	7.60257	5e-05	0.000460621	Ups	ENSG00000213949	5	52083730	52255040	+	ITGA1	integrin%2C alpha 1 [Source:HGNC Symbol%3BAcc:6134]	GO:0000187:activation of MAPK activity;GO:0006936:muscle contraction;GO:0007160:cell-matrix adhesion;GO:0007229:integrin-mediated signaling pathway;GO:0007411:axon guidance;GO:0008285:negative regulation of cell proliferation;GO:0030593:neutrophil chemotaxis;GO:0032516:positive regulation of phosphoprotein phosphatase activity;GO:0042059:negative regulation of epidermal growth factor receptor sig…	GO:0001669:acrosomal vesicle;GO:0005886:plasma membrane;GO:0008305:integrin complex;GO:0009897:external side of plasma membrane;GO:0043005:neuron projection;GO:0043204:perikaryon;GO:0045121:membrane raft;GO:0045178:basal part of cell;	GO:0005178:integrin binding;GO:0005515:protein binding;GO:0005518:collagen binding;GO:0019903:protein phosphatase binding;GO:0046872:metal ion binding;GO:0046982:protein heterodimerization activity;	K06480
ENST00000282869	0.805702	1.66706	1.04899	3.81627	5e-05	0.000460621	Ups	ENSG00000152926	7	64432154	64451414	-	ZNF117	zinc finger protein 117 [Source:HGNC Symbol%3BAcc:12897]	GO:0006351:transcription, DNA-templated;GO:0006355:regulation of transcription, DNA-templated;	GO:0005634:nucleus;	GO:0003677:DNA binding;GO:0003700:DNA-binding transcription factor activity;GO:0008270:zinc ion binding;	K09228
ENST00000283122	0.322306	1.42366	2.1431	2.74521	5e-05	0.000460621	Ups	ENSG00000153140	5	89688078	89705603	-	CETN3	centrin%2C EF-hand protein%2C 3 [Source:HGNC Symbol%3BAcc:1868]	GO:0007098:centrosome cycle;GO:0051301:cell division;	GO:0005737:cytoplasm;GO:0005813:centrosome;GO:0005814:centriole;GO:0032391:photoreceptor connecting cilium;GO:0045111:intermediate filament cytoskeleton;	GO:0005509:calcium ion binding;GO:0008017:microtubule binding;GO:0031683:G-protein beta/gamma-subunit complex binding;	K16466
ENST00000283249	4.62278	9.36119	1.01793	3.90889	5e-05	0.000460621	Ups	ENSG00000115221	2	160956177	161056812	-	ITGB6	integrin%2C beta 6 [Source:HGNC Symbol%3BAcc:6161]	GO:0006954:inflammatory response;GO:0007155:cell adhesion;GO:0007160:cell-matrix adhesion;GO:0007229:integrin-mediated signaling pathway;GO:0007275:multicellular organism development;GO:0019048:modulation by virus of host morphology or physiology;GO:0030198:extracellular matrix organization;	GO:0005886:plasma membrane;GO:0008305:integrin complex;	GO:0001618:virus receptor activity;GO:0005178:integrin binding;	K06589
ENST00000283256	0.444051	0.995845	1.16519	2.82483	0.00015	0.00130023	Ups	ENSG00000136531	2	166150541	166248563	+	SCN2A	sodium channel%2C voltage-gated%2C type II%2C alpha subunit [Source:HGNC Symbol%3BAcc:10588]	GO:0006814:sodium ion transport;GO:0006915:apoptotic process;GO:0042552:myelination;	GO:0001518:voltage-gated sodium channel complex;GO:0005887:integral component of plasma membrane;GO:0014704:intercalated disc;GO:0016021:integral component of membrane;GO:0030315:T-tubule;GO:0030424:axon;GO:0033268:node of Ranvier;GO:0033270:paranode region of axon;	GO:0005216:ion channel activity;GO:0005248:voltage-gated sodium channel activity;	K04834
ENST00000283415	43.1017	17.304	-1.31664	-24.4577	5e-05	0.000460621	Down	ENSG00000153395	5	1461538	1524092	-	LPCAT1	lysophosphatidylcholine acyltransferase 1 [Source:HGNC Symbol%3BAcc:25718]	GO:0006644:phospholipid metabolic process;GO:0006654:phosphatidic acid biosynthetic process;GO:0008654:phospholipid biosynthetic process;GO:0019432:triglyceride biosynthetic process;GO:0036148:phosphatidylglycerol acyl-chain remodeling;GO:0036151:phosphatidylcholine acyl-chain remodeling;GO:0043129:surfactant homeostasis;GO:0044255:cellular lipid metabolic process;GO:0044281:small molecule metabo…	GO:0000139:Golgi membrane;GO:0005783:endoplasmic reticulum;GO:0005789:endoplasmic reticulum membrane;GO:0005794:Golgi apparatus;GO:0005811:lipid droplet;GO:0016021:integral component of membrane;	GO:0005509:calcium ion binding;GO:0047184:1-acylglycerophosphocholine O-acyltransferase activity;GO:0047192:1-alkylglycerophosphocholine O-acetyltransferase activity;	K13510
ENST00000283627	0.519624	1.98402	1.93289	2.8566	5e-05	0.000460621	Ups	ENSG00000153558	3	33318938	33427968	+	FBXL2	F-box and leucine-rich repeat protein 2 [Source:HGNC Symbol%3BAcc:13598]	GO:0006464:cellular protein modification process;GO:0006508:proteolysis;GO:0006511:ubiquitin-dependent protein catabolic process;GO:0006513:protein monoubiquitination;GO:0019048:modulation by virus of host morphology or physiology;	GO:0005737:cytoplasm;GO:0016020:membrane;	GO:0004842:ubiquitin-protein transferase activity;GO:0005515:protein binding;GO:0005516:calmodulin binding;	K10268
ENST00000284049	5.01481	10.084	1.0078	7.02629	5e-05	0.000460621	Ups	ENSG00000153922	5	98191449	98262240	-	CHD1	chromodomain helicase DNA binding protein 1 [Source:HGNC Symbol%3BAcc:1915]	GO:0006338:chromatin remodeling;GO:0006351:transcription, DNA-templated;GO:0006357:regulation of transcription by RNA polymerase II;	GO:0005634:nucleus;GO:0005737:cytoplasm;	GO:0003677:DNA binding;GO:0004003:ATP-dependent DNA helicase activity;GO:0005515:protein binding;GO:0005524:ATP binding;GO:0035064:methylated histone binding;	K11367
ENST00000284771	0.507442	1.63769	1.69035	2.91021	5e-05	0.000460621	Ups	ENSG00000154553	4	186422905	186456766	-	PDLIM3	PDZ and LIM domain 3 [Source:HGNC Symbol%3BAcc:20767]	GO:0007015:actin filament organization;GO:0007507:heart development;	GO:0015629:actin cytoskeleton;GO:0030018:Z disc;	GO:0005515:protein binding;GO:0008092:cytoskeletal protein binding;GO:0008270:zinc ion binding;GO:0008307:structural constituent of muscle;	-
ENST00000284878	0.160943	0.671711	2.06129	4.35979	5e-05	0.000460621	Ups	ENSG00000154639	21	18884700	18942418	+	CXADR	coxsackie virus and adenovirus receptor [Source:HGNC Symbol%3BAcc:2559]	GO:0007005:mitochondrion organization;GO:0007157:heterophilic cell-cell adhesion via plasma membrane cell adhesion molecules;GO:0007507:heart development;GO:0007596:blood coagulation;GO:0008354:germ cell migration;GO:0010669:epithelial structure maintenance;GO:0019048:modulation by virus of host morphology or physiology;GO:0030593:neutrophil chemotaxis;GO:0031532:actin cytoskeleton reorganization…	GO:0001669:acrosomal vesicle;GO:0005576:extracellular region;GO:0005615:extracellular space;GO:0005634:nucleus;GO:0005730:nucleolus;GO:0005886:plasma membrane;GO:0005887:integral component of plasma membrane;GO:0005911:cell-cell junction;GO:0005912:adherens junction;GO:0005923:bicellular tight junction;GO:0014704:intercalated disc;GO:0016323:basolateral plasma membrane;GO:0016327:apicolateral pla…	GO:0001618:virus receptor activity;GO:0005102:signaling receptor binding;GO:0005515:protein binding;GO:0008013:beta-catenin binding;GO:0030165:PDZ domain binding;GO:0042802:identical protein binding;GO:0050839:cell adhesion molecule binding;GO:0071253:connexin binding;	K06788
ENST00000285039	0.968607	2.77315	1.51754	6.09415	5e-05	0.000460621	Ups	ENSG00000167306	18	47349183	47721463	-	MYO5B	myosin VB [Source:HGNC Symbol%3BAcc:7603]	GO:0006833:water transport;GO:0015031:protein transport;GO:0016192:vesicle-mediated transport;GO:0055085:transmembrane transport;	GO:0016459:myosin complex;GO:0030659:cytoplasmic vesicle membrane;	GO:0000146:microfilament motor activity;GO:0003779:actin binding;GO:0005515:protein binding;GO:0005516:calmodulin binding;GO:0005524:ATP binding;GO:0017137:Rab GTPase binding;	K10357
ENST00000285176	0.651648	1.32423	1.02299	2.9048	5e-05	0.000460621	Ups	ENSG00000154874	17	18441117	18528921	-	CCDC144B	coiled-coil domain containing 144B (pseudogene) [Source:HGNC Symbol%3BAcc:26704]	-	-	-	K11837
ENST00000285896	5.61767	11.8306	1.07448	5.21153	5e-05	0.000460621	Ups	ENSG00000155508	5	154238106	154256353	+	CNOT8	CCR4-NOT transcription complex%2C subunit 8 [Source:HGNC Symbol%3BAcc:9207]	GO:0000288:nuclear-transcribed mRNA catabolic process, deadenylation-dependent decay;GO:0000289:nuclear-transcribed mRNA poly(A) tail shortening;GO:0006351:transcription, DNA-templated;GO:0006355:regulation of transcription, DNA-templated;GO:0006417:regulation of translation;GO:0008284:positive regulation of cell proliferation;GO:0008285:negative regulation of cell proliferation;GO:0010467:gene e…	GO:0005622:intracellular;GO:0005634:nucleus;GO:0005829:cytosol;GO:0030014:CCR4-NOT complex;	GO:0000175:3'-5'-exoribonuclease activity;GO:0003676:nucleic acid binding;GO:0003700:DNA-binding transcription factor activity;GO:0003723:RNA binding;GO:0004535:poly(A)-specific ribonuclease activity;GO:0005515:protein binding;GO:0046872:metal ion binding;	K12581
ENST00000286063	0.774785	0.0872027	-3.15135	-6.43987	5e-05	0.000460621	Down	ENSG00000128655	2	178487980	178937482	-	PDE11A	phosphodiesterase 11A [Source:HGNC Symbol%3BAcc:8773]	GO:0006198:cAMP catabolic process;GO:0007165:signal transduction;GO:0007596:blood coagulation;GO:0046069:cGMP catabolic process;	GO:0005575:cellular_component;GO:0005829:cytosol;GO:0043204:perikaryon;	GO:0004112:cyclic-nucleotide phosphodiesterase activity;GO:0004114:3',5'-cyclic-nucleotide phosphodiesterase activity;GO:0004118:cGMP-stimulated cyclic-nucleotide phosphodiesterase activity;GO:0030552:cAMP binding;GO:0030553:cGMP binding;GO:0046872:metal ion binding;GO:0047555:3',5'-cyclic-GMP phosphodiesterase activity;	K13298
ENST00000286234	0.583472	3.11889	2.4183	5.06175	5e-05	0.000460621	Ups	ENSG00000155792	8	120885957	121063152	+	DEPTOR	DEP domain containing MTOR-interacting protein [Source:HGNC Symbol%3BAcc:22953]	GO:0006469:negative regulation of protein kinase activity;GO:0032007:negative regulation of TOR signaling;GO:0035556:intracellular signal transduction;GO:0045792:negative regulation of cell size;GO:2001236:regulation of extrinsic apoptotic signaling pathway;	GO:0005622:intracellular;	GO:0005515:protein binding;	-
ENST00000286523	9.90856	4.53077	-1.12892	-7.1192	5e-05	0.000460621	Down	ENSG00000156030	14	74181834	74227001	-	ELMSAN1	ELM2 and Myb/SANT-like domain containing 1 [Source:HGNC Symbol%3BAcc:19853]	GO:0006351:transcription, DNA-templated;GO:0006355:regulation of transcription, DNA-templated;	GO:0005634:nucleus;GO:0005730:nucleolus;	GO:0003677:DNA binding;GO:0003682:chromatin binding;	K12581
ENST00000286614	0.3996	3.24184	3.02019	16.7102	5e-05	0.000460621	Ups	ENSG00000156103	8	89044237	89339717	-	MMP16	matrix metallopeptidase 16 (membrane-inserted) [Source:HGNC Symbol%3BAcc:7162]	GO:0006508:proteolysis;GO:0022617:extracellular matrix disassembly;GO:0030198:extracellular matrix organization;GO:0030574:collagen catabolic process;GO:0043085:positive regulation of catalytic activity;	GO:0005796:Golgi lumen;GO:0005886:plasma membrane;GO:0005887:integral component of plasma membrane;GO:0009986:cell surface;GO:0031012:extracellular matrix;	GO:0004222:metalloendopeptidase activity;GO:0005509:calcium ion binding;GO:0008047:enzyme activator activity;GO:0008270:zinc ion binding;	K07996
ENST00000286628	2.64679	5.90626	1.158	2.44733	0.0002	0.00169627	Ups	ENSG00000156113	10	78644639	79397400	-	KCNMA1	potassium large conductance calcium-activated channel%2C subfamily M%2C alpha member 1 [Source:HGNC Symbol%3BAcc:6284]	GO:0001666:response to hypoxia;GO:0006813:potassium ion transport;GO:0006970:response to osmotic stress;GO:0007268:chemical synaptic transmission;GO:0007596:blood coagulation;GO:0007605:sensory perception of sound;GO:0007628:adult walking behavior;GO:0019228:neuronal action potential;GO:0030007:cellular potassium ion homeostasis;GO:0032344:regulation of aldosterone metabolic process;GO:0034465:re…	GO:0005783:endoplasmic reticulum;GO:0005886:plasma membrane;GO:0005901:caveola;GO:0008076:voltage-gated potassium channel complex;GO:0009897:external side of plasma membrane;GO:0016020:membrane;GO:0016021:integral component of membrane;GO:0016324:apical plasma membrane;GO:0043195:terminal bouton;GO:0045211:postsynaptic membrane;	GO:0003779:actin binding;GO:0005249:voltage-gated potassium channel activity;GO:0005515:protein binding;GO:0015269:calcium-activated potassium channel activity;GO:0046872:metal ion binding;GO:0060072:large conductance calcium-activated potassium channel activity;	K04936
ENST00000286688	0.516123	1.07012	1.05198	3.11337	5e-05	0.000460621	Ups	ENSG00000156172	8	96257147	96281429	-	C8orf37	chromosome 8 open reading frame 37 [Source:HGNC Symbol%3BAcc:27232]	-	GO:0005737:cytoplasm;	-	K17985
ENST00000287647	0.163616	0.741377	2.17989	3.31155	5e-05	0.000460621	Ups	ENSG00000144554	3	10068098	10141344	+	FANCD2	Fanconi anemia%2C complementation group D2 [Source:HGNC Symbol%3BAcc:3585]	GO:0006281:DNA repair;GO:0007129:synapsis;GO:0007276:gamete generation;GO:0010332:response to gamma radiation;	GO:0000793:condensed chromosome;GO:0005654:nucleoplasm;	GO:0005515:protein binding;	K10891
ENST00000288943	6.54323	3.15349	-1.05305	-4.88203	5e-05	0.000460621	Down	ENSG00000158050	2	96808905	96811179	-	DUSP2	dual specificity phosphatase 2 [Source:HGNC Symbol%3BAcc:3068]	GO:0000188:inactivation of MAPK activity;GO:0001706:endoderm formation;GO:0006470:protein dephosphorylation;GO:0035335:peptidyl-tyrosine dephosphorylation;GO:0042981:regulation of apoptotic process;	GO:0005634:nucleus;GO:0005654:nucleoplasm;	GO:0004725:protein tyrosine phosphatase activity;GO:0005515:protein binding;GO:0008330:protein tyrosine/threonine phosphatase activity;GO:0017017:MAP kinase tyrosine/serine/threonine phosphatase activity;GO:0051019:mitogen-activated protein kinase binding;	K04459
ENST00000289013	1.54152	3.96276	1.36215	5.17566	5e-05	0.000460621	Ups	ENSG00000158106	8	144451057	144466390	+	RHPN1	rhophilin%2C Rho GTPase binding protein 1 [Source:HGNC Symbol%3BAcc:19973]	GO:0007165:signal transduction;	-	-	-
ENST00000289989	3.52096	1.23695	-1.50918	-3.7201	5e-05	0.000460621	Down	ENSG00000241852	8	22457160	22461663	+	C8orf58	chromosome 8 open reading frame 58 [Source:HGNC Symbol%3BAcc:32233]	-	GO:0005634:nucleus;	-	-
ENST00000290705	9.2418	4.61939	-1.00047	-1.88755	0.00095	0.0070712	Down	ENSG00000205362	16	56672578	56673999	+	MT1A	metallothionein 1A [Source:HGNC Symbol%3BAcc:7393]	GO:0045926:negative regulation of growth;GO:0071276:cellular response to cadmium ion;GO:0071294:cellular response to zinc ion;	GO:0005634:nucleus;GO:0005737:cytoplasm;GO:0048471:perinuclear region of cytoplasm;	GO:0005507:copper ion binding;GO:0008270:zinc ion binding;GO:0046870:cadmium ion binding;	K14739
ENST00000291565	39.4431	16.2482	-1.27949	-25.2686	5e-05	0.000460621	Down	ENSG00000160209	21	45138993	45182188	+	PDXK	pyridoxal (pyridoxine%2C vitamin B6) kinase [Source:HGNC Symbol%3BAcc:8819]	GO:0006766:vitamin metabolic process;GO:0006767:water-soluble vitamin metabolic process;GO:0008283:cell proliferation;GO:0009443:pyridoxal 5'-phosphate salvage;GO:0042816:vitamin B6 metabolic process;GO:0042823:pyridoxal phosphate biosynthetic process;GO:0044281:small molecule metabolic process;	GO:0005634:nucleus;GO:0005730:nucleolus;GO:0005737:cytoplasm;GO:0005829:cytosol;	GO:0000287:magnesium ion binding;GO:0005524:ATP binding;GO:0008270:zinc ion binding;GO:0008478:pyridoxal kinase activity;GO:0030170:pyridoxal phosphate binding;GO:0030955:potassium ion binding;GO:0031402:sodium ion binding;GO:0031403:lithium ion binding;GO:0042803:protein homodimerization activity;	K00868
ENST00000292079	47.8183	9.33616	-2.35666	-7.80699	5e-05	0.000460621	Down	ENSG00000137731	11	117690790	117695459	-	FXYD2	FXYD domain containing ion transport regulator 2 [Source:HGNC Symbol%3BAcc:4026]	GO:0001558:regulation of cell growth;GO:0006810:transport;GO:0006811:ion transport;GO:0034220:ion transmembrane transport;GO:0042127:regulation of cell proliferation;GO:0055085:transmembrane transport;	GO:0005886:plasma membrane;GO:0005890:sodium:potassium-exchanging ATPase complex;GO:0016323:basolateral plasma membrane;GO:0043231:intracellular membrane-bounded organelle;	GO:0005215:transporter activity;GO:0005216:ion channel activity;GO:0005391:sodium:potassium-exchanging ATPase activity;	K01538
ENST00000292169	7.64054	2.90027	-1.39749	-1.86303	0.0039	0.0246778	Down	ENSG00000160678	1	153600873	153604513	+	S100A1	S100 calcium binding protein A1 [Source:HGNC Symbol%3BAcc:10486]	GO:0000122:negative regulation of transcription by RNA polymerase II;GO:0008016:regulation of heart contraction;GO:0035556:intracellular signal transduction;	GO:0005634:nucleus;GO:0016529:sarcoplasmic reticulum;	GO:0005509:calcium ion binding;GO:0005515:protein binding;GO:0042802:identical protein binding;GO:0042803:protein homodimerization activity;GO:0044548:S100 protein binding;GO:0051117:ATPase binding;	-
ENST00000292254	3.37346	0.996724	-1.75896	-2.00624	0.00765	0.0438358	Down	ENSG00000160753	1	155294368	155300905	+	RUSC1	RUN and SH3 domain containing 1 [Source:HGNC Symbol%3BAcc:17153]	GO:0000209:protein polyubiquitination;	GO:0005634:nucleus;GO:0005737:cytoplasm;GO:0005769:early endosome;GO:0005794:Golgi apparatus;GO:0005874:microtubule;GO:0005886:plasma membrane;GO:0014069:postsynaptic density;GO:0015630:microtubule cytoskeleton;GO:0030054:cell junction;GO:0031410:cytoplasmic vesicle;GO:0045211:postsynaptic membrane;	GO:0003779:actin binding;GO:0005070:SH3/SH2 adaptor activity;GO:0005515:protein binding;	-
ENST00000292369	1.63861	4.98282	1.60449	2.14061	0.00125	0.00903388	Ups	ENSG00000239521	7	99820220	99869574	-	GATS	-	-	-	-	-
ENST00000294338	72.5945	26.4962	-1.45408	-13.783	5e-05	0.000460621	Down	ENSG00000162366	1	47649265	47655727	-	PDZK1IP1	PDZK1 interacting protein 1 [Source:HGNC Symbol%3BAcc:16887]	-	GO:0016021:integral component of membrane;	-	-
ENST00000294599	6.77558	3.36346	-1.0104	-6.87801	5e-05	0.000460621	Down	ENSG00000162591	1	3406484	3448012	-	MEGF6	multiple EGF-like-domains 6 [Source:HGNC Symbol%3BAcc:3232]	GO:0008150:biological_process;	GO:0005575:cellular_component;GO:0005576:extracellular region;	GO:0005509:calcium ion binding;GO:0005515:protein binding;	-
ENST00000294981	11.7395	5.33861	-1.13683	-5.96524	5e-05	0.000460621	Down	ENSG00000162889	1	206858289	206906208	+	MAPKAPK2	mitogen-activated protein kinase-activated protein kinase 2 [Source:HGNC Symbol%3BAcc:6887]	GO:0000165:MAPK cascade;GO:0000187:activation of MAPK activity;GO:0002224:toll-like receptor signaling pathway;GO:0002755:MyD88-dependent toll-like receptor signaling pathway;GO:0002756:MyD88-independent toll-like receptor signaling pathway;GO:0006468:protein phosphorylation;GO:0006691:leukotriene metabolic process;GO:0006950:response to stress;GO:0006954:inflammatory response;GO:0006974:cellular…	GO:0005634:nucleus;GO:0005654:nucleoplasm;GO:0005737:cytoplasm;GO:0005829:cytosol;	GO:0004672:protein kinase activity;GO:0004674:protein serine/threonine kinase activity;GO:0004871:obsolete signal transducer activity;GO:0005515:protein binding;GO:0005524:ATP binding;	K04443
ENST00000295324	41.294	15.7193	-1.3934	-22.2531	5e-05	0.000460621	Down	ENSG00000163171	2	37869032	37899334	-	CDC42EP3	CDC42 effector protein (Rho GTPase binding) 3 [Source:HGNC Symbol%3BAcc:16943]	GO:0007165:signal transduction;GO:0008360:regulation of cell shape;	GO:0005737:cytoplasm;GO:0012505:endomembrane system;GO:0015629:actin cytoskeleton;GO:0016020:membrane;	GO:0005519:cytoskeletal regulatory protein binding;	-
ENST00000295633	0.0478397	1.01761	4.41083	4.62493	0.0006	0.00466118	Ups	ENSG00000163430	3	120111140	120170100	-	FSTL1	follistatin-like 1 [Source:HGNC Symbol%3BAcc:3972]	GO:0030509:BMP signaling pathway;	GO:0005576:extracellular region;GO:0005615:extracellular space;	GO:0005509:calcium ion binding;GO:0008201:heparin binding;	-
ENST00000295666	210.198	85.0916	-1.30466	-10.6298	5e-05	0.000460621	Down	ENSG00000163453	4	57896939	57976551	-	IGFBP7	insulin-like growth factor binding protein 7 [Source:HGNC Symbol%3BAcc:5476]	GO:0001558:regulation of cell growth;GO:0007155:cell adhesion;GO:0008285:negative regulation of cell proliferation;GO:0009451:RNA modification;GO:0048839:inner ear development;	GO:0005615:extracellular space;GO:0031012:extracellular matrix;	GO:0005515:protein binding;GO:0005520:insulin-like growth factor binding;	K03010
ENST00000295748	0.659577	2.05336	1.63837	3.06766	5e-05	0.000460621	Ups	ENSG00000163512	3	28363844	28390281	-	AZI2	5-azacytidine induced 2 [Source:HGNC Symbol%3BAcc:24002]	GO:0007249:I-kappaB kinase/NF-kappaB signaling;	GO:0005737:cytoplasm;GO:0005739:mitochondrion;GO:0005886:plasma membrane;	-	K12651
ENST00000295754	9.06594	21.4826	1.24464	12.5841	5e-05	0.000460621	Ups	ENSG00000163513	3	30647994	30735626	+	TGFBR2	transforming growth factor%2C beta receptor II (70/80kDa) [Source:HGNC Symbol%3BAcc:11773]	GO:0001568:blood vessel development;GO:0001569:branching involved in blood vessel morphogenesis;GO:0001570:vasculogenesis;GO:0001701:in utero embryonic development;GO:0002053:positive regulation of mesenchymal cell proliferation;GO:0002088:lens development in camera-type eye;GO:0002651:positive regulation of tolerance induction to self antigen;GO:0002663:positive regulation of B cell tolerance in…	GO:0005829:cytosol;GO:0005886:plasma membrane;GO:0005901:caveola;GO:0009897:external side of plasma membrane;GO:0016021:integral component of membrane;GO:0043235:receptor complex;GO:0070022:obsolete transforming growth factor beta receptor complex;	GO:0004675:transmembrane receptor protein serine/threonine kinase activity;GO:0004702:obsolete signal transducer, downstream of receptor, with serine/threonine kinase activity;GO:0005024:transforming growth factor beta-activated receptor activity;GO:0005026:transforming growth factor beta receptor activity, type II;GO:0005515:protein binding;GO:0005524:ATP binding;GO:0005539:glycosaminoglycan bin…	K04388
ENST00000295760	0.91935	6.79377	2.88553	9.35291	5e-05	0.000460621	Ups	ENSG00000163520	3	13590681	13679922	+	FBLN2	fibulin 2 [Source:HGNC Symbol%3BAcc:3601]	GO:0010811:positive regulation of cell-substrate adhesion;GO:0030198:extracellular matrix organization;	GO:0005576:extracellular region;GO:0031012:extracellular matrix;	GO:0005201:extracellular matrix structural constituent;GO:0005509:calcium ion binding;GO:0050840:extracellular matrix binding;	K17307
ENST00000295874	6.38128	17.4157	1.44847	7.01061	5e-05	0.000460621	Ups	ENSG00000144724	3	61547585	62279004	+	PTPRG	protein tyrosine phosphatase%2C receptor type%2C G [Source:HGNC Symbol%3BAcc:9671]	GO:0007169:transmembrane receptor protein tyrosine kinase signaling pathway;GO:0035335:peptidyl-tyrosine dephosphorylation;	GO:0005887:integral component of plasma membrane;	GO:0004725:protein tyrosine phosphatase activity;GO:0005001:transmembrane receptor protein tyrosine phosphatase activity;GO:0042802:identical protein binding;	K16667
ENST00000295878	0.662182	1.91063	1.52875	2.88321	5e-05	0.000460621	Ups	ENSG00000163617	3	113682984	113775460	-	KIAA1407	KIAA1407 [Source:HGNC Symbol%3BAcc:29272]	-	-	-	-
ENST00000295925	3.57714	1.50906	-1.24516	-1.60167	0.00345	0.022213	Down	ENSG00000163660	3	156874842	156878482	-	CCNL1	cyclin L1 [Source:HGNC Symbol%3BAcc:20569]	GO:0000079:regulation of cyclin-dependent protein serine/threonine kinase activity;GO:0006351:transcription, DNA-templated;GO:0006355:regulation of transcription, DNA-templated;GO:0006396:RNA processing;	GO:0005634:nucleus;GO:0016607:nuclear speck;	GO:0019901:protein kinase binding;	-
ENST00000295958	1.37869	5.06037	1.87595	5.46868	5e-05	0.000460621	Ups	ENSG00000163683	4	39547950	39640710	-	SMIM14	small integral membrane protein 14 [Source:HGNC Symbol%3BAcc:27321]	-	GO:0016021:integral component of membrane;	-	K17985
ENST00000295974	1.49955	3.36252	1.16502	7.7531	5e-05	0.000460621	Ups	ENSG00000163697	4	40812044	41216635	-	APBB2	amyloid beta (A4) precursor protein-binding%2C family B%2C member 2 [Source:HGNC Symbol%3BAcc:582]	GO:0001764:neuron migration;GO:0006355:regulation of transcription, DNA-templated;GO:0007050:cell cycle arrest;GO:0007411:axon guidance;GO:0030198:extracellular matrix organization;GO:0030308:negative regulation of cell growth;GO:0035556:intracellular signal transduction;GO:0043065:positive regulation of apoptotic process;GO:0043066:negative regulation of apoptotic process;	GO:0005634:nucleus;GO:0005737:cytoplasm;GO:0016020:membrane;GO:0030027:lamellipodium;GO:0030426:growth cone;GO:0045202:synapse;	GO:0001540:amyloid-beta binding;GO:0005515:protein binding;GO:0008134:transcription factor binding;	K04530
ENST00000296031	74.6773	16.7848	-2.15351	-8.13558	5e-05	0.000460621	Down	ENSG00000081041	4	74963393	74964912	-	CXCL2	chemokine (C-X-C motif) ligand 2 [Source:HGNC Symbol%3BAcc:4603]	GO:0002237:response to molecule of bacterial origin;GO:0006935:chemotaxis;GO:0006954:inflammatory response;GO:0006955:immune response;	GO:0005576:extracellular region;GO:0005615:extracellular space;	GO:0008009:chemokine activity;	K05505
ENST00000296099	2.18537	0.890592	-1.29504	-2.09392	0.0025	0.0167577	Down	ENSG00000163794	2	27530268	27531313	-	UCN	urocortin [Source:HGNC Symbol%3BAcc:12516]	GO:0006954:inflammatory response;GO:0006979:response to oxidative stress;GO:0007186:G protein-coupled receptor signaling pathway;GO:0007218:neuropeptide signaling pathway;GO:0007565:female pregnancy;GO:0008306:associative learning;GO:0009060:aerobic respiration;GO:0010628:positive regulation of gene expression;GO:0010629:negative regulation of gene expression;GO:0030157:pancreatic juice secretion…	GO:0005576:extracellular region;GO:0030425:dendrite;GO:0043196:varicosity;GO:0043204:perikaryon;GO:0043679:axon terminus;	GO:0005184:neuropeptide hormone activity;GO:0005515:protein binding;GO:0046811:histone deacetylase inhibitor activity;GO:0051430:corticotropin-releasing hormone receptor 1 binding;GO:0051431:corticotropin-releasing hormone receptor 2 binding;	-
ENST00000296135	1.47163	5.00673	1.76646	4.46533	5e-05	0.000460621	Ups	ENSG00000163818	3	45864808	45883658	-	LZTFL1	leucine zipper transcription factor-like 1 [Source:HGNC Symbol%3BAcc:6741]	GO:0072594:establishment of protein localization to organelle;	GO:0005737:cytoplasm;	GO:0005515:protein binding;GO:0042802:identical protein binding;	K19400
ENST00000296137	1.77922	3.56102	1.00104	5.27732	5e-05	0.000460621	Ups	ENSG00000163820	3	45959396	46037307	-	FYCO1	FYVE and coiled-coil domain containing 1 [Source:HGNC Symbol%3BAcc:14673]	GO:0006810:transport;GO:0072383:plus-end-directed vesicle transport along microtubule;	GO:0005764:lysosome;GO:0005770:late endosome;GO:0005776:autophagosome;GO:0016021:integral component of membrane;GO:0031410:cytoplasmic vesicle;	GO:0005515:protein binding;GO:0046872:metal ion binding;	-
ENST00000296292	1.24965	2.81429	1.17125	4.66497	5e-05	0.000460621	Ups	ENSG00000163933	3	53122499	53164478	-	RFT1	RFT1 homolog (S. cerevisiae) [Source:HGNC Symbol%3BAcc:30220]	GO:0006488:dolichol-linked oligosaccharide biosynthetic process;GO:0008643:carbohydrate transport;GO:0018279:protein N-linked glycosylation via asparagine;GO:0043687:post-translational protein modification;GO:0044267:cellular protein metabolic process;	GO:0016021:integral component of membrane;	GO:0005319:lipid transporter activity;	K06316
ENST00000296350	20.9749	5.99314	-1.80728	-17.5929	5e-05	0.000460621	Down	ENSG00000163975	3	196728611	196756687	-	MFI2	antigen p97 (melanoma associated) identified by monoclonal antibodies 133.2 and 96.5 [Source:HGNC Symbol%3BAcc:7037]	GO:0006826:iron ion transport;GO:0006879:cellular iron ion homeostasis;	GO:0005576:extracellular region;GO:0005887:integral component of plasma membrane;GO:0031225:anchored component of membrane;	GO:0005506:iron ion binding;GO:0005515:protein binding;GO:0008199:ferric iron binding;	K06569
ENST00000296351	22.8813	11.1799	-1.03326	-4.87401	5e-05	0.000460621	Down	ENSG00000163975	3	196745824	196756662	-	MFI2	antigen p97 (melanoma associated) identified by monoclonal antibodies 133.2 and 96.5 [Source:HGNC Symbol%3BAcc:7037]	GO:0006826:iron ion transport;GO:0006879:cellular iron ion homeostasis;	GO:0005576:extracellular region;GO:0005887:integral component of plasma membrane;GO:0031225:anchored component of membrane;	GO:0005506:iron ion binding;GO:0005515:protein binding;GO:0008199:ferric iron binding;	K06569
ENST00000296483	4.46125	9.15214	1.03666	2.40712	0.0012	0.00872138	Ups	ENSG00000164086	3	52082939	52090461	-	DUSP7	dual specificity phosphatase 7 [Source:HGNC Symbol%3BAcc:3073]	GO:0000188:inactivation of MAPK activity;GO:0002224:toll-like receptor signaling pathway;GO:0002755:MyD88-dependent toll-like receptor signaling pathway;GO:0002756:MyD88-independent toll-like receptor signaling pathway;GO:0006470:protein dephosphorylation;GO:0034134:toll-like receptor 2 signaling pathway;GO:0034138:toll-like receptor 3 signaling pathway;GO:0034142:toll-like receptor 4 signaling p…	GO:0005654:nucleoplasm;GO:0005829:cytosol;	GO:0004725:protein tyrosine phosphatase activity;GO:0005515:protein binding;GO:0017017:MAP kinase tyrosine/serine/threonine phosphatase activity;	K04459
ENST00000296521	2.09174	0.386683	-2.43548	-2.10213	0.00415	0.0260192	Down	ENSG00000164120	4	175412609	175443638	-	HPGD	hydroxyprostaglandin dehydrogenase 15-(NAD) [Source:HGNC Symbol%3BAcc:5154]	GO:0006693:prostaglandin metabolic process;GO:0007179:transforming growth factor beta receptor signaling pathway;GO:0007565:female pregnancy;GO:0007567:parturition;GO:0019369:arachidonic acid metabolic process;GO:0019371:cyclooxygenase pathway;GO:0019372:lipoxygenase pathway;GO:0030728:ovulation;GO:0044281:small molecule metabolic process;GO:0045786:negative regulation of cell cycle;GO:0070493:th…	GO:0005634:nucleus;GO:0005730:nucleolus;GO:0005737:cytoplasm;GO:0005829:cytosol;	GO:0003824:catalytic activity;GO:0004957:prostaglandin E receptor activity;GO:0016404:15-hydroxyprostaglandin dehydrogenase (NAD+) activity;GO:0016491:oxidoreductase activity;GO:0042803:protein homodimerization activity;GO:0051287:NAD binding;GO:0070403:NAD+ binding;	K00069
ENST00000296530	0.630994	4.53482	2.84535	3.60718	5e-05	0.000460621	Ups	ENSG00000164125	4	159045756	159093888	-	FAM198B	family with sequence similarity 198%2C member B [Source:HGNC Symbol%3BAcc:25312]	-	GO:0000139:Golgi membrane;GO:0005794:Golgi apparatus;GO:0016021:integral component of membrane;	-	-
ENST00000296550	1.19929	0.449206	-1.41673	-2.33171	0.0014	0.00999038	Down	ENSG00000170390	4	150999426	151178609	+	DCLK2	doublecortin-like kinase 2 [Source:HGNC Symbol%3BAcc:19002]	GO:0035556:intracellular signal transduction;	GO:0005737:cytoplasm;GO:0005856:cytoskeleton;	GO:0004674:protein serine/threonine kinase activity;GO:0005524:ATP binding;	K08805
ENST00000296585	0.367105	0.944949	1.36404	2.96945	5e-05	0.000460621	Ups	ENSG00000164171	5	52285156	52390609	+	ITGA2	integrin%2C alpha 2 (CD49B%2C alpha 2 subunit of VLA-2 receptor) [Source:HGNC Symbol%3BAcc:6137]	GO:0007155:cell adhesion;GO:0007160:cell-matrix adhesion;GO:0007229:integrin-mediated signaling pathway;GO:0007411:axon guidance;GO:0007596:blood coagulation;GO:0009887:animal organ morphogenesis;GO:0019048:modulation by virus of host morphology or physiology;GO:0030198:extracellular matrix organization;	GO:0005886:plasma membrane;GO:0008305:integrin complex;GO:0009897:external side of plasma membrane;GO:0009986:cell surface;GO:0045178:basal part of cell;	GO:0001618:virus receptor activity;GO:0005515:protein binding;GO:0005518:collagen binding;GO:0046872:metal ion binding;	K06481
ENST00000296591	1.53648	4.21974	1.45752	5.64712	5e-05	0.000460621	Ups	ENSG00000164176	5	83236373	83680611	-	EDIL3	EGF-like repeats and discoidin I-like domains 3 [Source:HGNC Symbol%3BAcc:3173]	GO:0007155:cell adhesion;GO:0007275:multicellular organism development;GO:0010811:positive regulation of cell-substrate adhesion;	GO:0070062:extracellular exosome;	GO:0005178:integrin binding;GO:0005509:calcium ion binding;	-
ENST00000296641	0.377475	1.46448	1.95594	3.34942	5e-05	0.000460621	Ups	ENSG00000164220	5	75911307	75919259	-	F2RL2	coagulation factor II (thrombin) receptor-like 2 [Source:HGNC Symbol%3BAcc:3539]	GO:0007596:blood coagulation;GO:0009611:response to wounding;GO:0030168:platelet activation;	GO:0005576:extracellular region;GO:0005886:plasma membrane;GO:0005887:integral component of plasma membrane;GO:0016324:apical plasma membrane;	GO:0004435:phosphatidylinositol phospholipase C activity;GO:0005515:protein binding;GO:0015057:thrombin-activated receptor activity;	K04235
ENST00000296657	12.0663	4.19758	-1.52336	-8.50529	5e-05	0.000460621	Down	ENSG00000164236	5	10564580	10650308	+	ANKRD33B	ankyrin repeat domain 33B [Source:HGNC Symbol%3BAcc:35240]	-	-	-	-
ENST00000296658	3.43639	1.05704	-1.70087	-4.69104	5e-05	0.000460621	Down	ENSG00000164237	5	10279389	10308138	-	CMBL	carboxymethylenebutenolidase homolog (Pseudomonas) [Source:HGNC Symbol%3BAcc:25090]	-	GO:0005829:cytosol;	GO:0016787:hydrolase activity;	K01061
ENST00000296666	6.45129	14.2052	1.13876	4.45472	5e-05	0.000460621	Ups	ENSG00000164244	5	126853301	126890781	+	PRRC1	proline-rich coiled-coil 1 [Source:HGNC Symbol%3BAcc:28164]	-	GO:0005794:Golgi apparatus;	-	-
ENST00000296785	0.672349	1.45957	1.11826	1.62612	0.00785	0.0447644	Ups	ENSG00000164331	5	72848160	72861511	-	ANKRA2	ankyrin repeat%2C family A (RFXANK-like)%2C 2 [Source:HGNC Symbol%3BAcc:13208]	GO:0008150:biological_process;	GO:0005634:nucleus;GO:0005829:cytosol;GO:0005856:cytoskeleton;GO:0016020:membrane;	GO:0030169:low-density lipoprotein particle binding;GO:0042826:histone deacetylase binding;	-
ENST00000296871	12.3208	4.1666	-1.56416	-5.90417	5e-05	0.000460621	Down	ENSG00000164400	5	131409483	131411859	+	CSF2	colony stimulating factor 2 (granulocyte-macrophage) [Source:HGNC Symbol%3BAcc:2434]	GO:0001892:embryonic placenta development;GO:0006955:immune response;GO:0008284:positive regulation of cell proliferation;GO:0010628:positive regulation of gene expression;GO:0010744:positive regulation of macrophage derived foam cell differentiation;GO:0032747:positive regulation of interleukin-23 production;GO:0042045:epithelial fluid transport;GO:0042116:macrophage activation;GO:0043011:myeloi…	GO:0005576:extracellular region;GO:0005615:extracellular space;	GO:0005125:cytokine activity;GO:0005129:granulocyte macrophage colony-stimulating factor receptor binding;GO:0005515:protein binding;GO:0008083:growth factor activity;	K05427
ENST00000296953	0.397225	1.35423	1.76945	4.95346	5e-05	0.000460621	Ups	ENSG00000164463	5	172483355	172566287	+	CREBRF	CREB3 regulatory factor [Source:HGNC Symbol%3BAcc:24050]	GO:0000122:negative regulation of transcription by RNA polymerase II;GO:0006351:transcription, DNA-templated;GO:0006810:transport;GO:0006986:response to unfolded protein;GO:0032388:positive regulation of intracellular transport;GO:0034976:response to endoplasmic reticulum stress;GO:0045732:positive regulation of protein catabolic process;GO:0051222:positive regulation of protein transport;GO:1900…	GO:0005634:nucleus;GO:0005737:cytoplasm;GO:0016604:nuclear body;	GO:0003700:DNA-binding transcription factor activity;GO:0005515:protein binding;GO:0043565:sequence-specific DNA binding;	-
ENST00000297109	1.61855	3.35857	1.05315	7.70349	5e-05	0.000460621	Ups	ENSG00000164576	5	153825517	153840614	+	SAP30L	SAP30-like [Source:HGNC Symbol%3BAcc:25663]	GO:0006351:transcription, DNA-templated;GO:0006355:regulation of transcription, DNA-templated;	GO:0005730:nucleolus;	GO:0003677:DNA binding;GO:0046872:metal ion binding;	K19202
ENST00000297239	7.98023	3.83004	-1.05907	-3.92792	5e-05	0.000460621	Down	ENSG00000164674	6	159082351	159185901	+	SYTL3	synaptotagmin-like 3 [Source:HGNC Symbol%3BAcc:15587]	GO:0006886:intracellular protein transport;GO:0006887:exocytosis;	GO:0012505:endomembrane system;GO:0019897:extrinsic component of plasma membrane;	GO:0005544:calcium-dependent phospholipid binding;GO:0017137:Rab GTPase binding;GO:0042043:neurexin family protein binding;	K17598
ENST00000297404	0.184623	1.13288	2.61734	2.77984	0.00585	0.0348912	Ups	ENSG00000164794	8	110979235	110986959	-	KCNV1	potassium channel%2C subfamily V%2C member 1 [Source:HGNC Symbol%3BAcc:18861]	GO:0006813:potassium ion transport;GO:0007268:chemical synaptic transmission;GO:0051260:protein homooligomerization;	GO:0005886:plasma membrane;GO:0005887:integral component of plasma membrane;GO:0008076:voltage-gated potassium channel complex;	GO:0005251:delayed rectifier potassium channel activity;GO:0008200:ion channel inhibitor activity;GO:0015459:potassium channel regulator activity;	K04934
ENST00000297596	6.68842	13.7848	1.04334	3.13284	5e-05	0.000460621	Ups	ENSG00000164949	8	95261486	95274573	-	GEM	GTP binding protein overexpressed in skeletal muscle [Source:HGNC Symbol%3BAcc:4234]	GO:0006955:immune response;GO:0007165:signal transduction;GO:0007166:cell surface receptor signaling pathway;GO:0007264:small GTPase mediated signal transduction;	GO:0005634:nucleus;GO:0009898:cytoplasmic side of plasma membrane;	GO:0000287:magnesium ion binding;GO:0003924:GTPase activity;GO:0005515:protein binding;GO:0005516:calmodulin binding;GO:0005525:GTP binding;GO:0019003:GDP binding;	K07846
ENST00000297679	34.1974	12.3699	-1.46705	-12.9119	5e-05	0.000460621	Down	ENSG00000099377	16	30996532	31000473	+	HSD3B7	hydroxy-delta-5-steroid dehydrogenase%2C 3 beta- and steroid delta-isomerase 7 [Source:HGNC Symbol%3BAcc:18324]	GO:0006694:steroid biosynthetic process;GO:0006699:bile acid biosynthetic process;GO:0008206:bile acid metabolic process;GO:0044281:small molecule metabolic process;	GO:0005575:cellular_component;GO:0005789:endoplasmic reticulum membrane;GO:0016021:integral component of membrane;	GO:0003854:3-beta-hydroxy-delta5-steroid dehydrogenase activity;GO:0047016:cholest-5-ene-3-beta,7-alpha-diol 3-beta-dehydrogenase activity;	K12408
ENST00000297848	2.25498	4.98957	1.1458	3.98416	5e-05	0.000460621	Ups	ENSG00000187955	8	121137347	121384275	+	COL14A1	collagen%2C type XIV%2C alpha 1 [Source:HGNC Symbol%3BAcc:2191]	GO:0003229:ventricular cardiac muscle tissue development;GO:0022617:extracellular matrix disassembly;GO:0030198:extracellular matrix organization;GO:0030199:collagen fibril organization;GO:0030574:collagen catabolic process;GO:0048873:homeostasis of number of cells within a tissue;GO:0061050:regulation of cell growth involved in cardiac muscle cell development;	GO:0005576:extracellular region;GO:0005581:collagen trimer;GO:0005596:collagen type XIV trimer;GO:0005614:interstitial matrix;GO:0005615:extracellular space;GO:0005788:endoplasmic reticulum lumen;GO:0031012:extracellular matrix;	GO:0005201:extracellular matrix structural constituent;GO:0005518:collagen binding;GO:0030674:protein binding, bridging;	K08133
ENST00000298355	0.42711	1.04159	1.28611	2.76719	5e-05	0.000460621	Ups	ENSG00000100505	14	51441980	51562779	-	TRIM9	tripartite motif containing 9 [Source:HGNC Symbol%3BAcc:16288]	GO:0016079:synaptic vesicle exocytosis;GO:0035544:negative regulation of SNARE complex assembly;GO:0043161:proteasome-mediated ubiquitin-dependent protein catabolic process;GO:0045955:negative regulation of calcium ion-dependent exocytosis;	GO:0005737:cytoplasm;GO:0005856:cytoskeleton;GO:0008021:synaptic vesicle;GO:0030054:cell junction;GO:0030425:dendrite;	GO:0000149:SNARE binding;GO:0004842:ubiquitin-protein transferase activity;GO:0008270:zinc ion binding;GO:0042803:protein homodimerization activity;	K10649
ENST00000298896	4.02809	1.80854	-1.15527	-1.92244	0.005	0.0304836	Down	ENSG00000011114	14	93753974	93799438	-	BTBD7	BTB (POZ) domain containing 7 [Source:HGNC Symbol%3BAcc:18269]	-	-	-	K10479
ENST00000299045	0.767105	2.28716	1.57606	3.86726	5e-05	0.000460621	Ups	ENSG00000166046	12	106696581	106740793	+	TCP11L2	t-complex 11%2C testis-specific-like 2 [Source:HGNC Symbol%3BAcc:28627]	-	-	-	-
ENST00000299798	1.30228	0.511092	-1.34939	-2.34947	0.00045	0.003593	Down	ENSG00000135740	16	67282853	67306093	+	SLC9A5	solute carrier family 9%2C subfamily A (NHE5%2C cation proton antiporter 5)%2C member 5 [Source:HGNC Symbol%3BAcc:11078]	GO:0006810:transport;GO:0006811:ion transport;GO:0006885:regulation of pH;GO:0055085:transmembrane transport;	GO:0005886:plasma membrane;GO:0016021:integral component of membrane;	GO:0015385:sodium:proton antiporter activity;	K14723
ENST00000299954	2.47396	1.2009	-1.04271	-2.62864	5e-05	0.000460621	Down	ENSG00000154217	17	65373924	65689645	+	PITPNC1	phosphatidylinositol transfer protein%2C cytoplasmic 1 [Source:HGNC Symbol%3BAcc:21045]	GO:0006810:transport;GO:0007165:signal transduction;	GO:0005622:intracellular;GO:0005737:cytoplasm;	GO:0005515:protein binding;GO:0008289:lipid binding;GO:0008526:phosphatidylinositol transporter activity;	-
ENST00000300433	0.615826	0.180594	-1.76977	-2.50516	0.00045	0.003593	Down	ENSG00000167105	17	48348767	48358844	+	TMEM92	transmembrane protein 92 [Source:HGNC Symbol%3BAcc:26579]	-	GO:0016021:integral component of membrane;	-	-
ENST00000300571	5.66396	2.17919	-1.37802	-7.21448	5e-05	0.000460621	Down	ENSG00000167191	16	19868616	19896239	-	GPRC5B	G protein-coupled receptor%2C family C%2C group 5%2C member B [Source:HGNC Symbol%3BAcc:13308]	GO:0007626:locomotory behavior;GO:0010976:positive regulation of neuron projection development;	GO:0005634:nucleus;GO:0005730:nucleolus;GO:0005794:Golgi apparatus;GO:0005886:plasma membrane;GO:0016021:integral component of membrane;GO:0030659:cytoplasmic vesicle membrane;GO:0043231:intracellular membrane-bounded organelle;GO:0070062:extracellular exosome;	GO:0004930:G protein-coupled receptor activity;	K04619
ENST00000301012	68.2229	27.2966	-1.32154	-17.2762	5e-05	0.000460621	Down	ENSG00000167508	16	88718343	88729518	-	MVD	mevalonate (diphospho) decarboxylase [Source:HGNC Symbol%3BAcc:7529]	GO:0006695:cholesterol biosynthetic process;GO:0008284:positive regulation of cell proliferation;GO:0008299:isoprenoid biosynthetic process;GO:0044281:small molecule metabolic process;	GO:0005777:peroxisome;GO:0005829:cytosol;	GO:0004163:diphosphomevalonate decarboxylase activity;GO:0005524:ATP binding;GO:0016301:kinase activity;GO:0030544:Hsp70 protein binding;GO:0042803:protein homodimerization activity;	K01597
ENST00000301015	58.1322	23.4472	-1.30993	-32.4053	5e-05	0.000460621	Down	ENSG00000103335	16	88781754	88851619	-	PIEZO1	piezo-type mechanosensitive ion channel component 1 [Source:HGNC Symbol%3BAcc:28993]	GO:0006812:cation transport;GO:0033625:positive regulation of integrin activation;GO:0033634:positive regulation of cell-cell adhesion mediated by integrin;GO:0042391:regulation of membrane potential;GO:0050982:detection of mechanical stimulus;	GO:0005783:endoplasmic reticulum;GO:0005789:endoplasmic reticulum membrane;GO:0005886:plasma membrane;GO:0016021:integral component of membrane;GO:0033116:endoplasmic reticulum-Golgi intermediate compartment membrane;	GO:0005261:cation channel activity;GO:0008381:mechanosensitive ion channel activity;	-
ENST00000301455	5.7028	1.68594	-1.75812	-3.96342	5e-05	0.000460621	Down	ENSG00000167772	19	8429035	8439257	+	ANGPTL4	angiopoietin-like 4 [Source:HGNC Symbol%3BAcc:16039]	GO:0001525:angiogenesis;GO:0001666:response to hypoxia;GO:0030154:cell differentiation;GO:0043066:negative regulation of apoptotic process;GO:0044255:cellular lipid metabolic process;GO:0044281:small molecule metabolic process;GO:0045766:positive regulation of angiogenesis;GO:0051005:negative regulation of lipoprotein lipase activity;GO:0051260:protein homooligomerization;GO:0070328:triglyceride …	GO:0005576:extracellular region;GO:0005615:extracellular space;	GO:0004857:enzyme inhibitor activity;GO:0005515:protein binding;	K08767
ENST00000301904	8.05082	3.89564	-1.04727	-7.39791	5e-05	0.000460621	Down	ENSG00000168077	8	27491698	27530537	+	SCARA3	scavenger receptor class A%2C member 3 [Source:HGNC Symbol%3BAcc:19000]	GO:0006979:response to oxidative stress;GO:0009650:UV protection;	GO:0000139:Golgi membrane;GO:0005581:collagen trimer;GO:0005789:endoplasmic reticulum membrane;GO:0016021:integral component of membrane;	GO:0005044:scavenger receptor activity;	-
ENST00000302017	1.46671	3.25847	1.15161	5.04187	5e-05	0.000460621	Ups	ENSG00000181444	7	149461452	149470568	-	ZNF467	zinc finger protein 467 [Source:HGNC Symbol%3BAcc:23154]	GO:0006351:transcription, DNA-templated;GO:0006355:regulation of transcription, DNA-templated;	GO:0005634:nucleus;	GO:0003677:DNA binding;GO:0046872:metal ion binding;	K09228
ENST00000302060	0.725628	2.19843	1.59917	7.05475	5e-05	0.000460621	Ups	ENSG00000170464	5	138745892	138775215	-	DNAJC18	DnaJ (Hsp40) homolog%2C subfamily C%2C member 18 [Source:HGNC Symbol%3BAcc:28429]	-	GO:0016021:integral component of membrane;	-	K09538
ENST00000302103	0.75254	1.70081	1.17639	8.74992	5e-05	0.000460621	Ups	ENSG00000172461	6	96463860	96663488	+	FUT9	fucosyltransferase 9 (alpha (1%2C3) fucosyltransferase) [Source:HGNC Symbol%3BAcc:4020]	GO:0005975:carbohydrate metabolic process;GO:0006486:protein glycosylation;GO:0007399:nervous system development;GO:0036065:fucosylation;GO:0042355:L-fucose catabolic process;	GO:0005794:Golgi apparatus;GO:0016021:integral component of membrane;GO:0032580:Golgi cisterna membrane;	GO:0008417:fucosyltransferase activity;GO:0046920:alpha-(1->3)-fucosyltransferase activity;	K03663
ENST00000302118	33.4286	13.3117	-1.32839	-20.955	5e-05	0.000460621	Down	ENSG00000169174	1	55505221	55530525	+	PCSK9	proprotein convertase subtilisin/kexin type 9 [Source:HGNC Symbol%3BAcc:20001]	GO:0001822:kidney development;GO:0001889:liver development;GO:0001920:negative regulation of receptor recycling;GO:0002092:positive regulation of receptor internalization;GO:0006508:proteolysis;GO:0006641:triglyceride metabolic process;GO:0006644:phospholipid metabolic process;GO:0006915:apoptotic process;GO:0007041:lysosomal transport;GO:0008203:cholesterol metabolic process;GO:0009267:cellular …	GO:0005615:extracellular space;GO:0005737:cytoplasm;GO:0005764:lysosome;GO:0005769:early endosome;GO:0005770:late endosome;GO:0005783:endoplasmic reticulum;GO:0005791:rough endoplasmic reticulum;GO:0005794:Golgi apparatus;GO:0009986:cell surface;GO:0031232:extrinsic component of external side of plasma membrane;GO:0048471:perinuclear region of cytoplasm;	GO:0004252:serine-type endopeptidase activity;GO:0005515:protein binding;GO:0019871:sodium channel inhibitor activity;GO:0030169:low-density lipoprotein particle binding;GO:0034185:apolipoprotein binding;GO:0034189:very-low-density lipoprotein particle binding;GO:0034190:apolipoprotein receptor binding;GO:0042802:identical protein binding;GO:0043621:protein self-association;GO:0050750:low-density…	K13050
ENST00000302313	5.66306	12.2586	1.11414	7.46572	5e-05	0.000460621	Ups	ENSG00000114742	3	39093489	39137879	+	WDR48	WD repeat domain 48 [Source:HGNC Symbol%3BAcc:30914]	GO:0016579:protein deubiquitination;GO:0019048:modulation by virus of host morphology or physiology;	GO:0005634:nucleus;GO:0005764:lysosome;GO:0043231:intracellular membrane-bounded organelle;	GO:0005515:protein binding;	K15361
ENST00000302350	14.7295	4.56609	-1.68968	-2.9877	5e-05	0.000460621	Down	ENSG00000168564	4	184365788	184369351	+	CDKN2AIP	CDKN2A interacting protein [Source:HGNC Symbol%3BAcc:24325]	GO:0009967:positive regulation of signal transduction;GO:0030308:negative regulation of cell growth;GO:0031647:regulation of protein stability;	GO:0001652:granular component;GO:0005654:nucleoplasm;GO:0005730:nucleolus;	GO:0002039:p53 binding;GO:0003723:RNA binding;GO:0005515:protein binding;	-
ENST00000302850	0.930998	2.81228	1.59489	5.6124	5e-05	0.000460621	Ups	ENSG00000171105	19	7116638	7294045	-	INSR	insulin receptor [Source:HGNC Symbol%3BAcc:6091]	GO:0000187:activation of MAPK activity;GO:0001934:positive regulation of protein phosphorylation;GO:0003007:heart morphogenesis;GO:0005975:carbohydrate metabolic process;GO:0006355:regulation of transcription, DNA-templated;GO:0007186:G protein-coupled receptor signaling pathway;GO:0008284:positive regulation of cell proliferation;GO:0008286:insulin receptor signaling pathway;GO:0018108:peptidyl-…	GO:0005886:plasma membrane;GO:0005887:integral component of plasma membrane;GO:0005899:insulin receptor complex;GO:0005901:caveola;GO:0010008:endosome membrane;GO:0016020:membrane;	GO:0004713:protein tyrosine kinase activity;GO:0004716:obsolete signal transducer, downstream of receptor, with protein tyrosine kinase activity;GO:0005009:insulin-activated receptor activity;GO:0005159:insulin-like growth factor receptor binding;GO:0005515:protein binding;GO:0005524:ATP binding;GO:0005525:GTP binding;GO:0031994:insulin-like growth factor I binding;GO:0031995:insulin-like growth …	K04527
ENST00000302904	1.35896	2.77786	1.03147	3.08645	5e-05	0.000460621	Ups	ENSG00000108312	17	42282401	42298994	-	UBTF	upstream binding transcription factor%2C RNA polymerase I [Source:HGNC Symbol%3BAcc:12511]	GO:0000183:chromatin silencing at rDNA;GO:0006356:regulation of transcription by RNA polymerase I;GO:0006360:transcription by RNA polymerase I;GO:0006361:transcription initiation from RNA polymerase I promoter;GO:0006362:transcription elongation from RNA polymerase I promoter;GO:0006363:termination of RNA polymerase I transcription;GO:0010467:gene expression;GO:0045943:positive regulation of tran…	GO:0005654:nucleoplasm;GO:0005730:nucleolus;	GO:0003677:DNA binding;GO:0005515:protein binding;	K09273
ENST00000302955	1.47886	4.03725	1.44889	5.57538	5e-05	0.000460621	Ups	ENSG00000132535	17	7093209	7120666	-	DLG4	discs%2C large homolog 4 (Drosophila) [Source:HGNC Symbol%3BAcc:2903]	GO:0001973:adenosine receptor signaling pathway;GO:0002091:negative regulation of receptor internalization;GO:0007165:signal transduction;GO:0007268:chemical synaptic transmission;GO:0007399:nervous system development;GO:0007411:axon guidance;GO:0007612:learning;GO:0016188:synaptic vesicle maturation;GO:0035176:social behavior;GO:0035418:protein localization to synapse;GO:0035641:locomotory explo…	GO:0005886:plasma membrane;GO:0008021:synaptic vesicle;GO:0008328:ionotropic glutamate receptor complex;GO:0014069:postsynaptic density;GO:0030054:cell junction;GO:0030666:endocytic vesicle membrane;GO:0030863:cortical cytoskeleton;GO:0031234:extrinsic component of cytoplasmic side of plasma membrane;GO:0032281:AMPA glutamate receptor complex;GO:0032839:dendrite cytoplasm;GO:0044224:juxtaparanode…	GO:0005515:protein binding;GO:0008022:protein C-terminus binding;GO:0019903:protein phosphatase binding;GO:0030165:PDZ domain binding;GO:0031697:beta-1 adrenergic receptor binding;GO:0031812:P2Y1 nucleotide receptor binding;GO:0035255:ionotropic glutamate receptor binding;GO:0045031:ATP-activated adenosine receptor activity;GO:0045032:ADP-activated adenosine receptor activity;GO:0097110:scaffold …	K11828
ENST00000303077	1.87929	0.753112	-1.31925	-3.92707	5e-05	0.000460621	Down	ENSG00000170577	2	45232300	45236569	-	SIX2	SIX homeobox 2 [Source:HGNC Symbol%3BAcc:10888]	GO:0001822:kidney development;GO:0002062:chondrocyte differentiation;GO:0003337:mesenchymal to epithelial transition involved in metanephros morphogenesis;GO:0006606:protein import into nucleus;GO:0007501:mesodermal cell fate specification;GO:0008283:cell proliferation;GO:0009653:anatomical structure morphogenesis;GO:0042474:middle ear morphogenesis;GO:0045596:negative regulation of cell differen…	GO:0005634:nucleus;	GO:0003700:DNA-binding transcription factor activity;GO:0043565:sequence-specific DNA binding;	K19472
ENST00000303115	2.63668	14.856	2.49425	18.5766	5e-05	0.000460621	Ups	ENSG00000168685	5	35856951	35879705	+	IL7R	interleukin 7 receptor [Source:HGNC Symbol%3BAcc:6024]	GO:0000018:regulation of DNA recombination;GO:0000902:cell morphogenesis;GO:0001915:negative regulation of T cell mediated cytotoxicity;GO:0002377:immunoglobulin production;GO:0006955:immune response;GO:0007165:signal transduction;GO:0007166:cell surface receptor signaling pathway;GO:0008361:regulation of cell size;GO:0010628:positive regulation of gene expression;GO:0016049:cell growth;GO:003021…	GO:0005576:extracellular region;GO:0005886:plasma membrane;GO:0009897:external side of plasma membrane;GO:0016020:membrane;GO:0016021:integral component of membrane;	GO:0003823:antigen binding;GO:0004896:cytokine receptor activity;GO:0004917:interleukin-7 receptor activity;GO:0005515:protein binding;	K05072
ENST00000303221	0.735231	3.17134	2.10882	8.19904	5e-05	0.000460621	Ups	ENSG00000170571	5	49692026	49737201	-	EMB	embigin [Source:HGNC Symbol%3BAcc:30465]	GO:0007155:cell adhesion;	GO:0016021:integral component of membrane;	-	-
ENST00000303296	1.76274	0.634126	-1.47498	-1.98441	0.00305	0.0199384	Down	ENSG00000110422	11	33279133	33378569	+	HIPK3	homeodomain interacting protein kinase 3 [Source:HGNC Symbol%3BAcc:4915]	GO:0006355:regulation of transcription, DNA-templated;GO:0006468:protein phosphorylation;GO:0006915:apoptotic process;GO:0009299:mRNA transcription;GO:0018105:peptidyl-serine phosphorylation;GO:0018107:peptidyl-threonine phosphorylation;GO:0043066:negative regulation of apoptotic process;GO:0043508:negative regulation of JUN kinase activity;	GO:0005634:nucleus;GO:0005737:cytoplasm;GO:0016605:PML body;	GO:0004672:protein kinase activity;GO:0004674:protein serine/threonine kinase activity;GO:0005524:ATP binding;	K08826
ENST00000303562	66.2499	1.87984	-5.13923	-14.1059	5e-05	0.000460621	Down	ENSG00000170345	14	75745477	75748933	+	FOS	FBJ murine osteosarcoma viral oncogene homolog [Source:HGNC Symbol%3BAcc:3796]	GO:0001661:conditioned taste aversion;GO:0002224:toll-like receptor signaling pathway;GO:0002755:MyD88-dependent toll-like receptor signaling pathway;GO:0002756:MyD88-independent toll-like receptor signaling pathway;GO:0006306:DNA methylation;GO:0006357:regulation of transcription by RNA polymerase II;GO:0006366:transcription by RNA polymerase II;GO:0006954:inflammatory response;GO:0007179:transf…	GO:0005634:nucleus;GO:0005654:nucleoplasm;GO:0005667:transcription factor complex;GO:0005730:nucleolus;GO:0005783:endoplasmic reticulum;GO:0005829:cytosol;GO:0016020:membrane;GO:0043005:neuron projection;	GO:0003677:DNA binding;GO:0003690:double-stranded DNA binding;GO:0003700:DNA-binding transcription factor activity;GO:0005515:protein binding;GO:0008134:transcription factor binding;GO:0043565:sequence-specific DNA binding;GO:0044212:transcription regulatory region DNA binding;GO:0070412:R-SMAD binding;	K04379
ENST00000303714	5.64932	15.9848	1.50056	15.1798	5e-05	0.000460621	Ups	ENSG00000169604	2	69240310	69476459	+	ANTXR1	anthrax toxin receptor 1 [Source:HGNC Symbol%3BAcc:21014]	GO:0022414:reproductive process;GO:0031532:actin cytoskeleton reorganization;GO:0034446:substrate adhesion-dependent cell spreading;	GO:0016021:integral component of membrane;GO:0031258:lamellipodium membrane;GO:0031527:filopodium membrane;	GO:0004888:transmembrane signaling receptor activity;GO:0005515:protein binding;GO:0005518:collagen binding;GO:0046872:metal ion binding;GO:0051015:actin filament binding;	-
ENST00000303790	0.440038	1.03185	1.22953	2.45194	0.0003	0.00247073	Ups	ENSG00000170049	17	7825177	7832753	-	KCNAB3	potassium voltage-gated channel%2C shaker-related subfamily%2C beta member 3 [Source:HGNC Symbol%3BAcc:6230]	GO:0006813:potassium ion transport;GO:0007268:chemical synaptic transmission;	GO:0005737:cytoplasm;GO:0005886:plasma membrane;GO:0016021:integral component of membrane;	GO:0005249:voltage-gated potassium channel activity;GO:0015459:potassium channel regulator activity;	K04884
ENST00000303921	0.159508	2.21174	3.79348	7.1518	5e-05	0.000460621	Ups	ENSG00000170775	7	124386051	124405681	-	GPR37	G protein-coupled receptor 37 (endothelin receptor type B-like) [Source:HGNC Symbol%3BAcc:4494]	GO:0007186:G protein-coupled receptor signaling pathway;	GO:0005789:endoplasmic reticulum membrane;GO:0005887:integral component of plasma membrane;	GO:0004930:G protein-coupled receptor activity;	K04243
ENST00000303965	0.789508	1.88353	1.25441	7.15564	5e-05	0.000460621	Ups	ENSG00000047365	4	36067620	36246131	-	ARAP2	ArfGAP with RhoGAP domain%2C ankyrin repeat and PH domain 2 [Source:HGNC Symbol%3BAcc:16924]	GO:0007264:small GTPase mediated signal transduction;GO:0051056:regulation of small GTPase mediated signal transduction;	GO:0005829:cytosol;	GO:0005547:phosphatidylinositol-3,4,5-trisphosphate binding;GO:0008270:zinc ion binding;	K18440
ENST00000304231	4.61703	1.35342	-1.77036	-2.51518	0.0001	0.000890194	Down	ENSG00000103942	15	83517735	83621480	-	HOMER2	homer homolog 2 (Drosophila) [Source:HGNC Symbol%3BAcc:17513]	GO:0007216:G protein-coupled glutamate receptor signaling pathway;GO:0008277:regulation of G protein-coupled receptor signaling pathway;GO:0035584:calcium-mediated signaling using intracellular calcium source;GO:0048148:behavioral response to cocaine;GO:0048875:chemical homeostasis within a tissue;	GO:0005737:cytoplasm;GO:0005886:plasma membrane;GO:0014069:postsynaptic density;GO:0030054:cell junction;GO:0030425:dendrite;GO:0043025:neuronal cell body;GO:0045177:apical part of cell;GO:0045211:postsynaptic membrane;	GO:0003779:actin binding;GO:0019904:protein domain specific binding;GO:0030160:GKAP/Homer scaffold activity;GO:0035256:G protein-coupled glutamate receptor binding;GO:0042803:protein homodimerization activity;GO:0046982:protein heterodimerization activity;	K15010
ENST00000304385	1.3605	0.45943	-1.56622	-8.29031	5e-05	0.000460621	Down	ENSG00000170006	4	153539784	153601317	-	TMEM154	transmembrane protein 154 [Source:HGNC Symbol%3BAcc:26489]	-	GO:0016021:integral component of membrane;	-	K12581
ENST00000304748	3.00204	1.02669	-1.54794	-4.80084	5e-05	0.000460621	Down	ENSG00000171051	19	52248425	52255162	-	FPR1	formyl peptide receptor 1 [Source:HGNC Symbol%3BAcc:3826]	GO:0000187:activation of MAPK activity;GO:0006928:movement of cell or subcellular component;GO:0006935:chemotaxis;GO:0007165:signal transduction;GO:0007186:G protein-coupled receptor signaling pathway;GO:0007188:adenylate cyclase-modulating G protein-coupled receptor signaling pathway;GO:0007263:nitric oxide mediated signal transduction;	GO:0005768:endosome;GO:0005886:plasma membrane;GO:0016021:integral component of membrane;	GO:0004982:N-formyl peptide receptor activity;GO:0005515:protein binding;	K04172
ENST00000304760	0.359974	0.901714	1.32478	4.25144	5e-05	0.000460621	Ups	ENSG00000169291	1	154451957	154474589	-	SHE	Src homology 2 domain containing E [Source:HGNC Symbol%3BAcc:27004]	-	-	-	K11447
ENST00000304886	1.51822	4.03011	1.40844	4.01661	5e-05	0.000460621	Ups	ENSG00000132639	20	10199481	10288066	+	SNAP25	synaptosomal-associated protein%2C 25kDa [Source:HGNC Symbol%3BAcc:11132]	GO:0001504:neurotransmitter uptake;GO:0006112:energy reserve metabolic process;GO:0007268:chemical synaptic transmission;GO:0007269:neurotransmitter secretion;GO:0014047:glutamate secretion;GO:0016081:synaptic vesicle docking;GO:0044281:small molecule metabolic process;GO:0050796:regulation of insulin secretion;	GO:0005737:cytoplasm;GO:0005802:trans-Golgi network;GO:0005886:plasma membrane;GO:0016020:membrane;GO:0030054:cell junction;GO:0030426:growth cone;GO:0031083:BLOC-1 complex;GO:0031201:SNARE complex;GO:0043005:neuron projection;GO:0045202:synapse;GO:0048471:perinuclear region of cytoplasm;GO:0070032:synaptobrevin 2-SNAP-25-syntaxin-1a-complexin I complex;	GO:0000149:SNARE binding;GO:0005515:protein binding;	K18211
ENST00000304916	8.1658	43.9728	2.42894	41.029	5e-05	0.000460621	Ups	ENSG00000168672	8	127564687	127570638	-	FAM84B	family with sequence similarity 84%2C member B [Source:HGNC Symbol%3BAcc:24166]	-	GO:0005737:cytoplasm;GO:0005886:plasma membrane;	GO:0005515:protein binding;	K12581
ENST00000304984	1.68034	0.366608	-2.19644	-4.27009	5e-05	0.000460621	Down	ENSG00000258947	16	89996843	90002495	+	TUBB3	Tubulin beta-3 chain [Source:UniProtKB/Swiss-Prot%3BAcc:Q13509]	GO:0006457:protein folding;GO:0007017:microtubule-based process;GO:0007411:axon guidance;GO:0044267:cellular protein metabolic process;GO:0051084:'de novo' posttranslational protein folding;GO:0051258:protein polymerization;	GO:0005737:cytoplasm;GO:0005874:microtubule;GO:0005886:plasma membrane;GO:0015630:microtubule cytoskeleton;GO:0030424:axon;	GO:0003924:GTPase activity;GO:0005200:structural constituent of cytoskeleton;GO:0005525:GTP binding;GO:0042277:peptide binding;	K07375
ENST00000305031	0.121685	2.26014	4.21519	6.20006	5e-05	0.000460621	Ups	ENSG00000198108	5	129240165	129522327	+	CHSY3	chondroitin sulfate synthase 3 [Source:HGNC Symbol%3BAcc:24293]	GO:0005975:carbohydrate metabolic process;GO:0030203:glycosaminoglycan metabolic process;GO:0030204:chondroitin sulfate metabolic process;GO:0030206:chondroitin sulfate biosynthetic process;GO:0044281:small molecule metabolic process;	GO:0000139:Golgi membrane;GO:0016021:integral component of membrane;GO:0032580:Golgi cisterna membrane;	GO:0046872:metal ion binding;GO:0047238:glucuronosyl-N-acetylgalactosaminyl-proteoglycan 4-beta-N-acetylgalactosaminyltransferase activity;GO:0050510:N-acetylgalactosaminyl-proteoglycan 3-beta-glucuronosyltransferase activity;	K13499
ENST00000305097	0.125978	1.17399	3.22018	4.70552	5e-05	0.000460621	Ups	ENSG00000169860	3	152552736	152555841	+	P2RY1	purinergic receptor P2Y%2C G-protein coupled%2C 1 [Source:HGNC Symbol%3BAcc:8539]	GO:0001934:positive regulation of protein phosphorylation;GO:0007166:cell surface receptor signaling pathway;GO:0007186:G protein-coupled receptor signaling pathway;GO:0007193:adenylate cyclase-inhibiting G protein-coupled receptor signaling pathway;GO:0007200:phospholipase C-activating G protein-coupled receptor signaling pathway;GO:0007204:positive regulation of cytosolic calcium ion concentrat…	GO:0005886:plasma membrane;GO:0005887:integral component of plasma membrane;GO:0016323:basolateral plasma membrane;GO:0016324:apical plasma membrane;GO:0030425:dendrite;GO:0044297:cell body;GO:0045211:postsynaptic membrane;	GO:0005524:ATP binding;GO:0031686:A1 adenosine receptor binding;GO:0043531:ADP binding;GO:0045028:G protein-coupled purinergic nucleotide receptor activity;GO:0045031:ATP-activated adenosine receptor activity;GO:0045032:ADP-activated adenosine receptor activity;GO:0046982:protein heterodimerization activity;GO:0097110:scaffold protein binding;	K04270
ENST00000305366	106.581	38.2652	-1.47784	-21.3413	5e-05	0.000460621	Down	ENSG00000169908	3	149086809	149095652	-	TM4SF1	transmembrane 4 L six family member 1 [Source:HGNC Symbol%3BAcc:11853]	GO:0008150:biological_process;	GO:0005887:integral component of plasma membrane;GO:0016021:integral component of membrane;	GO:0003674:molecular_function;	-
ENST00000305988	49.8049	14.5446	-1.7758	-23.3505	5e-05	0.000460621	Down	ENSG00000169252	5	148206156	148208196	+	ADRB2	adrenoceptor beta 2%2C surface [Source:HGNC Symbol%3BAcc:286]	GO:0002024:diet induced thermogenesis;GO:0002025:norepinephrine-epinephrine-mediated vasodilation involved in regulation of systemic arterial blood pressure;GO:0002028:regulation of sodium ion transport;GO:0002032:desensitization of G protein-coupled receptor signaling pathway by arrestin;GO:0006898:receptor-mediated endocytosis;GO:0007166:cell surface receptor signaling pathway;GO:0007171:activa…	GO:0005634:nucleus;GO:0005764:lysosome;GO:0005768:endosome;GO:0005886:plasma membrane;GO:0005887:integral component of plasma membrane;GO:0016324:apical plasma membrane;GO:0043235:receptor complex;	GO:0004941:beta2-adrenergic receptor activity;GO:0005515:protein binding;GO:0008179:adenylate cyclase binding;GO:0015459:potassium channel regulator activity;GO:0042803:protein homodimerization activity;GO:0051380:norepinephrine binding;	K04142
ENST00000305991	97.6597	26.3948	-1.88751	-16.8016	5e-05	0.000460621	Down	ENSG00000170290	11	107578109	107582787	-	SLN	sarcolipin [Source:HGNC Symbol%3BAcc:11089]	GO:0006816:calcium ion transport;GO:0043086:negative regulation of catalytic activity;GO:0043242:negative regulation of protein complex disassembly;GO:0051924:regulation of calcium ion transport;GO:0070296:sarcoplasmic reticulum calcium ion transport;GO:0090281:negative regulation of calcium ion import;GO:1901020:negative regulation of calcium ion transmembrane transporter activity;GO:1901077:reg…	GO:0016021:integral component of membrane;GO:0016529:sarcoplasmic reticulum;GO:0033017:sarcoplasmic reticulum membrane;	GO:0004857:enzyme inhibitor activity;GO:0051117:ATPase binding;	-
ENST00000306149	1.76717	4.1645	1.2367	3.39491	5e-05	0.000460621	Ups	ENSG00000172346	22	41956767	41972670	+	CSDC2	cold shock domain containing C2%2C RNA binding [Source:HGNC Symbol%3BAcc:30359]	GO:0006355:regulation of transcription, DNA-templated;GO:0006398:mRNA 3'-end processing by stem-loop binding and cleavage;	GO:0005634:nucleus;GO:0005737:cytoplasm;	GO:0003677:DNA binding;GO:0003723:RNA binding;	-
ENST00000306193	1.03268	2.53972	1.29828	3.09845	5e-05	0.000460621	Ups	ENSG00000145439	4	169908741	169931409	-	CBR4	carbonyl reductase 4 [Source:HGNC Symbol%3BAcc:25891]	GO:0006633:fatty acid biosynthetic process;GO:0044597:daunorubicin metabolic process;GO:0044598:doxorubicin metabolic process;GO:0051289:protein homotetramerization;	GO:0005759:mitochondrial matrix;	GO:0003955:NAD(P)H dehydrogenase (quinone) activity;GO:0005515:protein binding;GO:0008753:NADPH dehydrogenase (quinone) activity;GO:0016491:oxidoreductase activity;GO:0048038:quinone binding;GO:0070402:NADPH binding;	K11539
ENST00000306315	3.95694	9.07377	1.19732	5.18028	5e-05	0.000460621	Ups	ENSG00000168916	5	123972610	124081118	-	ZNF608	zinc finger protein 608 [Source:HGNC Symbol%3BAcc:29238]	-	-	GO:0046872:metal ion binding;	-
ENST00000306318	6.64335	1.55797	-2.09225	-8.10597	5e-05	0.000460621	Down	ENSG00000168505	2	237073879	237077012	-	GBX2	gastrulation brain homeobox 2 [Source:HGNC Symbol%3BAcc:4186]	GO:0001569:branching involved in blood vessel morphogenesis;GO:0001755:neural crest cell migration;GO:0006351:transcription, DNA-templated;GO:0007399:nervous system development;GO:0007411:axon guidance;GO:0021549:cerebellum development;GO:0021555:midbrain-hindbrain boundary morphogenesis;GO:0021568:rhombomere 2 development;GO:0021794:thalamus development;GO:0021884:forebrain neuron development;GO…	GO:0005634:nucleus;	GO:0003700:DNA-binding transcription factor activity;GO:0043565:sequence-specific DNA binding;	K09321
ENST00000306821	0.19565	1.28617	2.71673	4.52375	5e-05	0.000460621	Ups	ENSG00000172260	1	71868627	72566613	-	NEGR1	neuronal growth regulator 1 [Source:HGNC Symbol%3BAcc:17302]	GO:0007155:cell adhesion;	GO:0005886:plasma membrane;GO:0031225:anchored component of membrane;	GO:0005515:protein binding;	K06775
ENST00000307358	0.403181	2.01531	2.3215	4.64442	5e-05	0.000460621	Ups	ENSG00000170801	4	8271492	8308838	+	HTRA3	HtrA serine peptidase 3 [Source:HGNC Symbol%3BAcc:30406]	GO:0001558:regulation of cell growth;GO:0006508:proteolysis;GO:0030512:negative regulation of transforming growth factor beta receptor signaling pathway;GO:0030514:negative regulation of BMP signaling pathway;	GO:0005576:extracellular region;	GO:0004175:endopeptidase activity;GO:0004252:serine-type endopeptidase activity;GO:0005515:protein binding;GO:0005520:insulin-like growth factor binding;GO:0008236:serine-type peptidase activity;	K08785
ENST00000307407	124.446	43.4432	-1.51831	-6.4419	5e-05	0.000460621	Down	ENSG00000169429	4	74606223	74609433	+	IL8	interleukin 8 [Source:HGNC Symbol%3BAcc:6025]	GO:0001525:angiogenesis;GO:0002237:response to molecule of bacterial origin;GO:0006928:movement of cell or subcellular component;GO:0006954:inflammatory response;GO:0006955:immune response;GO:0006987:obsolete activation of signaling protein activity involved in unfolded protein response;GO:0007050:cell cycle arrest;GO:0007165:signal transduction;GO:0007186:G protein-coupled receptor signaling pat…	GO:0005576:extracellular region;GO:0005615:extracellular space;	GO:0005153:interleukin-8 receptor binding;GO:0005515:protein binding;GO:0008009:chemokine activity;	K10030
ENST00000307450	0.609231	1.93552	1.66766	2.6113	0.00025	0.0020884	Ups	ENSG00000171160	10	99374310	99393237	-	MORN4	MORN repeat containing 4 [Source:HGNC Symbol%3BAcc:24001]	-	-	-	K12581
ENST00000307526	1.97029	6.57278	1.7381	5.09985	5e-05	0.000460621	Ups	ENSG00000170293	3	32280171	32411817	+	CMTM8	CKLF-like MARVEL transmembrane domain containing 8 [Source:HGNC Symbol%3BAcc:19179]	GO:0006935:chemotaxis;	GO:0005615:extracellular space;GO:0005634:nucleus;GO:0005737:cytoplasm;GO:0016021:integral component of membrane;	GO:0005125:cytokine activity;	-
ENST00000307637	0.922142	0.451937	-1.02887	-2.0616	0.0022	0.0149693	Down	ENSG00000171860	12	8210898	8219067	-	C3AR1	complement component 3a receptor 1 [Source:HGNC Symbol%3BAcc:1319]	GO:0006935:chemotaxis;GO:0006954:inflammatory response;GO:0007186:G protein-coupled receptor signaling pathway;GO:0007204:positive regulation of cytosolic calcium ion concentration;GO:0008015:blood circulation;GO:0010575:positive regulation of vascular endothelial growth factor production;GO:0010759:positive regulation of macrophage chemotaxis;GO:0045766:positive regulation of angiogenesis;GO:009…	GO:0005886:plasma membrane;GO:0005887:integral component of plasma membrane;GO:0016021:integral component of membrane;	GO:0004435:phosphatidylinositol phospholipase C activity;GO:0004876:complement component C3a receptor activity;GO:0004930:G protein-coupled receptor activity;GO:0004982:N-formyl peptide receptor activity;	K04009
ENST00000307660	2.11204	0.887841	-1.25027	-1.84678	0.00245	0.0164703	Down	ENSG00000135457	12	51487539	51566926	-	TFCP2	transcription factor CP2 [Source:HGNC Symbol%3BAcc:11748]	GO:0006351:transcription, DNA-templated;GO:0006357:regulation of transcription by RNA polymerase II;	GO:0005575:cellular_component;GO:0005634:nucleus;	GO:0003677:DNA binding;GO:0003700:DNA-binding transcription factor activity;	K09275
ENST00000307746	3.35097	13.551	2.01575	7.97562	5e-05	0.000460621	Ups	ENSG00000170891	4	5016313	5021199	-	CYTL1	cytokine-like 1 [Source:HGNC Symbol%3BAcc:24435]	GO:0002062:chondrocyte differentiation;GO:0007165:signal transduction;GO:0045944:positive regulation of transcription by RNA polymerase II;GO:0048839:inner ear development;GO:0050650:chondroitin sulfate proteoglycan biosynthetic process;GO:0051091:positive regulation of DNA-binding transcription factor activity;	GO:0005615:extracellular space;	GO:0005102:signaling receptor binding;	-
ENST00000307849	10.4832	5.21364	-1.00771	-2.24207	5e-05	0.000460621	Down	ENSG00000173559	2	192542862	192552298	+	NABP1	nucleic acid binding protein 1 [Source:HGNC Symbol%3BAcc:26232]	GO:0000075:cell cycle checkpoint;GO:0000724:double-strand break repair via homologous recombination;GO:0006281:DNA repair;GO:0006974:cellular response to DNA damage stimulus;GO:0010212:response to ionizing radiation;	GO:0005634:nucleus;GO:0070876:SOSS complex;	GO:0003676:nucleic acid binding;GO:0003697:single-stranded DNA binding;GO:0003723:RNA binding;	-
ENST00000307940	15.6748	4.75003	-1.72244	-2.68741	5e-05	0.000460621	Down	ENSG00000143384	1	150549546	150552006	-	MCL1	myeloid cell leukemia sequence 1 (BCL2-related) [Source:HGNC Symbol%3BAcc:6943]	GO:0001709:cell fate determination;GO:0006915:apoptotic process;GO:0007275:multicellular organism development;GO:0019725:cellular homeostasis;GO:0034097:response to cytokine;GO:0097194:execution phase of apoptosis;GO:1900118:negative regulation of execution phase of apoptosis;GO:2000811:negative regulation of anoikis;GO:2001020:regulation of response to DNA damage stimulus;GO:2001240:negative reg…	GO:0005634:nucleus;GO:0005654:nucleoplasm;GO:0005737:cytoplasm;GO:0005739:mitochondrion;GO:0005741:mitochondrial outer membrane;GO:0005759:mitochondrial matrix;GO:0016020:membrane;GO:0016021:integral component of membrane;GO:0097136:Bcl-2 family protein complex;	GO:0005515:protein binding;GO:0046982:protein heterodimerization activity;GO:0051434:BH3 domain binding;	K02539
ENST00000307968	1.86303	4.03385	1.11451	2.58519	5e-05	0.000460621	Ups	ENSG00000217128	5	130977407	131132614	-	FNIP1	folliculin interacting protein 1 [Source:HGNC Symbol%3BAcc:29418]	GO:0000122:negative regulation of transcription by RNA polymerase II;GO:0001932:regulation of protein phosphorylation;GO:0001934:positive regulation of protein phosphorylation;GO:0002327:immature B cell differentiation;GO:0002904:positive regulation of B cell apoptotic process;GO:0007264:small GTPase mediated signal transduction;GO:0009267:cellular response to starvation;GO:0031929:TOR signaling;…	GO:0005622:intracellular;GO:0005737:cytoplasm;	GO:0005085:guanyl-nucleotide exchange factor activity;GO:0005515:protein binding;	K09228
ENST00000308077	0.47531	1.80724	1.92684	2.4008	0.0069	0.0402026	Ups	ENSG00000049883	5	71616200	71656052	+	PTCD2	pentatricopeptide repeat domain 2 [Source:HGNC Symbol%3BAcc:25734]	GO:0001822:kidney development;GO:0001889:liver development;GO:0006397:mRNA processing;GO:0007005:mitochondrion organization;GO:0048747:muscle fiber development;GO:0050684:regulation of mRNA processing;GO:0055010:ventricular cardiac muscle tissue morphogenesis;	GO:0005739:mitochondrion;	-	K17711
ENST00000308177	15.4671	33.9909	1.13595	18.1963	5e-05	0.000460621	Ups	ENSG00000240184	5	140855580	140892542	+	PCDHGC3	protocadherin gamma subfamily C%2C 3 [Source:HGNC Symbol%3BAcc:8716]	GO:0007156:homophilic cell adhesion via plasma membrane adhesion molecules;GO:0016339:calcium-dependent cell-cell adhesion via plasma membrane cell adhesion molecules;	GO:0005886:plasma membrane;GO:0016020:membrane;GO:0016021:integral component of membrane;	GO:0005509:calcium ion binding;	K16497
ENST00000308234	0.940411	3.34262	1.82961	5.9516	5e-05	0.000460621	Ups	ENSG00000174136	5	98104999	98132198	+	RGMB	repulsive guidance molecule family member b [Source:HGNC Symbol%3BAcc:26896]	GO:0007155:cell adhesion;GO:0007165:signal transduction;GO:0007411:axon guidance;GO:0030509:BMP signaling pathway;GO:0045893:positive regulation of transcription, DNA-templated;	GO:0005793:endoplasmic reticulum-Golgi intermediate compartment;GO:0045121:membrane raft;GO:0046658:anchored component of plasma membrane;	GO:0042802:identical protein binding;	K06847
ENST00000308249	0.214446	0.781303	1.86527	3.66525	5e-05	0.000460621	Ups	ENSG00000175175	17	56833230	57058983	+	PPM1E	protein phosphatase%2C Mg2+/Mn2+ dependent%2C 1E [Source:HGNC Symbol%3BAcc:19322]	GO:0006469:negative regulation of protein kinase activity;GO:0035690:cellular response to drug;GO:0035970:peptidyl-threonine dephosphorylation;GO:0051496:positive regulation of stress fiber assembly;	GO:0005634:nucleus;GO:0005730:nucleolus;GO:0005737:cytoplasm;	GO:0004722:protein serine/threonine phosphatase activity;GO:0005515:protein binding;GO:0046872:metal ion binding;	K17501
ENST00000308385	15.1639	4.69339	-1.69194	-6.6342	5e-05	0.000460621	Down	ENSG00000139318	12	89742146	89746182	-	DUSP6	dual specificity phosphatase 6 [Source:HGNC Symbol%3BAcc:3072]	GO:0000188:inactivation of MAPK activity;GO:0001933:negative regulation of protein phosphorylation;GO:0002224:toll-like receptor signaling pathway;GO:0002755:MyD88-dependent toll-like receptor signaling pathway;GO:0002756:MyD88-independent toll-like receptor signaling pathway;GO:0006470:protein dephosphorylation;GO:0009953:dorsal/ventral pattern formation;GO:0014070:response to organic cyclic com…	GO:0005654:nucleoplasm;GO:0005737:cytoplasm;GO:0005829:cytosol;	GO:0004725:protein tyrosine phosphatase activity;GO:0008138:protein tyrosine/serine/threonine phosphatase activity;GO:0017017:MAP kinase tyrosine/serine/threonine phosphatase activity;	K04459
ENST00000308482	0.367843	1.21601	1.72499	2.313	0.0003	0.00247073	Ups	ENSG00000124831	2	238536219	238688958	+	LRRFIP1	leucine rich repeat (in FLII) interacting protein 1 [Source:HGNC Symbol%3BAcc:6702]	GO:0006351:transcription, DNA-templated;GO:0006357:regulation of transcription by RNA polymerase II;GO:0008150:biological_process;GO:0032481:positive regulation of type I interferon production;GO:0045087:innate immune response;GO:0045892:negative regulation of transcription, DNA-templated;	GO:0005575:cellular_component;GO:0005634:nucleus;GO:0005737:cytoplasm;GO:0005829:cytosol;GO:0005856:cytoskeleton;	GO:0003674:molecular_function;GO:0003677:DNA binding;GO:0003725:double-stranded RNA binding;GO:0005515:protein binding;GO:0042803:protein homodimerization activity;	K17785
ENST00000308742	0.714937	1.52923	1.09692	2.74228	5e-05	0.000460621	Ups	ENSG00000175548	12	38710380	38716388	+	ALG10B	ALG10B%2C alpha-1%2C2-glucosyltransferase [Source:HGNC Symbol%3BAcc:31088]	GO:0006488:dolichol-linked oligosaccharide biosynthetic process;GO:0018279:protein N-linked glycosylation via asparagine;GO:0043687:post-translational protein modification;GO:0044267:cellular protein metabolic process;	GO:0005886:plasma membrane;GO:0016021:integral component of membrane;	GO:0016758:transferase activity, transferring hexosyl groups;	K03850
ENST00000308744	0.305949	3.78405	3.62857	3.09774	0.001	0.00740759	Ups	ENSG00000056291	4	72897521	73013784	+	NPFFR2	neuropeptide FF receptor 2 [Source:HGNC Symbol%3BAcc:4525]	GO:0007186:G protein-coupled receptor signaling pathway;GO:0009582:detection of abiotic stimulus;GO:0043408:regulation of MAPK cascade;GO:0045761:regulation of adenylate cyclase activity;GO:2000479:regulation of cAMP-dependent protein kinase activity;	GO:0005886:plasma membrane;GO:0005887:integral component of plasma membrane;GO:0015629:actin cytoskeleton;	GO:0004930:G protein-coupled receptor activity;GO:0008188:neuropeptide receptor activity;GO:0031628:opioid receptor binding;	K08375
ENST00000309235	0.186601	0.722647	1.95334	2.8207	5e-05	0.000460621	Ups	ENSG00000173258	9	114287513	114306712	+	ZNF483	zinc finger protein 483 [Source:HGNC Symbol%3BAcc:23384]	GO:0006351:transcription, DNA-templated;	GO:0005634:nucleus;	GO:0003676:nucleic acid binding;GO:0003677:DNA binding;GO:0003700:DNA-binding transcription factor activity;GO:0046872:metal ion binding;	K09229
ENST00000309241	0.287639	0.802846	1.48087	4.4109	5e-05	0.000460621	Ups	ENSG00000155846	5	149109874	149234585	+	PPARGC1B	peroxisome proliferator-activated receptor gamma%2C coactivator 1 beta [Source:HGNC Symbol%3BAcc:30022]	GO:0001503:ossification;GO:0006390:mitochondrial transcription;GO:0007015:actin filament organization;GO:0010694:positive regulation of alkaline phosphatase activity;GO:0030520:intracellular estrogen receptor signaling pathway;GO:0034614:cellular response to reactive oxygen species;GO:0042327:positive regulation of phosphorylation;GO:0044255:cellular lipid metabolic process;GO:0044281:small molec…	GO:0005634:nucleus;GO:0005654:nucleoplasm;GO:0016592:mediator complex;	GO:0000166:nucleotide binding;GO:0003676:nucleic acid binding;GO:0003723:RNA binding;GO:0030331:estrogen receptor binding;GO:0030374:nuclear receptor transcription coactivator activity;GO:0030546:receptor activator activity;GO:0050682:AF-2 domain binding;	K17962
ENST00000309334	3.05376	1.04599	-1.54572	-4.06897	5e-05	0.000460621	Down	ENSG00000150347	10	63808970	63852823	+	ARID5B	AT rich interactive domain 5B (MRF1-like) [Source:HGNC Symbol%3BAcc:17362]	GO:0001822:kidney development;GO:0001889:liver development;GO:0006351:transcription, DNA-templated;GO:0008584:male gonad development;GO:0008585:female gonad development;GO:0009791:post-embryonic development;GO:0010761:fibroblast migration;GO:0030325:adrenal gland development;GO:0035264:multicellular organism growth;GO:0045444:fat cell differentiation;GO:0045892:negative regulation of transcriptio…	GO:0005634:nucleus;	GO:0003677:DNA binding;GO:0003713:transcription coactivator activity;GO:0005515:protein binding;GO:0044212:transcription regulatory region DNA binding;	-
ENST00000309575	0.586529	2.68925	2.19693	8.04395	5e-05	0.000460621	Ups	ENSG00000175040	3	142838173	142841800	+	CHST2	carbohydrate (N-acetylglucosamine-6-O) sulfotransferase 2 [Source:HGNC Symbol%3BAcc:1970]	GO:0005975:carbohydrate metabolic process;GO:0006044:N-acetylglucosamine metabolic process;GO:0006790:sulfur compound metabolic process;GO:0006954:inflammatory response;GO:0007275:multicellular organism development;GO:0018146:keratan sulfate biosynthetic process;GO:0030203:glycosaminoglycan metabolic process;GO:0042339:keratan sulfate metabolic process;GO:0044281:small molecule metabolic process;	GO:0000139:Golgi membrane;GO:0005802:trans-Golgi network;GO:0016021:integral component of membrane;GO:0031228:intrinsic component of Golgi membrane;	GO:0001517:N-acetylglucosamine 6-O-sulfotransferase activity;GO:0008146:sulfotransferase activity;	K04745
ENST00000309758	0.760078	0.182349	-2.05945	-3.56249	0.0001	0.000890194	Down	ENSG00000173110	1	161494036	161496681	+	HSPA6	heat shock 70kDa protein 6 (HSP70B') [Source:HGNC Symbol%3BAcc:5239]	GO:0006986:response to unfolded protein;	GO:0008180:COP9 signalosome;	GO:0005524:ATP binding;	K03283
ENST00000309791	3.83819	12.8594	1.74433	10.5946	5e-05	0.000460621	Ups	ENSG00000187955	8	121137347	121383156	+	COL14A1	collagen%2C type XIV%2C alpha 1 [Source:HGNC Symbol%3BAcc:2191]	GO:0003229:ventricular cardiac muscle tissue development;GO:0022617:extracellular matrix disassembly;GO:0030198:extracellular matrix organization;GO:0030199:collagen fibril organization;GO:0030574:collagen catabolic process;GO:0048873:homeostasis of number of cells within a tissue;GO:0061050:regulation of cell growth involved in cardiac muscle cell development;	GO:0005576:extracellular region;GO:0005581:collagen trimer;GO:0005596:collagen type XIV trimer;GO:0005614:interstitial matrix;GO:0005615:extracellular space;GO:0005788:endoplasmic reticulum lumen;GO:0031012:extracellular matrix;	GO:0005201:extracellular matrix structural constituent;GO:0005518:collagen binding;GO:0030674:protein binding, bridging;	K08133
ENST00000309794	0.445366	1.31207	1.55878	2.58156	0.00015	0.00130023	Ups	ENSG00000141562	17	80416482	80448413	+	NARF	nuclear prelamin A recognition factor [Source:HGNC Symbol%3BAcc:29916]	-	GO:0005638:lamin filament;GO:0005652:nuclear lamina;GO:0031981:nuclear lumen;	GO:0005521:lamin binding;	K04613
ENST00000309989	0.512278	1.21691	1.24822	1.74295	0.00685	0.0399743	Ups	ENSG00000136848	9	124505064	124544932	+	DAB2IP	DAB2 interacting protein [Source:HGNC Symbol%3BAcc:17294]	GO:0000122:negative regulation of transcription by RNA polymerase II;GO:0000185:activation of MAPKKK activity;GO:0001525:angiogenesis;GO:0001933:negative regulation of protein phosphorylation;GO:0006927:obsolete transformed cell apoptotic process;GO:0006954:inflammatory response;GO:0006986:response to unfolded protein;GO:0007049:cell cycle;GO:0007252:I-kappaB phosphorylation;GO:0007257:activation…	GO:0005737:cytoplasm;GO:0005886:plasma membrane;GO:0030139:endocytic vesicle;GO:0030424:axon;GO:0030425:dendrite;GO:0031235:intrinsic component of the cytoplasmic side of the plasma membrane;GO:0032809:neuronal cell body membrane;GO:0043025:neuronal cell body;GO:0044300:cerebellar mossy fiber;GO:0044301:climbing fiber;GO:1990032:parallel fiber;	GO:0005123:death receptor binding;GO:0005515:protein binding;GO:0005543:phospholipid binding;GO:0017124:SH3 domain binding;GO:0019900:kinase binding;GO:0019901:protein kinase binding;GO:0031434:mitogen-activated protein kinase kinase binding;GO:0031435:mitogen-activated protein kinase kinase kinase binding;GO:0032266:phosphatidylinositol-3-phosphate binding;GO:0035591:signaling adaptor activity;G…	K17631
ENST00000310389	0.682426	1.56475	1.19718	3.47094	5e-05	0.000460621	Ups	ENSG00000175414	5	175792471	175808912	+	ARL10	ADP-ribosylation factor-like 10 [Source:HGNC Symbol%3BAcc:22042]	GO:0007264:small GTPase mediated signal transduction;	GO:0005622:intracellular;	GO:0005525:GTP binding;	K07958
ENST00000310450	3.89034	1.28316	-1.60019	-2.14844	0.0004	0.00322723	Down	ENSG00000173418	20	19997954	20014273	+	NAA20	N(alpha)-acetyltransferase 20%2C NatB catalytic subunit [Source:HGNC Symbol%3BAcc:15908]	-	GO:0005622:intracellular;GO:0005634:nucleus;GO:0005737:cytoplasm;	GO:0004596:peptide alpha-N-acetyltransferase activity;GO:0008080:N-acetyltransferase activity;	K17972
ENST00000310473	23.7853	7.93684	-1.58343	-3.5676	5e-05	0.000460621	Down	ENSG00000175567	11	73685712	73694352	-	UCP2	uncoupling protein 2 (mitochondrial%2C proton carrier) [Source:HGNC Symbol%3BAcc:12518]	GO:0000303:response to superoxide;GO:0001666:response to hypoxia;GO:0006810:transport;GO:0006839:mitochondrial transport;GO:0009749:response to glucose;GO:0022904:respiratory electron transport chain;GO:0032869:cellular response to insulin stimulus;GO:0044237:cellular metabolic process;GO:0044281:small molecule metabolic process;GO:0070542:response to fatty acid;	GO:0005739:mitochondrion;GO:0005743:mitochondrial inner membrane;GO:0016021:integral component of membrane;GO:0031966:mitochondrial membrane;	-	K15103
ENST00000310803	0.580191	1.84646	1.67016	4.93464	5e-05	0.000460621	Ups	ENSG00000172575	15	38780304	38857007	-	RASGRP1	RAS guanyl releasing protein 1 (calcium and DAG-regulated) [Source:HGNC Symbol%3BAcc:9878]	GO:0001816:cytokine production;GO:0002437:inflammatory response to antigenic stimulus;GO:0007165:signal transduction;GO:0007264:small GTPase mediated signal transduction;GO:0007265:Ras protein signal transduction;GO:0007596:blood coagulation;GO:0014066:regulation of phosphatidylinositol 3-kinase signaling;GO:0030154:cell differentiation;GO:0030168:platelet activation;GO:0032252:secretory granule …	GO:0000139:Golgi membrane;GO:0005622:intracellular;GO:0005789:endoplasmic reticulum membrane;GO:0005829:cytosol;GO:0005886:plasma membrane;GO:0016020:membrane;	GO:0005085:guanyl-nucleotide exchange factor activity;GO:0005509:calcium ion binding;GO:0008289:lipid binding;	K04350
ENST00000310847	12.4913	40.0896	1.6823	10.3237	5e-05	0.000460621	Ups	ENSG00000088448	13	111545045	111567353	-	ANKRD10	ankyrin repeat domain 10 [Source:HGNC Symbol%3BAcc:20265]	-	-	-	-
ENST00000310926	33.8222	8.90591	-1.92514	-24.2743	5e-05	0.000460621	Down	ENSG00000174640	3	133651540	133748920	-	SLCO2A1	solute carrier organic anion transporter family%2C member 2A1 [Source:HGNC Symbol%3BAcc:10955]	GO:0006869:lipid transport;GO:0043252:sodium-independent organic anion transport;GO:0055085:transmembrane transport;	GO:0005886:plasma membrane;GO:0005887:integral component of plasma membrane;GO:0016020:membrane;	GO:0005215:transporter activity;GO:0005319:lipid transporter activity;GO:0015132:prostaglandin transmembrane transporter activity;	K14345
ENST00000311128	1.70868	4.17184	1.2878	8.67589	5e-05	0.000460621	Ups	ENSG00000174839	3	57611184	57678816	-	DENND6A	DENN/MADD domain containing 6A [Source:HGNC Symbol%3BAcc:26635]	GO:2000049:positive regulation of cell-cell adhesion mediated by cadherin;	GO:0005737:cytoplasm;GO:0055037:recycling endosome;	GO:0017112:Rab guanyl-nucleotide exchange factor activity;	K17985
ENST00000311148	2.07616	0.940309	-1.14271	-2.10254	0.0024	0.0161832	Down	ENSG00000184227	14	74003818	74010498	+	ACOT1	acyl-CoA thioesterase 1 [Source:HGNC Symbol%3BAcc:33128]	GO:0000038:very long-chain fatty acid metabolic process;GO:0001676:long-chain fatty acid metabolic process;GO:0006637:acyl-CoA metabolic process;	GO:0005739:mitochondrion;GO:0005829:cytosol;	GO:0016290:palmitoyl-CoA hydrolase activity;GO:0016790:thiolester hydrolase activity;GO:0047617:acyl-CoA hydrolase activity;	K01068
ENST00000311507	0.427618	4.9274	3.52643	5.00786	5e-05	0.000460621	Ups	ENSG00000145287	4	84011201	84035955	-	PLAC8	placenta-specific 8 [Source:HGNC Symbol%3BAcc:19254]	GO:0008284:positive regulation of cell proliferation;GO:0009409:response to cold;GO:0040015:negative regulation of multicellular organism growth;GO:0042742:defense response to bacterium;GO:0043066:negative regulation of apoptotic process;GO:0045944:positive regulation of transcription by RNA polymerase II;GO:0050873:brown fat cell differentiation;	-	GO:0003682:chromatin binding;	K02927
ENST00000311528	18.2432	9.0711	-1.00801	-3.23946	5e-05	0.000460621	Down	ENSG00000167526	16	89627065	89630949	+	RPL13	ribosomal protein L13 [Source:HGNC Symbol%3BAcc:10303]	GO:0000184:nuclear-transcribed mRNA catabolic process, nonsense-mediated decay;GO:0006412:translation;GO:0006413:translational initiation;GO:0006414:translational elongation;GO:0006415:translational termination;GO:0006614:SRP-dependent cotranslational protein targeting to membrane;GO:0010467:gene expression;GO:0016032:viral process;GO:0016070:RNA metabolic process;GO:0016071:mRNA metabolic proces…	GO:0005829:cytosol;GO:0005840:ribosome;GO:0022625:cytosolic large ribosomal subunit;GO:0022626:cytosolic ribosome;	GO:0003723:RNA binding;GO:0003735:structural constituent of ribosome;GO:0005515:protein binding;	K02873
ENST00000311623	3.80607	0.721467	-2.39929	-5.83808	5e-05	0.000460621	Down	ENSG00000174792	4	76481258	76491095	+	C4orf26	chromosome 4 open reading frame 26 [Source:HGNC Symbol%3BAcc:26300]	-	GO:0005576:extracellular region;	-	K17985
ENST00000311895	0.554354	1.22769	1.14707	5.06259	5e-05	0.000460621	Ups	ENSG00000175595	16	14014014	14046202	+	ERCC4	excision repair cross-complementing rodent repair deficiency%2C complementation group 4 [Source:HGNC Symbol%3BAcc:3436]	GO:0000710:meiotic mismatch repair;GO:0000712:resolution of meiotic recombination intermediates;GO:0000718:nucleotide-excision repair, DNA damage removal;GO:0000723:telomere maintenance;GO:0000724:double-strand break repair via homologous recombination;GO:0006281:DNA repair;GO:0006283:transcription-coupled nucleotide-excision repair;GO:0006289:nucleotide-excision repair;GO:0006295:nucleotide-exci…	GO:0000109:nucleotide-excision repair complex;GO:0000110:nucleotide-excision repair factor 1 complex;GO:0000781:chromosome, telomeric region;GO:0000784:nuclear chromosome, telomeric region;GO:0005634:nucleus;GO:0005654:nucleoplasm;GO:0005669:transcription factor TFIID complex;	GO:0000014:single-stranded DNA endodeoxyribonuclease activity;GO:0001094:TFIID-class transcription factor complex binding;GO:0003684:damaged DNA binding;GO:0003697:single-stranded DNA binding;GO:0004520:endodeoxyribonuclease activity;GO:0005515:protein binding;GO:0008022:protein C-terminus binding;GO:0047485:protein N-terminus binding;	K10848
ENST00000311915	0.0924182	0.644738	2.80246	2.36168	0.00735	0.0424235	Ups	ENSG00000174206	12	64580096	64616045	-	C12orf66	chromosome 12 open reading frame 66 [Source:HGNC Symbol%3BAcc:26517]	-	-	-	-
ENST00000311922	40.4886	16.5775	-1.28829	-20.3662	5e-05	0.000460621	Down	ENSG00000173334	8	126442563	126450647	+	TRIB1	tribbles pseudokinase 1 [Source:HGNC Symbol%3BAcc:16891]	GO:0006468:protein phosphorylation;GO:0006469:negative regulation of protein kinase activity;GO:0007254:JNK cascade;GO:0014912:negative regulation of smooth muscle cell migration;GO:0031665:negative regulation of lipopolysaccharide-mediated signaling pathway;GO:0032436:positive regulation of proteasomal ubiquitin-dependent protein catabolic process;GO:0032496:response to lipopolysaccharide;GO:004…	GO:0005634:nucleus;GO:0005737:cytoplasm;	GO:0004672:protein kinase activity;GO:0004860:protein kinase inhibitor activity;GO:0005524:ATP binding;GO:0008134:transcription factor binding;GO:0031434:mitogen-activated protein kinase kinase binding;GO:0031625:ubiquitin protein ligase binding;GO:0055106:ubiquitin-protein transferase regulator activity;	K08814
ENST00000312293	9.40452	3.44927	-1.44707	-3.77268	5e-05	0.000460621	Down	ENSG00000110195	11	71900602	71907344	+	FOLR1	folate receptor 1 (adult) [Source:HGNC Symbol%3BAcc:3791]	GO:0006898:receptor-mediated endocytosis;GO:0008219:cell death;GO:0015884:folic acid transport;GO:0046655:folic acid metabolic process;	GO:0005576:extracellular region;GO:0005886:plasma membrane;GO:0005887:integral component of plasma membrane;GO:0016020:membrane;GO:0031225:anchored component of membrane;	GO:0005542:folic acid binding;	K13649
ENST00000312431	2.54924	6.11984	1.26342	4.41963	5e-05	0.000460621	Ups	ENSG00000151914	6	56322787	56707943	-	DST	dystonin [Source:HGNC Symbol%3BAcc:1090]	GO:0000226:microtubule cytoskeleton organization;GO:0007010:cytoskeleton organization;GO:0007050:cell cycle arrest;GO:0007155:cell adhesion;GO:0007229:integrin-mediated signaling pathway;GO:0007409:axonogenesis;GO:0008090:retrograde axonal transport;GO:0009611:response to wounding;GO:0030011:maintenance of cell polarity;GO:0030198:extracellular matrix organization;GO:0031110:regulation of microtu…	GO:0005604:basement membrane;GO:0005634:nucleus;GO:0005635:nuclear envelope;GO:0005737:cytoplasm;GO:0005789:endoplasmic reticulum membrane;GO:0005829:cytosol;GO:0005856:cytoskeleton;GO:0005882:intermediate filament;GO:0005938:cell cortex;GO:0009925:basal plasma membrane;GO:0015629:actin cytoskeleton;GO:0015630:microtubule cytoskeleton;GO:0016021:integral component of membrane;GO:0030018:Z disc;GO…	GO:0003779:actin binding;GO:0005178:integrin binding;GO:0005509:calcium ion binding;GO:0005515:protein binding;GO:0005524:ATP binding;GO:0008022:protein C-terminus binding;GO:0042626:ATPase activity, coupled to transmembrane movement of substances;GO:0042803:protein homodimerization activity;GO:0051010:microtubule plus-end binding;	K10382
ENST00000312465	0.450965	2.32507	2.36618	6.28627	5e-05	0.000460621	Ups	ENSG00000138675	4	81187753	81211348	+	FGF5	fibroblast growth factor 5 [Source:HGNC Symbol%3BAcc:3683]	GO:0007173:epidermal growth factor receptor signaling pathway;GO:0007267:cell-cell signaling;GO:0007399:nervous system development;GO:0008283:cell proliferation;GO:0008284:positive regulation of cell proliferation;GO:0008286:insulin receptor signaling pathway;GO:0008543:fibroblast growth factor receptor signaling pathway;GO:0010001:glial cell differentiation;GO:0023019:signal transduction involve…	GO:0005576:extracellular region;GO:0005615:extracellular space;	GO:0005104:fibroblast growth factor receptor binding;GO:0008083:growth factor activity;	K04358
ENST00000312678	4.69779	10.5995	1.17395	4.88946	5e-05	0.000460621	Ups	ENSG00000006125	17	33914341	34051394	+	AP2B1	adaptor-related protein complex 2%2C beta 1 subunit [Source:HGNC Symbol%3BAcc:563]	GO:0006886:intracellular protein transport;GO:0007173:epidermal growth factor receptor signaling pathway;GO:0007268:chemical synaptic transmission;GO:0007411:axon guidance;GO:0016032:viral process;GO:0016192:vesicle-mediated transport;GO:0019886:antigen processing and presentation of exogenous peptide antigen via MHC class II;GO:0042059:negative regulation of epidermal growth factor receptor sign…	GO:0005802:trans-Golgi network;GO:0005829:cytosol;GO:0005886:plasma membrane;GO:0005905:clathrin-coated pit;GO:0030117:membrane coat;GO:0030118:clathrin coat;GO:0030131:clathrin adaptor complex;GO:0030666:endocytic vesicle membrane;GO:0030669:clathrin-coated endocytic vesicle membrane;	GO:0005515:protein binding;GO:0008565:protein transporter activity;GO:0030276:clathrin binding;	K11825
ENST00000312808	6.2877	2.70025	-1.21944	-2.80026	5e-05	0.000460621	Down	ENSG00000214193	1	36772708	36786948	+	SH3D21	SH3 domain containing 21 [Source:HGNC Symbol%3BAcc:26236]	-	-	-	-
ENST00000313244	8.03526	3.74949	-1.09965	-1.96912	0.0001	0.000890194	Down	ENSG00000125733	19	6739738	6751534	+	TRIP10	thyroid hormone receptor interactor 10 [Source:HGNC Symbol%3BAcc:12304]	GO:0006897:endocytosis;GO:0007154:cell communication;GO:0007165:signal transduction;GO:0007264:small GTPase mediated signal transduction;GO:0030036:actin cytoskeleton organization;GO:0051056:regulation of small GTPase mediated signal transduction;	GO:0001891:phagocytic cup;GO:0005737:cytoplasm;GO:0005764:lysosome;GO:0005794:Golgi apparatus;GO:0005829:cytosol;GO:0005856:cytoskeleton;GO:0005938:cell cortex;GO:0042995:cell projection;GO:0048471:perinuclear region of cytoplasm;	GO:0005515:protein binding;GO:0008289:lipid binding;GO:0042802:identical protein binding;	K07196
ENST00000313485	2.31979	1.02373	-1.18017	-3.93911	5e-05	0.000460621	Down	ENSG00000133030	17	17061811	17088874	+	MPRIP	myosin phosphatase Rho interacting protein [Source:HGNC Symbol%3BAcc:30321]	-	GO:0005737:cytoplasm;GO:0005856:cytoskeleton;	GO:0003779:actin binding;GO:0005543:phospholipid binding;	-
ENST00000313732	59.7624	16.0933	-1.89278	-25.9182	5e-05	0.000460621	Down	ENSG00000153786	16	85007787	85045141	-	ZDHHC7	zinc finger%2C DHHC-type containing 7 [Source:HGNC Symbol%3BAcc:18459]	GO:0018230:peptidyl-L-cysteine S-palmitoylation;GO:0018345:protein palmitoylation;	GO:0005794:Golgi apparatus;GO:0016021:integral component of membrane;	GO:0008270:zinc ion binding;GO:0016409:palmitoyltransferase activity;	K18932
ENST00000313929	2.20572	0.970274	-1.18478	-1.79531	0.00625	0.0369275	Down	ENSG00000160766	1	155183939	155197214	-	GBAP1	glucosidase%2C beta%2C acid pseudogene 1 [Source:HGNC Symbol%3BAcc:4178]	-	-	-	K01201
ENST00000314218	1.49979	4.0613	1.43718	7.56828	5e-05	0.000460621	Ups	ENSG00000181004	4	123653857	123666098	+	BBS12	Bardet-Biedl syndrome 12 [Source:HGNC Symbol%3BAcc:26648]	GO:0044267:cellular protein metabolic process;GO:0051131:chaperone-mediated protein complex assembly;	GO:0005929:cilium;	GO:0005515:protein binding;GO:0005524:ATP binding;	K19402
ENST00000314332	4.47702	0.49949	-3.16401	-2.73534	0.00675	0.0394696	Down	ENSG00000180596	6	26115101	26124138	-	HIST1H2BC	histone cluster 1%2C H2bc [Source:HGNC Symbol%3BAcc:4757]	GO:0006334:nucleosome assembly;GO:0042742:defense response to bacterium;	GO:0000786:nucleosome;GO:0005634:nucleus;	GO:0003677:DNA binding;GO:0046982:protein heterodimerization activity;	K11252
ENST00000314748	1.49502	3.35641	1.16675	1.94725	0.0044	0.0273456	Ups	ENSG00000004700	12	21636411	21654603	-	RECQL	RecQ protein-like (DNA helicase Q1-like) [Source:HGNC Symbol%3BAcc:9948]	GO:0000733:DNA strand renaturation;GO:0006260:DNA replication;GO:0006281:DNA repair;GO:0006310:DNA recombination;GO:0032508:DNA duplex unwinding;	GO:0005634:nucleus;GO:0005730:nucleolus;GO:0015630:microtubule cytoskeleton;	GO:0003676:nucleic acid binding;GO:0003677:DNA binding;GO:0003678:DNA helicase activity;GO:0004003:ATP-dependent DNA helicase activity;GO:0005515:protein binding;GO:0005524:ATP binding;GO:0008026:ATP-dependent helicase activity;GO:0043140:ATP-dependent 3'-5' DNA helicase activity;	K10899
ENST00000315251	0.468048	1.24848	1.41544	5.66538	5e-05	0.000460621	Ups	ENSG00000016391	3	53846362	53880417	-	CHDH	choline dehydrogenase [Source:HGNC Symbol%3BAcc:24288]	GO:0019285:glycine betaine biosynthetic process from choline;	GO:0005743:mitochondrial inner membrane;	GO:0008812:choline dehydrogenase activity;GO:0050660:flavin adenine dinucleotide binding;	K00108
ENST00000315274	8.05187	2.2783	-1.82137	-9.1438	5e-05	0.000460621	Down	ENSG00000196611	11	102660651	102668891	-	MMP1	matrix metallopeptidase 1 (interstitial collagenase) [Source:HGNC Symbol%3BAcc:7155]	GO:0006508:proteolysis;GO:0007596:blood coagulation;GO:0019048:modulation by virus of host morphology or physiology;GO:0022617:extracellular matrix disassembly;GO:0030198:extracellular matrix organization;GO:0030574:collagen catabolic process;GO:0044267:cellular protein metabolic process;GO:0050900:leukocyte migration;	GO:0005576:extracellular region;	GO:0004222:metalloendopeptidase activity;GO:0005509:calcium ion binding;GO:0008270:zinc ion binding;	K01388
ENST00000315302	3.66631	1.54871	-1.24326	-4.14194	5e-05	0.000460621	Down	ENSG00000177822	4	183062803	183065619	-	AC108142.1	-	-	-	-	-
ENST00000315475	1.3856	2.91479	1.07288	6.56021	5e-05	0.000460621	Ups	ENSG00000177932	5	178487416	178510538	+	ZNF354C	zinc finger protein 354C [Source:HGNC Symbol%3BAcc:16736]	GO:0006351:transcription, DNA-templated;GO:0006355:regulation of transcription, DNA-templated;	GO:0005634:nucleus;	GO:0003677:DNA binding;GO:0046872:metal ion binding;	K09228
ENST00000315491	332.432	87.2138	-1.93043	-39.6613	5e-05	0.000460621	Down	ENSG00000258947	16	89989687	90002505	+	TUBB3	Tubulin beta-3 chain [Source:UniProtKB/Swiss-Prot%3BAcc:Q13509]	GO:0006457:protein folding;GO:0007017:microtubule-based process;GO:0007411:axon guidance;GO:0044267:cellular protein metabolic process;GO:0051084:'de novo' posttranslational protein folding;GO:0051258:protein polymerization;	GO:0005737:cytoplasm;GO:0005874:microtubule;GO:0005886:plasma membrane;GO:0015630:microtubule cytoskeleton;GO:0030424:axon;	GO:0003924:GTPase activity;GO:0005200:structural constituent of cytoskeleton;GO:0005525:GTP binding;GO:0042277:peptide binding;	K07375
ENST00000315782	0.675889	3.89223	2.52574	2.37586	0.00135	0.00967465	Ups	ENSG00000109625	4	8594483	8621476	+	CPZ	carboxypeptidase Z [Source:HGNC Symbol%3BAcc:2333]	GO:0006508:proteolysis;GO:0016055:Wnt signaling pathway;	-	GO:0004181:metallocarboxypeptidase activity;GO:0008270:zinc ion binding;	K13022
ENST00000315792	75.6541	19.3659	-1.9659	-28.2218	5e-05	0.000460621	Down	ENSG00000176907	8	40010989	40012821	+	C8orf4	chromosome 8 open reading frame 4 [Source:HGNC Symbol%3BAcc:1357]	GO:0006915:apoptotic process;	-	-	-
ENST00000315908	0.49129	2.12826	2.11503	2.08623	0.006	0.0356707	Ups	ENSG00000187796	9	139262405	139268133	-	CARD9	caspase recruitment domain family%2C member 9 [Source:HGNC Symbol%3BAcc:16391]	GO:0009620:response to fungus;GO:0032494:response to peptidoglycan;GO:0032495:response to muramyl dipeptide;GO:0032755:positive regulation of interleukin-6 production;GO:0032760:positive regulation of tumor necrosis factor production;GO:0032874:positive regulation of stress-activated MAPK cascade;GO:0035872:nucleotide-binding domain, leucine rich repeat containing receptor signaling pathway;GO:00…	GO:0005737:cytoplasm;	GO:0042803:protein homodimerization activity;GO:0050700:CARD domain binding;	K12794
ENST00000315927	13.4755	4.96858	-1.43943	-12.277	5e-05	0.000460621	Down	ENSG00000180667	1	207217194	207224422	-	YOD1	YOD1 deubiquitinase [Source:HGNC Symbol%3BAcc:25035]	GO:0006520:cellular amino acid metabolic process;GO:0030433:ubiquitin-dependent ERAD pathway;GO:0030968:endoplasmic reticulum unfolded protein response;GO:0070536:protein K63-linked deubiquitination;GO:0071108:protein K48-linked deubiquitination;	-	GO:0004843:thiol-dependent ubiquitin-specific protease activity;GO:0005515:protein binding;GO:0046872:metal ion binding;	K13719
ENST00000315948	1.98867	5.27682	1.40786	7.21298	5e-05	0.000460621	Ups	ENSG00000176018	5	89811443	89825398	-	LYSMD3	LysM%2C putative peptidoglycan-binding%2C domain containing 3 [Source:HGNC Symbol%3BAcc:26969]	GO:0016998:cell wall macromolecule catabolic process;	GO:0016021:integral component of membrane;	-	-
ENST00000316005	0.226697	0.928079	2.03348	1.63072	0.0051	0.0309741	Ups	ENSG00000065243	1	89149905	89271951	+	PKN2	protein kinase N2 [Source:HGNC Symbol%3BAcc:9406]	GO:0006351:transcription, DNA-templated;GO:0006355:regulation of transcription, DNA-templated;GO:0006468:protein phosphorylation;GO:0006915:apoptotic process;GO:0007049:cell cycle;GO:0007155:cell adhesion;GO:0007165:signal transduction;GO:0010631:epithelial cell migration;GO:0032467:positive regulation of cytokinesis;GO:0043297:apical junction assembly;GO:0045931:positive regulation of mitotic ce…	GO:0005634:nucleus;GO:0005737:cytoplasm;GO:0005856:cytoskeleton;GO:0016020:membrane;GO:0030027:lamellipodium;GO:0030496:midbody;GO:0032154:cleavage furrow;GO:0043296:apical junction complex;	GO:0004672:protein kinase activity;GO:0004674:protein serine/threonine kinase activity;GO:0004697:protein kinase C activity;GO:0005515:protein binding;GO:0005524:ATP binding;GO:0016301:kinase activity;GO:0042826:histone deacetylase binding;	K06071
ENST00000316308	1.03924	2.66861	1.36057	3.06656	5e-05	0.000460621	Ups	ENSG00000113240	5	178029665	178054115	-	CLK4	CDC-like kinase 4 [Source:HGNC Symbol%3BAcc:13659]	GO:0018108:peptidyl-tyrosine phosphorylation;GO:0043484:regulation of RNA splicing;GO:0046777:protein autophosphorylation;	GO:0005634:nucleus;	GO:0004674:protein serine/threonine kinase activity;GO:0004712:protein serine/threonine/tyrosine kinase activity;GO:0004713:protein tyrosine kinase activity;GO:0005524:ATP binding;	K08823
ENST00000316610	0.378501	1.11362	1.55689	3.79441	5e-05	0.000460621	Ups	ENSG00000176055	5	89754020	89770585	-	MBLAC2	metallo-beta-lactamase domain containing 2 [Source:HGNC Symbol%3BAcc:33711]	-	-	GO:0016787:hydrolase activity;GO:0046872:metal ion binding;	K14026
ENST00000317012	34.2261	3.7111	-3.20518	-24.5382	5e-05	0.000460621	Down	ENSG00000177494	3	111311747	111314290	-	ZBED2	zinc finger%2C BED-type containing 2 [Source:HGNC Symbol%3BAcc:20710]	-	-	GO:0003677:DNA binding;GO:0046872:metal ion binding;	K06517
ENST00000317135	1.36076	2.76871	1.0248	6.10892	5e-05	0.000460621	Ups	ENSG00000130224	X	114345185	114468635	-	LRCH2	leucine-rich repeats and calponin homology (CH) domain containing 2 [Source:HGNC Symbol%3BAcc:29292]	-	-	-	-
ENST00000317508	16.293	2.08483	-2.96625	-12.7572	5e-05	0.000460621	Down	ENSG00000052344	16	31142756	31147083	-	PRSS8	protease%2C serine%2C 8 [Source:HGNC Symbol%3BAcc:9491]	GO:0006508:proteolysis;GO:0010765:positive regulation of sodium ion transport;	GO:0005576:extracellular region;GO:0005615:extracellular space;GO:0005886:plasma membrane;GO:0016021:integral component of membrane;	GO:0004252:serine-type endopeptidase activity;GO:0005515:protein binding;GO:0008236:serine-type peptidase activity;	K08664
ENST00000317613	4.72636	10.1756	1.10631	6.48974	5e-05	0.000460621	Ups	ENSG00000138835	9	116226012	116304369	+	RGS3	regulator of G-protein signaling 3 [Source:HGNC Symbol%3BAcc:9999]	GO:0000188:inactivation of MAPK activity;GO:0008277:regulation of G protein-coupled receptor signaling pathway;GO:0038032:termination of G protein-coupled receptor signaling pathway;GO:0043547:positive regulation of GTPase activity;	GO:0005634:nucleus;GO:0005737:cytoplasm;GO:0005829:cytosol;GO:0005886:plasma membrane;	GO:0005096:GTPase activator activity;	K07524
ENST00000317669	8.91697	0.276078	-5.01341	-8.5543	5e-05	0.000460621	Down	ENSG00000017483	X	48316928	48328644	-	SLC38A5	solute carrier family 38%2C member 5 [Source:HGNC Symbol%3BAcc:18070]	GO:0006811:ion transport;GO:0006865:amino acid transport;GO:0055085:transmembrane transport;	GO:0005886:plasma membrane;GO:0016021:integral component of membrane;	GO:0015187:glycine transmembrane transporter activity;	K14992
ENST00000318312	1.82385	4.27474	1.22885	3.96267	5e-05	0.000460621	Ups	ENSG00000174483	11	66278080	66301098	+	BBS1	Bardet-Biedl syndrome 1 [Source:HGNC Symbol%3BAcc:966]	GO:0001895:retina homeostasis;GO:0007601:visual perception;GO:0043001:Golgi to plasma membrane protein transport;GO:0045494:photoreceptor cell maintenance;GO:0050896:response to stimulus;	GO:0005737:cytoplasm;GO:0034464:BBSome;GO:0060170:ciliary membrane;	GO:0005515:protein binding;	K16746
ENST00000318493	1.70205	5.96707	1.80975	2.48195	5e-05	0.000460621	Ups	ENSG00000105976	7	116312459	116436396	+	MET	met proto-oncogene [Source:HGNC Symbol%3BAcc:7029]	GO:0000187:activation of MAPK activity;GO:0001889:liver development;GO:0001890:placenta development;GO:0007165:signal transduction;GO:0007166:cell surface receptor signaling pathway;GO:0007411:axon guidance;GO:0007420:brain development;GO:0008283:cell proliferation;GO:0010828:positive regulation of glucose transmembrane transport;GO:0014812:muscle cell migration;GO:0014902:myotube differentiation…	GO:0005576:extracellular region;GO:0005886:plasma membrane;GO:0005887:integral component of plasma membrane;GO:0009925:basal plasma membrane;GO:0016020:membrane;GO:0016021:integral component of membrane;	GO:0004713:protein tyrosine kinase activity;GO:0005008:hepatocyte growth factor-activated receptor activity;GO:0005515:protein binding;GO:0005524:ATP binding;GO:0019903:protein phosphatase binding;	K05099
ENST00000318683	0.867684	2.33617	1.4289	4.61127	5e-05	0.000460621	Ups	ENSG00000179913	19	17905919	17923891	+	B3GNT3	UDP-GlcNAc:betaGal beta-1%2C3-N-acetylglucosaminyltransferase 3 [Source:HGNC Symbol%3BAcc:13528]	GO:0005975:carbohydrate metabolic process;GO:0006486:protein glycosylation;GO:0016266:O-glycan processing;GO:0018146:keratan sulfate biosynthetic process;GO:0030203:glycosaminoglycan metabolic process;GO:0042339:keratan sulfate metabolic process;GO:0043687:post-translational protein modification;GO:0044267:cellular protein metabolic process;GO:0044281:small molecule metabolic process;	GO:0000139:Golgi membrane;GO:0005794:Golgi apparatus;GO:0005887:integral component of plasma membrane;GO:0016020:membrane;GO:0016021:integral component of membrane;	GO:0008378:galactosyltransferase activity;	K07970
ENST00000318803	0.582077	3.33826	2.51981	3.36262	0.00015	0.00130023	Ups	ENSG00000117069	1	77333165	77529743	+	ST6GALNAC5	ST6 (alpha-N-acetyl-neuraminyl-2%2C3-beta-galactosyl-1%2C3)-N-acetylgalactosaminide alpha-2%2C6-sialyltransferase 5 [Source:HGNC Symbol%3BAcc:19342]	GO:0006486:protein glycosylation;GO:0006688:glycosphingolipid biosynthetic process;GO:0009312:oligosaccharide biosynthetic process;	GO:0005794:Golgi apparatus;GO:0016021:integral component of membrane;GO:0030173:integral component of Golgi membrane;	GO:0001665:alpha-N-acetylgalactosaminide alpha-2,6-sialyltransferase activity;GO:0008373:sialyltransferase activity;	K03375
ENST00000319211	32.449	78.4465	1.27353	31.5085	5e-05	0.000460621	Ups	ENSG00000181104	5	76011868	76031606	+	F2R	coagulation factor II (thrombin) receptor [Source:HGNC Symbol%3BAcc:3537]	GO:0000186:activation of MAPKK activity;GO:0002248:connective tissue replacement involved in inflammatory response wound healing;GO:0003105:negative regulation of glomerular filtration;GO:0006919:activation of cysteine-type endopeptidase activity involved in apoptotic process;GO:0006954:inflammatory response;GO:0007186:G protein-coupled receptor signaling pathway;GO:0007200:phospholipase C-activa…	GO:0005576:extracellular region;GO:0005794:Golgi apparatus;GO:0005886:plasma membrane;GO:0005887:integral component of plasma membrane;GO:0005901:caveola;GO:0031094:platelet dense tubular network;GO:0031594:neuromuscular junction;GO:0045211:postsynaptic membrane;	GO:0001965:G-protein alpha-subunit binding;GO:0004930:G protein-coupled receptor activity;GO:0005102:signaling receptor binding;GO:0005515:protein binding;GO:0015057:thrombin-activated receptor activity;GO:0031681:G-protein beta-subunit binding;	K03914
ENST00000319234	0.326946	1.15936	1.8262	3.44372	5e-05	0.000460621	Ups	ENSG00000178343	4	42399856	42404504	+	SHISA3	shisa family member 3 [Source:HGNC Symbol%3BAcc:25159]	GO:0007275:multicellular organism development;	GO:0005789:endoplasmic reticulum membrane;GO:0016021:integral component of membrane;	-	-
ENST00000319264	0.788579	3.36136	2.09172	5.90858	5e-05	0.000460621	Ups	ENSG00000153714	9	12775020	12822130	+	LURAP1L	leucine rich adaptor protein 1-like [Source:HGNC Symbol%3BAcc:31452]	-	-	-	-
ENST00000319286	0.218242	0.697047	1.67533	3.47452	0.0001	0.000890194	Ups	ENSG00000180938	8	125985540	125991631	+	ZNF572	zinc finger protein 572 [Source:HGNC Symbol%3BAcc:26758]	GO:0006351:transcription, DNA-templated;GO:0006355:regulation of transcription, DNA-templated;	GO:0005634:nucleus;	GO:0003677:DNA binding;GO:0046872:metal ion binding;	K09228
ENST00000319331	0.682652	12.5673	4.20238	17.8428	5e-05	0.000460621	Ups	ENSG00000175928	3	3841121	3889387	+	LRRN1	leucine rich repeat neuronal 1 [Source:HGNC Symbol%3BAcc:20980]	-	GO:0016021:integral component of membrane;	-	-
ENST00000319420	12.3408	26.9497	1.12684	15.3991	5e-05	0.000460621	Ups	ENSG00000180730	13	26618735	26625169	-	SHISA2	shisa family member 2 [Source:HGNC Symbol%3BAcc:20366]	GO:0007275:multicellular organism development;	GO:0005789:endoplasmic reticulum membrane;GO:0016021:integral component of membrane;	-	K12581
ENST00000319481	0.845259	2.24463	1.40901	2.46245	0.00395	0.0249372	Ups	ENSG00000141447	18	21742008	21977823	-	OSBPL1A	oxysterol binding protein-like 1A [Source:HGNC Symbol%3BAcc:16398]	GO:0006869:lipid transport;GO:0008203:cholesterol metabolic process;GO:0016192:vesicle-mediated transport;GO:0019886:antigen processing and presentation of exogenous peptide antigen via MHC class II;	GO:0005622:intracellular;GO:0005634:nucleus;GO:0005730:nucleolus;GO:0005737:cytoplasm;GO:0005765:lysosomal membrane;GO:0005770:late endosome;	GO:0005515:protein binding;GO:0005543:phospholipid binding;GO:0015485:cholesterol binding;	-
ENST00000319555	1.0497	0.341423	-1.62035	-5.20222	5e-05	0.000460621	Down	ENSG00000179588	16	88519725	88603424	+	ZFPM1	zinc finger protein%2C FOG family member 1 [Source:HGNC Symbol%3BAcc:19762]	GO:0002295:T-helper cell lineage commitment;GO:0003151:outflow tract morphogenesis;GO:0003181:atrioventricular valve morphogenesis;GO:0003192:mitral valve formation;GO:0003195:tricuspid valve formation;GO:0007596:blood coagulation;GO:0010724:regulation of definitive erythrocyte differentiation;GO:0030218:erythrocyte differentiation;GO:0030219:megakaryocyte differentiation;GO:0030220:platelet form…	GO:0005654:nucleoplasm;GO:0005667:transcription factor complex;GO:0005737:cytoplasm;GO:0017053:transcriptional repressor complex;	GO:0001085:RNA polymerase II transcription factor binding;GO:0001102:RNA polymerase II activating transcription factor binding;GO:0003677:DNA binding;GO:0005515:protein binding;GO:0008134:transcription factor binding;GO:0046872:metal ion binding;	K17441
ENST00000319788	1.5898	0.479315	-1.7298	-1.85095	0.0067	0.0392269	Down	ENSG00000167397	16	31102163	31106261	-	VKORC1	vitamin K epoxide reductase complex%2C subunit 1 [Source:HGNC Symbol%3BAcc:23663]	GO:0017144:drug metabolic process;GO:0017187:peptidyl-glutamic acid carboxylation;GO:0043687:post-translational protein modification;GO:0044267:cellular protein metabolic process;	GO:0005789:endoplasmic reticulum membrane;GO:0016021:integral component of membrane;	GO:0047057:vitamin-K-epoxide reductase (warfarin-sensitive) activity;	K05357
ENST00000319928	0.772052	2.79905	1.85817	3.8258	5e-05	0.000460621	Ups	ENSG00000142961	1	47073387	47082563	-	MOB3C	MOB kinase activator 3C [Source:HGNC Symbol%3BAcc:29800]	-	-	GO:0046872:metal ion binding;	-
ENST00000320033	9.43553	4.19954	-1.16787	-6.76418	5e-05	0.000460621	Down	ENSG00000175906	17	41476327	41478505	+	ARL4D	ADP-ribosylation factor-like 4D [Source:HGNC Symbol%3BAcc:656]	GO:0006184:obsolete GTP catabolic process;GO:0007264:small GTPase mediated signal transduction;GO:0009306:protein secretion;	GO:0005730:nucleolus;GO:0005737:cytoplasm;GO:0005886:plasma membrane;	GO:0003924:GTPase activity;GO:0005515:protein binding;GO:0005525:GTP binding;	K07945
ENST00000320172	0.93411	3.05399	1.70903	3.61875	5e-05	0.000460621	Ups	ENSG00000112773	6	82455447	82462425	-	FAM46A	family with sequence similarity 46%2C member A [Source:HGNC Symbol%3BAcc:18345]	-	-	-	-
ENST00000320241	1.45521	0.386611	-1.91227	-4.52401	5e-05	0.000460621	Down	ENSG00000176678	16	86612115	86615303	+	FOXL1	forkhead box L1 [Source:HGNC Symbol%3BAcc:3817]	GO:0006351:transcription, DNA-templated;GO:0006355:regulation of transcription, DNA-templated;GO:0007275:multicellular organism development;GO:0007389:pattern specification process;GO:0007420:brain development;GO:0007495:visceral mesoderm-endoderm interaction involved in midgut development;GO:0007507:heart development;GO:0009790:embryo development;GO:0009887:animal organ morphogenesis;GO:0030111:…	GO:0005634:nucleus;GO:0005667:transcription factor complex;	GO:0003677:DNA binding;GO:0003690:double-stranded DNA binding;GO:0003700:DNA-binding transcription factor activity;GO:0008134:transcription factor binding;GO:0008301:DNA binding, bending;GO:0043565:sequence-specific DNA binding;	K09405
ENST00000320248	2.28979	1.13117	-1.0174	-6.52419	5e-05	0.000460621	Down	ENSG00000176595	8	1922044	1955102	+	KBTBD11	kelch repeat and BTB (POZ) domain containing 11 [Source:HGNC Symbol%3BAcc:29104]	-	-	-	K10476
ENST00000320334	3.48053	1.69262	-1.04005	-3.87502	5e-05	0.000460621	Down	ENSG00000116774	1	114522065	114524876	+	OLFML3	olfactomedin-like 3 [Source:HGNC Symbol%3BAcc:24956]	GO:0007275:multicellular organism development;	GO:0005576:extracellular region;	-	-
ENST00000320694	3.76326	0.865417	-2.12051	-3.74121	5e-05	0.000460621	Down	ENSG00000145675	5	67584196	67594411	+	PIK3R1	phosphoinositide-3-kinase%2C regulatory subunit 1 (alpha) [Source:HGNC Symbol%3BAcc:8979]	GO:0001953:negative regulation of cell-matrix adhesion;GO:0006468:protein phosphorylation;GO:0006644:phospholipid metabolic process;GO:0006661:phosphatidylinositol biosynthetic process;GO:0007165:signal transduction;GO:0007173:epidermal growth factor receptor signaling pathway;GO:0007596:blood coagulation;GO:0008286:insulin receptor signaling pathway;GO:0008543:fibroblast growth factor receptor s…	GO:0005829:cytosol;GO:0005886:plasma membrane;GO:0005942:phosphatidylinositol 3-kinase complex;GO:0005943:phosphatidylinositol 3-kinase complex, class IA;GO:0016020:membrane;	GO:0005068:transmembrane receptor protein tyrosine kinase adaptor activity;GO:0005158:insulin receptor binding;GO:0005159:insulin-like growth factor receptor binding;GO:0005168:neurotrophin TRKA receptor binding;GO:0005515:protein binding;GO:0005545:1-phosphatidylinositol binding;GO:0019903:protein phosphatase binding;GO:0035014:phosphatidylinositol 3-kinase regulator activity;GO:0043125:ErbB-3 c…	K02649
ENST00000320717	13.7209	6.17969	-1.15077	-5.18755	5e-05	0.000460621	Down	ENSG00000115419	2	191745553	191830278	+	GLS	glutaminase [Source:HGNC Symbol%3BAcc:4331]	GO:0002087:regulation of respiratory gaseous exchange by neurological system process;GO:0006537:glutamate biosynthetic process;GO:0006541:glutamine metabolic process;GO:0006543:glutamine catabolic process;GO:0007268:chemical synaptic transmission;GO:0007269:neurotransmitter secretion;GO:0007610:behavior;GO:0008652:cellular amino acid biosynthetic process;GO:0014047:glutamate secretion;GO:0034641:…	GO:0005739:mitochondrion;GO:0005759:mitochondrial matrix;GO:0005829:cytosol;	GO:0004359:glutaminase activity;GO:0005515:protein binding;	K01425
ENST00000321169	5.81684	11.7306	1.01197	3.11021	5e-05	0.000460621	Ups	ENSG00000131373	3	15602211	15643338	-	HACL1	2-hydroxyacyl-CoA lyase 1 [Source:HGNC Symbol%3BAcc:17856]	GO:0001561:fatty acid alpha-oxidation;GO:0044255:cellular lipid metabolic process;GO:0044281:small molecule metabolic process;GO:0051259:protein complex oligomerization;	GO:0005777:peroxisome;GO:0005782:peroxisomal matrix;	GO:0000287:magnesium ion binding;GO:0003824:catalytic activity;GO:0005102:signaling receptor binding;GO:0016829:lyase activity;GO:0016830:carbon-carbon lyase activity;GO:0030976:thiamine pyrophosphate binding;GO:0042802:identical protein binding;GO:0048037:cofactor binding;	K12261
ENST00000321196	0.332571	1.13072	1.7655	3.02901	5e-05	0.000460621	Ups	ENSG00000179104	12	83080659	83528631	+	TMTC2	transmembrane and tetratricopeptide repeat containing 2 [Source:HGNC Symbol%3BAcc:25440]	-	GO:0005783:endoplasmic reticulum;GO:0016021:integral component of membrane;	-	-
ENST00000321460	1.94325	0.363659	-2.41781	-2.22641	0.00355	0.0227591	Down	ENSG00000110011	11	63998230	64001753	+	DNAJC4	DnaJ (Hsp40) homolog%2C subfamily C%2C member 4 [Source:HGNC Symbol%3BAcc:5271]	GO:0006457:protein folding;GO:0006986:response to unfolded protein;	GO:0005739:mitochondrion;GO:0016020:membrane;GO:0016021:integral component of membrane;	GO:0051082:unfolded protein binding;	K09524
ENST00000321612	1.21392	0.35902	-1.75754	-4.86085	5e-05	0.000460621	Down	ENSG00000178445	9	6532464	6645650	-	GLDC	glycine dehydrogenase (decarboxylating) [Source:HGNC Symbol%3BAcc:4313]	GO:0006546:glycine catabolic process;	GO:0005739:mitochondrion;	GO:0004375:glycine dehydrogenase (decarboxylating) activity;GO:0009055:electron transfer activity;GO:0016829:lyase activity;GO:0030170:pyridoxal phosphate binding;	K00281
ENST00000321662	1.15953	2.53121	1.12629	2.90347	5e-05	0.000460621	Ups	ENSG00000180998	14	53019866	53104431	+	GPR137C	G protein-coupled receptor 137C [Source:HGNC Symbol%3BAcc:25445]	-	GO:0016021:integral component of membrane;	-	-
ENST00000321731	0.893723	0.316021	-1.4998	-2.20224	0.00515	0.0312402	Down	ENSG00000179008	14	60902674	60952814	-	C14orf39	chromosome 14 open reading frame 39 [Source:HGNC Symbol%3BAcc:19849]	-	-	-	-
ENST00000322147	8.59793	17.5553	1.02984	3.74488	5e-05	0.000460621	Ups	ENSG00000168056	11	65306276	65325430	-	LTBP3	latent transforming growth factor beta binding protein 3 [Source:HGNC Symbol%3BAcc:6716]	GO:0007179:transforming growth factor beta receptor signaling pathway;GO:0030198:extracellular matrix organization;GO:0030502:negative regulation of bone mineralization;GO:0032331:negative regulation of chondrocyte differentiation;GO:0045780:positive regulation of bone resorption;GO:0046849:bone remodeling;GO:0060349:bone morphogenesis;GO:0060430:lung saccule development;	GO:0005576:extracellular region;	GO:0005509:calcium ion binding;GO:0019838:growth factor binding;	K08023
ENST00000322340	1.85616	0.658428	-1.49522	-2.69126	5e-05	0.000460621	Down	ENSG00000140153	14	102606212	102681342	+	WDR20	WD repeat domain 20 [Source:HGNC Symbol%3BAcc:19667]	-	-	-	-
ENST00000322434	1.09457	2.53165	1.20971	4.74199	5e-05	0.000460621	Ups	ENSG00000178338	5	178286954	178312029	+	ZNF354B	zinc finger protein 354B [Source:HGNC Symbol%3BAcc:17197]	GO:0006351:transcription, DNA-templated;GO:0006355:regulation of transcription, DNA-templated;	GO:0005622:intracellular;GO:0005634:nucleus;	GO:0003676:nucleic acid binding;GO:0003677:DNA binding;GO:0046872:metal ion binding;	K09228
ENST00000322716	2.13817	4.33075	1.01824	9.4794	5e-05	0.000460621	Ups	ENSG00000178567	3	37027357	37034795	-	EPM2AIP1	EPM2A (laforin) interacting protein 1 [Source:HGNC Symbol%3BAcc:19735]	-	GO:0005783:endoplasmic reticulum;	-	-
ENST00000322985	1.17587	19.9092	4.08163	8.42099	5e-05	0.000460621	Ups	ENSG00000128567	7	131188890	131241368	-	PODXL	podocalyxin-like [Source:HGNC Symbol%3BAcc:9171]	GO:0007155:cell adhesion;GO:0007162:negative regulation of cell adhesion;GO:0016477:cell migration;GO:0022408:negative regulation of cell-cell adhesion;GO:0030335:positive regulation of cell migration;GO:0032534:regulation of microvillus assembly;GO:0033634:positive regulation of cell-cell adhesion mediated by integrin;GO:0050900:leukocyte migration;GO:0072015:glomerular visceral epithelial cell …	GO:0001726:ruffle;GO:0005737:cytoplasm;GO:0005886:plasma membrane;GO:0005887:integral component of plasma membrane;GO:0016324:apical plasma membrane;GO:0030027:lamellipodium;GO:0030175:filopodium;GO:0031528:microvillus membrane;GO:0036057:slit diaphragm;GO:0045121:membrane raft;	GO:0005515:protein binding;	K06817
ENST00000323373	0.244341	2.24598	3.20037	2.68795	0.00365	0.0232952	Ups	ENSG00000177463	3	14989236	15084856	+	NR2C2	nuclear receptor subfamily 2%2C group C%2C member 2 [Source:HGNC Symbol%3BAcc:7972]	GO:0006351:transcription, DNA-templated;GO:0006355:regulation of transcription, DNA-templated;GO:0006367:transcription initiation from RNA polymerase II promoter;GO:0007283:spermatogenesis;GO:0007399:nervous system development;GO:0010467:gene expression;GO:0021549:cerebellum development;GO:0030154:cell differentiation;GO:0040019:positive regulation of embryonic development;GO:0045944:positive reg…	GO:0005634:nucleus;GO:0005654:nucleoplasm;GO:0005730:nucleolus;	GO:0003677:DNA binding;GO:0003700:DNA-binding transcription factor activity;GO:0003707:steroid hormone receptor activity;GO:0003713:transcription coactivator activity;GO:0005515:protein binding;GO:0008270:zinc ion binding;GO:0043565:sequence-specific DNA binding;GO:0046982:protein heterodimerization activity;	K08544
ENST00000323482	2.10284	4.66837	1.15058	6.98834	5e-05	0.000460621	Ups	ENSG00000154930	20	24986868	25038818	-	ACSS1	acyl-CoA synthetase short-chain family member 1 [Source:HGNC Symbol%3BAcc:16091]	GO:0006069:ethanol oxidation;GO:0006085:acetyl-CoA biosynthetic process;GO:0006805:xenobiotic metabolic process;GO:0019413:acetate biosynthetic process;GO:0019427:acetyl-CoA biosynthetic process from acetate;GO:0019542:propionate biosynthetic process;GO:0044281:small molecule metabolic process;	GO:0005759:mitochondrial matrix;	GO:0003987:acetate-CoA ligase activity;GO:0005515:protein binding;GO:0005524:ATP binding;GO:0016208:AMP binding;	K01895
ENST00000323523	2.57199	6.50903	1.33956	4.20232	5e-05	0.000460621	Ups	ENSG00000181458	3	100211463	100296288	+	TMEM45A	transmembrane protein 45A [Source:HGNC Symbol%3BAcc:25480]	-	GO:0016021:integral component of membrane;	-	-
ENST00000324015	0.558488	1.16663	1.06275	2.04702	0.0037	0.0235601	Ups	ENSG00000167711	17	1646130	1658559	+	SERPINF2	serpin peptidase inhibitor%2C clade F (alpha-2 antiplasmin%2C pigment epithelium derived factor)%2C member 2 [Source:HGNC Symbol%3BAcc:9075]	GO:0002034:regulation of blood vessel diameter by renin-angiotensin;GO:0002576:platelet degranulation;GO:0006953:acute-phase response;GO:0007596:blood coagulation;GO:0010033:response to organic substance;GO:0010757:negative regulation of plasminogen activation;GO:0010951:negative regulation of endopeptidase activity;GO:0030162:regulation of proteolysis;GO:0030168:platelet activation;GO:0030199:co…	GO:0005576:extracellular region;GO:0005577:fibrinogen complex;GO:0005615:extracellular space;GO:0009986:cell surface;GO:0031093:platelet alpha granule lumen;	GO:0002020:protease binding;GO:0004866:endopeptidase inhibitor activity;GO:0004867:serine-type endopeptidase inhibitor activity;GO:0005515:protein binding;GO:0042803:protein homodimerization activity;	K03983
ENST00000324394	1.18232	2.69066	1.18634	2.93489	5e-05	0.000460621	Ups	ENSG00000176222	19	44376519	44384291	-	ZNF404	zinc finger protein 404 [Source:HGNC Symbol%3BAcc:19417]	GO:0006351:transcription, DNA-templated;GO:0006355:regulation of transcription, DNA-templated;	GO:0005622:intracellular;GO:0005634:nucleus;	GO:0003676:nucleic acid binding;GO:0003677:DNA binding;GO:0046872:metal ion binding;	K09228
ENST00000324559	0.0568209	0.673236	3.56662	5.43116	5e-05	0.000460621	Ups	ENSG00000171714	11	22214722	22304903	+	ANO5	anoctamin 5 [Source:HGNC Symbol%3BAcc:27337]	GO:0034220:ion transmembrane transport;GO:0055085:transmembrane transport;	GO:0005622:intracellular;GO:0005789:endoplasmic reticulum membrane;GO:0005886:plasma membrane;GO:0016021:integral component of membrane;	GO:0005229:intracellular calcium activated chloride channel activity;	K19480
ENST00000324593	13.4721	4.35755	-1.62839	-6.78755	5e-05	0.000460621	Down	ENSG00000119725	14	74353508	74398981	+	ZNF410	zinc finger protein 410 [Source:HGNC Symbol%3BAcc:20144]	GO:0006351:transcription, DNA-templated;GO:0006355:regulation of transcription, DNA-templated;	GO:0005634:nucleus;	GO:0003676:nucleic acid binding;GO:0003677:DNA binding;GO:0046872:metal ion binding;	K13949
ENST00000324765	0.579211	1.23138	1.08812	2.64191	0.00015	0.00130023	Ups	ENSG00000147202	X	95939711	96859996	+	DIAPH2	diaphanous-related formin 2 [Source:HGNC Symbol%3BAcc:2877]	GO:0000910:cytokinesis;GO:0007015:actin filament organization;GO:0007275:multicellular organism development;GO:0007292:female gamete generation;GO:0030041:actin filament polymerization;GO:0030154:cell differentiation;GO:0048477:oogenesis;	GO:0005730:nucleolus;GO:0005737:cytoplasm;GO:0005739:mitochondrion;GO:0005769:early endosome;GO:0005794:Golgi apparatus;GO:0005829:cytosol;GO:0043231:intracellular membrane-bounded organelle;	GO:0003779:actin binding;GO:0005102:signaling receptor binding;GO:0017048:Rho GTPase binding;	K05741
ENST00000324873	2.69019	1.15283	-1.22252	-2.59802	0.0001	0.000890194	Down	ENSG00000176046	16	28548606	28550495	-	NUPR1	nuclear protein%2C transcriptional regulator%2C 1 [Source:HGNC Symbol%3BAcc:29990]	GO:0002526:acute inflammatory response;GO:0006351:transcription, DNA-templated;GO:0006355:regulation of transcription, DNA-templated;GO:0006473:protein acetylation;GO:0008584:male gonad development;GO:0009636:response to toxic substance;GO:0016049:cell growth;GO:0031401:positive regulation of protein modification process;GO:0035914:skeletal muscle cell differentiation;GO:0042771:intrinsic apoptot…	GO:0005634:nucleus;	GO:0003674:molecular_function;GO:0003677:DNA binding;GO:0003682:chromatin binding;	K15626
ENST00000325102	1.34817	2.92078	1.11535	1.87713	0.001	0.00740759	Ups	ENSG00000125457	17	73262309	73267299	-	MIF4GD	MIF4G domain containing [Source:HGNC Symbol%3BAcc:24030]	GO:0006417:regulation of translation;GO:0016070:RNA metabolic process;	GO:0005634:nucleus;GO:0005737:cytoplasm;	GO:0003677:DNA binding;GO:0003723:RNA binding;GO:0005515:protein binding;GO:0008022:protein C-terminus binding;	-
ENST00000325303	0.716238	2.41928	1.75607	1.84493	0.0006	0.00466118	Ups	ENSG00000156345	9	90581549	90589667	-	CDK20	cyclin-dependent kinase 20 [Source:HGNC Symbol%3BAcc:21420]	GO:0007275:multicellular organism development;GO:0051301:cell division;	GO:0005634:nucleus;GO:0005737:cytoplasm;GO:0005929:cilium;	GO:0004693:cyclin-dependent protein serine/threonine kinase activity;GO:0005515:protein binding;GO:0005524:ATP binding;	K08817
ENST00000325509	2.04275	7.21187	1.81986	5.56637	5e-05	0.000460621	Ups	ENSG00000178860	8	72753784	72756703	-	MSC	musculin [Source:HGNC Symbol%3BAcc:7321]	GO:0006366:transcription by RNA polymerase II;GO:0014707:branchiomeric skeletal muscle development;GO:0060021:roof of mouth development;GO:0060539:diaphragm development;	GO:0005634:nucleus;	GO:0003677:DNA binding;GO:0003700:DNA-binding transcription factor activity;GO:0003714:transcription corepressor activity;GO:0046983:protein dimerization activity;	K09072
ENST00000325617	0.219079	1.31728	2.58804	5.3103	5e-05	0.000460621	Ups	ENSG00000153132	4	141309609	141349122	-	CLGN	calmegin [Source:HGNC Symbol%3BAcc:2060]	GO:0006457:protein folding;GO:0007338:single fertilization;GO:0007339:binding of sperm to zona pellucida;	GO:0005635:nuclear envelope;GO:0005783:endoplasmic reticulum;GO:0005789:endoplasmic reticulum membrane;GO:0016021:integral component of membrane;	GO:0005509:calcium ion binding;GO:0051082:unfolded protein binding;	K09551
ENST00000325805	2.1599	5.48915	1.34562	4.60202	5e-05	0.000460621	Ups	ENSG00000114439	3	107241823	107524708	+	BBX	bobby sox homolog (Drosophila) [Source:HGNC Symbol%3BAcc:14422]	GO:0006351:transcription, DNA-templated;GO:0006355:regulation of transcription, DNA-templated;GO:0060348:bone development;	GO:0005634:nucleus;	GO:0003677:DNA binding;	-
ENST00000325870	4.68386	9.90849	1.08097	12.9769	5e-05	0.000460621	Ups	ENSG00000176399	9	22446840	22455739	+	DMRTA1	DMRT-like family A1 [Source:HGNC Symbol%3BAcc:13826]	GO:0006351:transcription, DNA-templated;	GO:0005634:nucleus;	GO:0003700:DNA-binding transcription factor activity;GO:0043565:sequence-specific DNA binding;GO:0046872:metal ion binding;	K19491
ENST00000326071	3.81331	8.80569	1.20739	2.88845	0.00015	0.00130023	Ups	ENSG00000197183	20	31052583	31071385	-	C20orf112	chromosome 20 open reading frame 112 [Source:HGNC Symbol%3BAcc:16106]	-	-	-	-
ENST00000326324	24.9665	4.18221	-2.57766	-6.12452	5e-05	0.000460621	Down	ENSG00000077782	8	38270250	38326134	-	FGFR1	fibroblast growth factor receptor 1 [Source:HGNC Symbol%3BAcc:3688]	GO:0000122:negative regulation of transcription by RNA polymerase II;GO:0000165:MAPK cascade;GO:0001501:skeletal system development;GO:0001525:angiogenesis;GO:0001657:ureteric bud development;GO:0001701:in utero embryonic development;GO:0001759:organ induction;GO:0001764:neuron migration;GO:0002053:positive regulation of mesenchymal cell proliferation;GO:0002062:chondrocyte differentiation;GO:000…	GO:0005576:extracellular region;GO:0005634:nucleus;GO:0005829:cytosol;GO:0005886:plasma membrane;GO:0005887:integral component of plasma membrane;GO:0016021:integral component of membrane;	GO:0004713:protein tyrosine kinase activity;GO:0005007:fibroblast growth factor-activated receptor activity;GO:0005515:protein binding;GO:0005524:ATP binding;GO:0008201:heparin binding;GO:0017134:fibroblast growth factor binding;GO:0042802:identical protein binding;GO:0042803:protein homodimerization activity;	K04362
ENST00000326857	2.06438	0.63579	-1.69908	-2.25414	0.00605	0.0359333	Down	ENSG00000057019	3	98516627	98620170	-	DCBLD2	discoidin%2C CUB and LCCL domain containing 2 [Source:HGNC Symbol%3BAcc:24627]	GO:0007155:cell adhesion;GO:0030308:negative regulation of cell growth;GO:0030522:intracellular receptor signaling pathway;GO:0042060:wound healing;	GO:0005887:integral component of plasma membrane;GO:0009986:cell surface;	-	-
ENST00000326877	0.494126	1.47751	1.58021	2.55817	5e-05	0.000460621	Ups	ENSG00000178177	4	17842822	18023499	-	LCORL	ligand dependent nuclear receptor corepressor-like [Source:HGNC Symbol%3BAcc:30776]	GO:0006357:regulation of transcription by RNA polymerase II;GO:0006366:transcription by RNA polymerase II;	GO:0005634:nucleus;	GO:0003677:DNA binding;	K06678
ENST00000327111	0.640355	2.68031	2.06546	5.90458	5e-05	0.000460621	Ups	ENSG00000175745	5	92919043	92930321	+	NR2F1	nuclear receptor subfamily 2%2C group F%2C member 1 [Source:HGNC Symbol%3BAcc:7975]	GO:0000122:negative regulation of transcription by RNA polymerase II;GO:0001764:neuron migration;GO:0006367:transcription initiation from RNA polymerase II promoter;GO:0007165:signal transduction;GO:0010467:gene expression;GO:0030522:intracellular receptor signaling pathway;GO:0030900:forebrain development;	GO:0005634:nucleus;GO:0005654:nucleoplasm;	GO:0003700:DNA-binding transcription factor activity;GO:0003707:steroid hormone receptor activity;GO:0003713:transcription coactivator activity;GO:0004879:nuclear receptor activity;GO:0005515:protein binding;GO:0008270:zinc ion binding;GO:0043565:sequence-specific DNA binding;	K08547
ENST00000327247	5.43882	1.85112	-1.5549	-3.20895	5e-05	0.000460621	Down	ENSG00000177628	1	155204243	155214461	-	GBA	glucosidase%2C beta%2C acid [Source:HGNC Symbol%3BAcc:4177]	GO:0005975:carbohydrate metabolic process;GO:0006665:sphingolipid metabolic process;GO:0006680:glucosylceramide catabolic process;GO:0006687:glycosphingolipid metabolic process;GO:0008219:cell death;GO:0023021:termination of signal transduction;GO:0032715:negative regulation of interleukin-6 production;GO:0035307:positive regulation of protein dephosphorylation;GO:0043407:negative regulation of M…	GO:0005765:lysosomal membrane;GO:0043202:lysosomal lumen;	GO:0004348:glucosylceramidase activity;GO:0005102:signaling receptor binding;	K01201
ENST00000327305	0.395756	3.15862	2.99661	5.57902	5e-05	0.000460621	Ups	ENSG00000166342	18	70414616	70535184	-	NETO1	neuropilin (NRP) and tolloid (TLL)-like 1 [Source:HGNC Symbol%3BAcc:13823]	GO:0007613:memory;GO:0008542:visual learning;GO:0048169:regulation of long-term neuronal synaptic plasticity;	GO:0005576:extracellular region;GO:0005886:plasma membrane;GO:0014069:postsynaptic density;GO:0016021:integral component of membrane;GO:0030054:cell junction;GO:0045211:postsynaptic membrane;GO:0060076:excitatory synapse;	-	-
ENST00000327495	7.63093	3.31218	-1.20408	-6.66644	5e-05	0.000460621	Down	ENSG00000221826	19	43225794	43244721	-	PSG3	pregnancy specific beta-1-glycoprotein 3 [Source:HGNC Symbol%3BAcc:9520]	GO:0006952:defense response;GO:0007565:female pregnancy;	GO:0005576:extracellular region;	-	K06500
ENST00000327582	1.0992	0.444244	-1.30703	-2.19887	0.002	0.0137501	Down	ENSG00000198754	1	40235195	40237020	-	OXCT2	3-oxoacid CoA transferase 2 [Source:HGNC Symbol%3BAcc:18606]	GO:0046952:ketone body catabolic process;	GO:0005739:mitochondrion;GO:0031514:motile cilium;	GO:0008260:3-oxoacid CoA-transferase activity;	K01027
ENST00000327741	1.98918	0.790725	-1.33092	-3.24592	5e-05	0.000460621	Down	ENSG00000205426	12	52679697	52685318	-	KRT81	keratin 81 [Source:HGNC Symbol%3BAcc:6458]	-	GO:0045095:keratin filament;	GO:0005198:structural molecule activity;GO:0005515:protein binding;	K07605
ENST00000327773	32.3952	13.8109	-1.22998	-5.64981	5e-05	0.000460621	Down	ENSG00000183087	13	114523531	114567040	-	GAS6	growth arrest-specific 6 [Source:HGNC Symbol%3BAcc:4168]	GO:0001764:neuron migration;GO:0001934:positive regulation of protein phosphorylation;GO:0001961:positive regulation of cytokine-mediated signaling pathway;GO:0002576:platelet degranulation;GO:0003104:positive regulation of glomerular filtration;GO:0006468:protein phosphorylation;GO:0006508:proteolysis;GO:0006909:phagocytosis;GO:0007050:cell cycle arrest;GO:0007155:cell adhesion;GO:0007165:signal…	GO:0005576:extracellular region;GO:0005615:extracellular space;GO:0005737:cytoplasm;GO:0005788:endoplasmic reticulum lumen;GO:0005796:Golgi lumen;GO:0031093:platelet alpha granule lumen;	GO:0001786:phosphatidylserine binding;GO:0005102:signaling receptor binding;GO:0005245:voltage-gated calcium channel activity;GO:0005509:calcium ion binding;GO:0005515:protein binding;GO:0030296:protein tyrosine kinase activator activity;GO:0030971:receptor tyrosine kinase binding;GO:0043027:cysteine-type endopeptidase inhibitor activity involved in apoptotic process;GO:0048018:receptor ligand ac…	K05464
ENST00000327906	0.413549	0.851895	1.04262	1.68676	0.00735	0.0424235	Ups	ENSG00000010318	3	52444673	52457657	+	PHF7	PHD finger protein 7 [Source:HGNC Symbol%3BAcc:18458]	-	GO:0005634:nucleus;GO:0005730:nucleolus;GO:0005737:cytoplasm;GO:0005794:Golgi apparatus;GO:0005886:plasma membrane;	GO:0008270:zinc ion binding;	-
ENST00000327949	0.468065	1.15452	1.30251	1.72721	0.00515	0.0312402	Ups	ENSG00000169660	17	80377665	80400521	+	HEXDC	hexosaminidase (glycosyl hydrolase family 20%2C catalytic domain) containing [Source:HGNC Symbol%3BAcc:26307]	GO:0005975:carbohydrate metabolic process;	GO:0005634:nucleus;GO:0005737:cytoplasm;	GO:0003824:catalytic activity;GO:0004553:hydrolase activity, hydrolyzing O-glycosyl compounds;GO:0004563:beta-N-acetylhexosaminidase activity;	K14459
ENST00000327979	0.725505	1.96221	1.43542	5.16957	5e-05	0.000460621	Ups	ENSG00000042062	20	49202645	49308065	-	FAM65C	family with sequence similarity 65%2C member C [Source:HGNC Symbol%3BAcc:16168]	-	-	-	-
ENST00000328159	39.6808	14.7774	-1.42505	-3.05459	5e-05	0.000460621	Down	ENSG00000143549	1	154129170	154155595	-	TPM3	tropomyosin 3 [Source:HGNC Symbol%3BAcc:12012]	GO:0006928:movement of cell or subcellular component;GO:0006936:muscle contraction;GO:0006937:regulation of muscle contraction;GO:0007155:cell adhesion;GO:0030049:muscle filament sliding;	GO:0001725:stress fiber;GO:0002102:podosome;GO:0005604:basement membrane;GO:0005737:cytoplasm;GO:0005829:cytosol;GO:0005856:cytoskeleton;GO:0005862:muscle thin filament tropomyosin;GO:0015629:actin cytoskeleton;GO:0030426:growth cone;GO:0030863:cortical cytoskeleton;GO:0031941:filamentous actin;GO:0032154:cleavage furrow;	GO:0003674:molecular_function;GO:0003779:actin binding;	K09290
ENST00000328252	3.71451	10.3057	1.47219	18.8546	5e-05	0.000460621	Ups	ENSG00000182752	9	118916083	119164601	+	PAPPA	pregnancy-associated plasma protein A%2C pappalysin 1 [Source:HGNC Symbol%3BAcc:8602]	GO:0006508:proteolysis;GO:0007565:female pregnancy;GO:0030154:cell differentiation;GO:0032354:response to follicle-stimulating hormone;GO:0044267:cellular protein metabolic process;GO:0051384:response to glucocorticoid;	GO:0005576:extracellular region;GO:0005615:extracellular space;GO:0016020:membrane;	GO:0004175:endopeptidase activity;GO:0008237:metallopeptidase activity;GO:0008270:zinc ion binding;	K07762
ENST00000328257	83.9191	33.8707	-1.30896	-10.432	5e-05	0.000460621	Down	ENSG00000214517	11	73882144	73965748	+	PPME1	protein phosphatase methylesterase 1 [Source:HGNC Symbol%3BAcc:30178]	GO:0006482:protein demethylation;	-	GO:0004864:protein phosphatase inhibitor activity;GO:0019901:protein kinase binding;GO:0019903:protein phosphatase binding;GO:0051721:protein phosphatase 2A binding;GO:0051722:protein C-terminal methylesterase activity;	K13617
ENST00000328268	47.0936	22.1788	-1.08635	-5.05998	5e-05	0.000460621	Down	ENSG00000184164	22	50312344	50321176	+	CRELD2	cysteine-rich with EGF-like domains 2 [Source:HGNC Symbol%3BAcc:28150]	-	GO:0005615:extracellular space;GO:0005783:endoplasmic reticulum;GO:0005794:Golgi apparatus;	GO:0005509:calcium ion binding;GO:0005515:protein binding;	-
ENST00000328306	1.00924	2.55853	1.34205	5.39624	5e-05	0.000460621	Ups	ENSG00000065923	X	46464753	46618490	-	SLC9A7	solute carrier family 9%2C subfamily A (NHE7%2C cation proton antiporter 7)%2C member 7 [Source:HGNC Symbol%3BAcc:17123]	GO:0006811:ion transport;GO:0006885:regulation of pH;GO:0055085:transmembrane transport;	GO:0000139:Golgi membrane;GO:0005802:trans-Golgi network;GO:0016021:integral component of membrane;GO:0055038:recycling endosome membrane;	GO:0005515:protein binding;GO:0015385:sodium:proton antiporter activity;GO:0015386:potassium:proton antiporter activity;GO:0042803:protein homodimerization activity;	K12041
ENST00000328333	37.2046	93.7981	1.33408	31.2972	5e-05	0.000460621	Ups	ENSG00000114270	3	48601506	48632700	-	COL7A1	collagen%2C type VII%2C alpha 1 [Source:HGNC Symbol%3BAcc:2214]	GO:0007155:cell adhesion;GO:0008544:epidermis development;GO:0022617:extracellular matrix disassembly;GO:0030198:extracellular matrix organization;GO:0030574:collagen catabolic process;	GO:0005576:extracellular region;GO:0005590:collagen type VII trimer;GO:0005604:basement membrane;GO:0005788:endoplasmic reticulum lumen;GO:0031012:extracellular matrix;	GO:0004867:serine-type endopeptidase inhibitor activity;GO:0005515:protein binding;	K16628
ENST00000329020	0.40128	1.0245	1.35224	3.12497	0.0002	0.00169627	Ups	ENSG00000163803	2	28771367	28818924	+	PLB1	phospholipase B1 [Source:HGNC Symbol%3BAcc:30041]	GO:0001523:retinoid metabolic process;GO:0006629:lipid metabolic process;GO:0006644:phospholipid metabolic process;GO:0007603:phototransduction, visible light;GO:0016042:lipid catabolic process;GO:0036151:phosphatidylcholine acyl-chain remodeling;GO:0044281:small molecule metabolic process;GO:0046474:glycerophospholipid biosynthetic process;	GO:0005886:plasma membrane;GO:0016021:integral component of membrane;GO:0016324:apical plasma membrane;	GO:0004622:lysophospholipase activity;GO:0004623:phospholipase A2 activity;GO:0016298:lipase activity;GO:0016788:hydrolase activity, acting on ester bonds;	K14621
ENST00000329078	18.8478	7.71507	-1.28865	-7.41711	5e-05	0.000460621	Down	ENSG00000183018	17	4402133	4442330	+	SPNS2	spinster homolog 2 (Drosophila) [Source:HGNC Symbol%3BAcc:26992]	GO:0001782:B cell homeostasis;GO:0002920:regulation of humoral immune response;GO:0006869:lipid transport;GO:0043029:T cell homeostasis;GO:0048073:regulation of eye pigmentation;GO:0055085:transmembrane transport;GO:0060348:bone development;	GO:0016021:integral component of membrane;	-	-
ENST00000329582	5.59556	0.404571	-3.78982	-6.32825	5e-05	0.000460621	Down	ENSG00000174564	3	136676707	136729927	+	IL20RB	interleukin 20 receptor beta [Source:HGNC Symbol%3BAcc:6004]	GO:0001808:negative regulation of type IV hypersensitivity;GO:0002437:inflammatory response to antigenic stimulus;GO:0002765:immune response-inhibiting signal transduction;GO:0032689:negative regulation of interferon-gamma production;GO:0032703:negative regulation of interleukin-2 production;GO:0032733:positive regulation of interleukin-10 production;GO:0032753:positive regulation of interleukin-…	GO:0016021:integral component of membrane;	GO:0042015:interleukin-20 binding;	K05137
ENST00000329858	0.186634	0.778363	2.06023	3.45707	5e-05	0.000460621	Ups	ENSG00000184574	12	6728001	6745613	-	LPAR5	lysophosphatidic acid receptor 5 [Source:HGNC Symbol%3BAcc:13307]	GO:0008150:biological_process;	GO:0005575:cellular_component;GO:0005886:plasma membrane;GO:0016021:integral component of membrane;	GO:0003674:molecular_function;GO:0004930:G protein-coupled receptor activity;	K08390
ENST00000330154	6.55713	2.49553	-1.39372	-2.97444	5e-05	0.000460621	Down	ENSG00000184867	X	100910267	100913635	-	ARMCX2	armadillo repeat containing%2C X-linked 2 [Source:HGNC Symbol%3BAcc:16869]	-	GO:0016021:integral component of membrane;	-	-
ENST00000330339	14.0738	96.6011	2.77902	16.3999	5e-05	0.000460621	Ups	ENSG00000184779	15	82821158	82824972	-	RPS17	ribosomal protein S17 [Source:HGNC Symbol%3BAcc:10397]	GO:0000028:ribosomal small subunit assembly;GO:0000184:nuclear-transcribed mRNA catabolic process, nonsense-mediated decay;GO:0006364:rRNA processing;GO:0006412:translation;GO:0006413:translational initiation;GO:0006414:translational elongation;GO:0006415:translational termination;GO:0006614:SRP-dependent cotranslational protein targeting to membrane;GO:0010467:gene expression;GO:0016032:viral pr…	GO:0005829:cytosol;GO:0005840:ribosome;GO:0022627:cytosolic small ribosomal subunit;	GO:0003735:structural constituent of ribosome;	K02962
ENST00000330622	3.03643	6.2854	1.04963	3.82806	5e-05	0.000460621	Ups	ENSG00000135108	12	117582873	117628261	-	FBXO21	F-box protein 21 [Source:HGNC Symbol%3BAcc:13592]	GO:0006511:ubiquitin-dependent protein catabolic process;GO:0016567:protein ubiquitination;	GO:0000151:ubiquitin ligase complex;	GO:0003677:DNA binding;GO:0004842:ubiquitin-protein transferase activity;	K10301
ENST00000330634	17.2682	8.59831	-1.00599	-3.47613	5e-05	0.000460621	Down	ENSG00000203485	14	105155943	105185942	+	INF2	inverted formin%2C FH2 and WH2 domain containing [Source:HGNC Symbol%3BAcc:23791]	GO:0030036:actin cytoskeleton organization;GO:0090140:regulation of mitochondrial fission;	GO:0005634:nucleus;GO:0005737:cytoplasm;GO:0005783:endoplasmic reticulum;GO:0048471:perinuclear region of cytoplasm;	GO:0003779:actin binding;GO:0017048:Rho GTPase binding;	-
ENST00000330689	1.04648	2.26125	1.11158	4.83164	5e-05	0.000460621	Ups	ENSG00000196981	3	122130715	122134882	-	WDR5B	WD repeat domain 5B [Source:HGNC Symbol%3BAcc:17826]	-	-	-	K14963
ENST00000330794	2.24656	9.90639	2.14064	6.16363	5e-05	0.000460621	Ups	ENSG00000184584	5	138855549	138862375	-	TMEM173	transmembrane protein 173 [Source:HGNC Symbol%3BAcc:27962]	GO:0002218:activation of innate immune response;GO:0002230:positive regulation of defense response to virus by host;GO:0006915:apoptotic process;GO:0032092:positive regulation of protein binding;GO:0032479:regulation of type I interferon production;GO:0032481:positive regulation of type I interferon production;GO:0032608:interferon-beta production;GO:0033160:positive regulation of protein import …	GO:0005741:mitochondrial outer membrane;GO:0005777:peroxisome;GO:0005783:endoplasmic reticulum;GO:0005789:endoplasmic reticulum membrane;GO:0005794:Golgi apparatus;GO:0005886:plasma membrane;GO:0016021:integral component of membrane;GO:0030659:cytoplasmic vesicle membrane;GO:0048471:perinuclear region of cytoplasm;	GO:0005515:protein binding;GO:0008134:transcription factor binding;GO:0019901:protein kinase binding;GO:0031625:ubiquitin protein ligase binding;GO:0035438:cyclic-di-GMP binding;GO:0042803:protein homodimerization activity;GO:0061507:cyclic-GMP-AMP binding;	K12654
ENST00000330871	20.9526	9.40149	-1.15617	-13.4235	5e-05	0.000460621	Down	ENSG00000184557	17	76352864	76356158	-	SOCS3	suppressor of cytokine signaling 3 [Source:HGNC Symbol%3BAcc:19391]	GO:0006469:negative regulation of protein kinase activity;GO:0007259:JAK-STAT cascade;GO:0016567:protein ubiquitination;GO:0019221:cytokine-mediated signaling pathway;GO:0040008:regulation of growth;GO:0043066:negative regulation of apoptotic process;GO:0045597:positive regulation of cell differentiation;GO:0046627:negative regulation of insulin receptor signaling pathway;GO:0060333:interferon-ga…	GO:0005829:cytosol;	GO:0004860:protein kinase inhibitor activity;	K04696
ENST00000330889	1.52055	0.629091	-1.27325	-3.31092	5e-05	0.000460621	Down	ENSG00000184060	17	29248698	29286340	+	ADAP2	ArfGAP with dual PH domains 2 [Source:HGNC Symbol%3BAcc:16487]	GO:0007507:heart development;GO:0043547:positive regulation of GTPase activity;	GO:0005737:cytoplasm;GO:0005740:mitochondrial envelope;GO:0005886:plasma membrane;	GO:0005096:GTPase activator activity;GO:0005515:protein binding;GO:0005543:phospholipid binding;GO:0005546:phosphatidylinositol-4,5-bisphosphate binding;GO:0005547:phosphatidylinositol-3,4,5-trisphosphate binding;GO:0008270:zinc ion binding;GO:0030674:protein binding, bridging;GO:0043325:phosphatidylinositol-3,4-bisphosphate binding;GO:0043533:inositol 1,3,4,5 tetrakisphosphate binding;	K18047
ENST00000331163	8.04665	2.46248	-1.70828	-9.89073	5e-05	0.000460621	Down	ENSG00000100311	22	39619364	39640756	-	PDGFB	platelet-derived growth factor beta polypeptide [Source:HGNC Symbol%3BAcc:8800]	GO:0001666:response to hypoxia;GO:0001892:embryonic placenta development;GO:0001938:positive regulation of endothelial cell proliferation;GO:0002548:monocyte chemotaxis;GO:0002576:platelet degranulation;GO:0003104:positive regulation of glomerular filtration;GO:0006260:DNA replication;GO:0006468:protein phosphorylation;GO:0006929:substrate-dependent cell migration;GO:0007173:epidermal growth fact…	GO:0000139:Golgi membrane;GO:0005576:extracellular region;GO:0005615:extracellular space;GO:0005737:cytoplasm;GO:0005788:endoplasmic reticulum lumen;GO:0009986:cell surface;GO:0016323:basolateral plasma membrane;GO:0031093:platelet alpha granule lumen;	GO:0005161:platelet-derived growth factor receptor binding;GO:0005515:protein binding;GO:0005518:collagen binding;GO:0008083:growth factor activity;GO:0016176:superoxide-generating NADPH oxidase activator activity;GO:0042056:chemoattractant activity;GO:0042803:protein homodimerization activity;GO:0046982:protein heterodimerization activity;GO:0048407:platelet-derived growth factor binding;	K17386
ENST00000331200	2.93839	7.563	1.36393	3.25984	5e-05	0.000460621	Ups	ENSG00000128951	15	48623620	48635570	+	DUT	deoxyuridine triphosphatase [Source:HGNC Symbol%3BAcc:3078]	GO:0006139:nucleobase-containing compound metabolic process;GO:0006206:pyrimidine nucleobase metabolic process;GO:0006226:dUMP biosynthetic process;GO:0006260:DNA replication;GO:0044281:small molecule metabolic process;GO:0046080:dUTP metabolic process;GO:0046134:pyrimidine nucleoside biosynthetic process;GO:0055086:nucleobase-containing small molecule metabolic process;	GO:0005634:nucleus;GO:0005654:nucleoplasm;GO:0005739:mitochondrion;	GO:0004170:dUTP diphosphatase activity;GO:0005515:protein binding;	K01520
ENST00000331563	1.07577	4.29057	1.9958	5.85922	5e-05	0.000460621	Ups	ENSG00000184363	11	394217	404908	+	PKP3	plakophilin 3 [Source:HGNC Symbol%3BAcc:9025]	GO:0007155:cell adhesion;	GO:0005634:nucleus;GO:0005911:cell-cell junction;GO:0030057:desmosome;	-	-
ENST00000331565	1.03961	2.2817	1.13407	6.87308	5e-05	0.000460621	Ups	ENSG00000197106	1	110693108	110744824	+	SLC6A17	solute carrier family 6 (neutral amino acid transporter)%2C member 17 [Source:HGNC Symbol%3BAcc:31399]	GO:0015804:neutral amino acid transport;GO:0015816:glycine transport;GO:0015820:leucine transport;GO:0015824:proline transport;GO:0032328:alanine transport;	GO:0005887:integral component of plasma membrane;GO:0008021:synaptic vesicle;GO:0030054:cell junction;GO:0030672:synaptic vesicle membrane;	GO:0005328:neurotransmitter:sodium symporter activity;	K05048
ENST00000331782	6.03514	1.74977	-1.78622	-3.71208	5e-05	0.000460621	Down	ENSG00000184916	14	105607318	105635161	-	JAG2	jagged 2 [Source:HGNC Symbol%3BAcc:6189]	GO:0001501:skeletal system development;GO:0001701:in utero embryonic development;GO:0003016:respiratory system process;GO:0007049:cell cycle;GO:0007219:Notch signaling pathway;GO:0007220:Notch receptor processing;GO:0007283:spermatogenesis;GO:0009912:auditory receptor cell fate commitment;GO:0016331:morphogenesis of embryonic epithelium;GO:0030154:cell differentiation;GO:0030155:regulation of cel…	GO:0005886:plasma membrane;GO:0005887:integral component of plasma membrane;	GO:0005112:Notch binding;GO:0005509:calcium ion binding;GO:0005515:protein binding;GO:0008083:growth factor activity;	K06052
ENST00000331817	70.4705	189.266	1.42532	33.5825	5e-05	0.000460621	Ups	ENSG00000135480	12	52626898	52642705	+	KRT7	keratin 7 [Source:HGNC Symbol%3BAcc:6445]	GO:0007010:cytoskeleton organization;GO:0019048:modulation by virus of host morphology or physiology;	GO:0005634:nucleus;GO:0005730:nucleolus;GO:0005737:cytoplasm;GO:0005794:Golgi apparatus;GO:0005882:intermediate filament;GO:0045095:keratin filament;	GO:0005198:structural molecule activity;GO:0005515:protein binding;	K07605
ENST00000332408	0.616028	0.13748	-2.16377	-2.80509	0.0001	0.000890194	Down	ENSG00000185634	15	49115932	49255641	-	SHC4	SHC (Src homology 2 domain containing) family%2C member 4 [Source:HGNC Symbol%3BAcc:16743]	GO:0035556:intracellular signal transduction;	GO:0005886:plasma membrane;GO:0030054:cell junction;GO:0045211:postsynaptic membrane;	GO:0019904:protein domain specific binding;GO:0030971:receptor tyrosine kinase binding;	K17449
ENST00000332582	1.58144	4.26479	1.43124	9.19825	5e-05	0.000460621	Ups	ENSG00000184194	X	53078273	53109797	+	GPR173	G protein-coupled receptor 173 [Source:HGNC Symbol%3BAcc:18186]	GO:0007165:signal transduction;	GO:0005886:plasma membrane;GO:0016021:integral component of membrane;	GO:0004930:G protein-coupled receptor activity;	K04300
ENST00000332780	4.81308	10.2581	1.09174	6.64996	5e-05	0.000460621	Ups	ENSG00000185909	3	49209044	49213917	+	KLHDC8B	kelch domain containing 8B [Source:HGNC Symbol%3BAcc:28557]	-	GO:0005737:cytoplasm;	-	-
ENST00000333137	66.2025	31.1681	-1.08682	-17.6492	5e-05	0.000460621	Down	ENSG00000183963	22	31477305	31500610	+	SMTN	smoothelin [Source:HGNC Symbol%3BAcc:11126]	GO:0006939:smooth muscle contraction;GO:0007517:muscle organ development;	GO:0005737:cytoplasm;GO:0005856:cytoskeleton;GO:0015629:actin cytoskeleton;	GO:0003779:actin binding;GO:0008307:structural constituent of muscle;	-
ENST00000333175	7.37511	1.33123	-2.46991	-4.22018	5e-05	0.000460621	Down	ENSG00000182087	19	1009650	1021114	-	TMEM259	transmembrane protein 259 [Source:HGNC Symbol%3BAcc:17039]	-	GO:0005737:cytoplasm;GO:0016021:integral component of membrane;	-	-
ENST00000333305	0.500862	1.05384	1.07317	2.96306	5e-05	0.000460621	Ups	ENSG00000182700	5	139505521	139508391	+	IGIP	IgA-inducing protein [Source:HGNC Symbol%3BAcc:33847]	-	GO:0005576:extracellular region;	-	-
ENST00000333437	6.04072	1.03909	-2.53939	-9.06472	5e-05	0.000460621	Down	ENSG00000182459	17	80317123	80321652	+	TEX19	testis expressed 19 [Source:HGNC Symbol%3BAcc:33802]	-	GO:0005634:nucleus;	-	-
ENST00000333486	2.30379	9.52179	2.04723	10.2222	5e-05	0.000460621	Ups	ENSG00000182179	3	49842640	49851379	-	UBA7	ubiquitin-like modifier activating enzyme 7 [Source:HGNC Symbol%3BAcc:12471]	GO:0006464:cellular protein modification process;GO:0016567:protein ubiquitination;GO:0019221:cytokine-mediated signaling pathway;GO:0019941:modification-dependent protein catabolic process;GO:0032020:ISG15-protein conjugation;GO:0032480:negative regulation of type I interferon production;GO:0045087:innate immune response;	GO:0005829:cytosol;	GO:0005524:ATP binding;GO:0016874:ligase activity;GO:0019782:ISG15 activating enzyme activity;	K10698
ENST00000333496	2.14315	0.39798	-2.42897	-2.16159	0.0017	0.011876	Down	ENSG00000188603	16	28488601	28503363	-	CLN3	ceroid-lipofuscinosis%2C neuronal 3 [Source:HGNC Symbol%3BAcc:2074]	GO:0001508:action potential;GO:0001575:globoside metabolic process;GO:0006457:protein folding;GO:0006520:cellular amino acid metabolic process;GO:0006672:ceramide metabolic process;GO:0006678:glucosylceramide metabolic process;GO:0006681:galactosylceramide metabolic process;GO:0006684:sphingomyelin metabolic process;GO:0006898:receptor-mediated endocytosis;GO:0007034:vacuolar transport;GO:0007040…	GO:0000139:Golgi membrane;GO:0005634:nucleus;GO:0005737:cytoplasm;GO:0005739:mitochondrion;GO:0005764:lysosome;GO:0005765:lysosomal membrane;GO:0005769:early endosome;GO:0005770:late endosome;GO:0005776:autophagosome;GO:0005783:endoplasmic reticulum;GO:0005794:Golgi apparatus;GO:0005795:Golgi stack;GO:0005802:trans-Golgi network;GO:0005886:plasma membrane;GO:0005901:caveola;GO:0008021:synaptic ve…	GO:0005515:protein binding;GO:0051082:unfolded protein binding;	K12389
ENST00000333628	41.8145	18.1264	-1.20591	-10.6171	5e-05	0.000460621	Down	ENSG00000137267	6	3153903	3157760	-	TUBB2A	tubulin%2C beta 2A class IIa [Source:HGNC Symbol%3BAcc:12412]	GO:0006457:protein folding;GO:0007017:microtubule-based process;GO:0044267:cellular protein metabolic process;GO:0051084:'de novo' posttranslational protein folding;GO:0051258:protein polymerization;	GO:0005737:cytoplasm;GO:0005874:microtubule;GO:0005886:plasma membrane;GO:0015630:microtubule cytoskeleton;	GO:0003924:GTPase activity;GO:0005200:structural constituent of cytoskeleton;GO:0005525:GTP binding;	K07375
ENST00000333677	0.297545	1.18122	1.9891	6.00925	5e-05	0.000460621	Ups	ENSG00000183111	5	148961036	149014531	+	ARHGEF37	Rho guanine nucleotide exchange factor (GEF) 37 [Source:HGNC Symbol%3BAcc:34430]	GO:0035023:regulation of Rho protein signal transduction;	GO:0005737:cytoplasm;	GO:0005089:Rho guanyl-nucleotide exchange factor activity;	-
ENST00000334047	56.9753	14.884	-1.93658	-25.1399	5e-05	0.000460621	Down	ENSG00000117525	1	94994781	95007356	-	F3	coagulation factor III (thromboplastin%2C tissue factor) [Source:HGNC Symbol%3BAcc:3541]	GO:0001938:positive regulation of endothelial cell proliferation;GO:0002541:activation of plasma proteins involved in acute inflammatory response;GO:0002543:activation of blood coagulation via clotting cascade;GO:0006919:activation of cysteine-type endopeptidase activity involved in apoptotic process;GO:0007596:blood coagulation;GO:0007598:blood coagulation, extrinsic pathway;GO:0010641:positive …	GO:0005615:extracellular space;GO:0005886:plasma membrane;GO:0009986:cell surface;GO:0016021:integral component of membrane;GO:0031012:extracellular matrix;GO:0031233:intrinsic component of external side of plasma membrane;	GO:0002020:protease binding;GO:0005515:protein binding;GO:0005543:phospholipid binding;	K03901
ENST00000334211	0.635684	3.35715	2.40086	2.34956	0.0013	0.00936108	Ups	ENSG00000186635	11	72396120	72433403	-	ARAP1	ArfGAP with RhoGAP domain%2C ankyrin repeat and PH domain 1 [Source:HGNC Symbol%3BAcc:16925]	GO:0007165:signal transduction;GO:0007264:small GTPase mediated signal transduction;GO:0008360:regulation of cell shape;GO:0030037:actin filament reorganization involved in cell cycle;GO:0051056:regulation of small GTPase mediated signal transduction;GO:0051270:regulation of cellular component movement;GO:0051491:positive regulation of filopodium assembly;GO:0051497:negative regulation of stress …	GO:0005622:intracellular;GO:0005794:Golgi apparatus;GO:0005829:cytosol;GO:0005886:plasma membrane;GO:0032580:Golgi cisterna membrane;	GO:0005096:GTPase activator activity;GO:0005515:protein binding;GO:0005543:phospholipid binding;GO:0005547:phosphatidylinositol-3,4,5-trisphosphate binding;GO:0008270:zinc ion binding;	K18439
ENST00000334221	2.17249	0.632466	-1.78029	-4.90537	5e-05	0.000460621	Down	ENSG00000186897	12	49726200	49730971	-	C1QL4	complement component 1%2C q subcomponent-like 4 [Source:HGNC Symbol%3BAcc:31416]	-	GO:0005581:collagen trimer;	-	-
ENST00000334513	1.69576	0.70028	-1.27592	-2.22579	0.00165	0.011569	Down	ENSG00000186364	1	145586115	145589439	-	NUDT17	nudix (nucleoside diphosphate linked moiety X)-type motif 17 [Source:HGNC Symbol%3BAcc:26618]	-	-	GO:0016787:hydrolase activity;GO:0046872:metal ion binding;	-
ENST00000334828	1267.62	585.896	-1.11341	-57.5026	5e-05	0.000460621	Down	ENSG00000171314	10	99185917	99193198	+	PGAM1	phosphoglycerate mutase 1 (brain) [Source:HGNC Symbol%3BAcc:8888]	GO:0005975:carbohydrate metabolic process;GO:0006006:glucose metabolic process;GO:0006094:gluconeogenesis;GO:0006096:glycolytic process;GO:0006110:regulation of glycolytic process;GO:0043456:regulation of pentose-phosphate shunt;GO:0044281:small molecule metabolic process;GO:0045730:respiratory burst;	GO:0005829:cytosol;	GO:0004082:bisphosphoglycerate mutase activity;GO:0004083:bisphosphoglycerate 2-phosphatase activity;GO:0004619:phosphoglycerate mutase activity;GO:0019901:protein kinase binding;	K01834
ENST00000334869	103.647	43.7472	-1.24442	-12.9946	5e-05	0.000460621	Down	ENSG00000100600	14	93170154	93215047	-	LGMN	legumain [Source:HGNC Symbol%3BAcc:9472]	GO:0001101:response to acid chemical;GO:0002224:toll-like receptor signaling pathway;GO:0006508:proteolysis;GO:0008202:steroid metabolic process;GO:0019886:antigen processing and presentation of exogenous peptide antigen via MHC class II;GO:0040015:negative regulation of multicellular organism growth;GO:0042359:vitamin D metabolic process;GO:0043524:negative regulation of neuron apoptotic process…	GO:0005770:late endosome;GO:0043202:lysosomal lumen;GO:0045177:apical part of cell;	GO:0004197:cysteine-type endopeptidase activity;GO:0008233:peptidase activity;	K01369
ENST00000335099	0.448922	1.22861	1.45249	3.23103	0.0001	0.000890194	Ups	ENSG00000186907	11	57228022	57245007	+	RTN4RL2	reticulon 4 receptor-like 2 [Source:HGNC Symbol%3BAcc:23053]	GO:0031103:axon regeneration;	GO:0009897:external side of plasma membrane;GO:0009986:cell surface;GO:0045121:membrane raft;GO:0046658:anchored component of plasma membrane;	-	K16661
ENST00000335438	1.1977	2.48016	1.05017	2.48134	5e-05	0.000460621	Ups	ENSG00000169379	3	93699034	93774123	+	ARL13B	ADP-ribosylation factor-like 13B [Source:HGNC Symbol%3BAcc:25419]	GO:0007264:small GTPase mediated signal transduction;GO:0007368:determination of left/right symmetry;GO:0009953:dorsal/ventral pattern formation;	GO:0005929:cilium;	GO:0005515:protein binding;GO:0005525:GTP binding;	K07962
ENST00000335648	0.500534	1.45311	1.5376	3.18731	5e-05	0.000460621	Ups	ENSG00000249087	1	23695729	23698275	+	C1orf213	chromosome 1 open reading frame 213 [Source:HGNC Symbol%3BAcc:25122]	-	-	-	-
ENST00000335867	0.803118	3.06191	1.93075	3.75261	5e-05	0.000460621	Ups	ENSG00000165617	14	59104897	59113888	+	DACT1	dishevelled-binding antagonist of beta-catenin 1 [Source:HGNC Symbol%3BAcc:17748]	GO:0000122:negative regulation of transcription by RNA polymerase II;GO:0001702:gastrulation with mouth forming second;GO:0016055:Wnt signaling pathway;GO:0030177:positive regulation of Wnt signaling pathway;GO:0030178:negative regulation of Wnt signaling pathway;GO:0031647:regulation of protein stability;GO:0045600:positive regulation of fat cell differentiation;GO:0045732:positive regulation of…	GO:0005634:nucleus;GO:0005737:cytoplasm;GO:0030054:cell junction;GO:0030877:beta-catenin destruction complex;GO:0045202:synapse;	GO:0005080:protein kinase C binding;GO:0005515:protein binding;GO:0008013:beta-catenin binding;GO:0051018:protein kinase A binding;GO:0070097:delta-catenin binding;	-
ENST00000335934	8.04103	3.97982	-1.01468	-2.61088	5e-05	0.000460621	Down	ENSG00000115129	2	24300303	24308085	-	TP53I3	tumor protein p53 inducible protein 3 [Source:HGNC Symbol%3BAcc:19373]	GO:0006739:NADP metabolic process;GO:0008631:intrinsic apoptotic signaling pathway in response to oxidative stress;	GO:0005575:cellular_component;	GO:0003960:NADPH:quinone reductase activity;GO:0008270:zinc ion binding;GO:0016491:oxidoreductase activity;GO:0042803:protein homodimerization activity;GO:0048038:quinone binding;GO:0070402:NADPH binding;	K10133
ENST00000336219	38.2841	17.6667	-1.11571	-10.8897	5e-05	0.000460621	Down	ENSG00000170779	14	105475910	105487485	-	CDCA4	cell division cycle associated 4 [Source:HGNC Symbol%3BAcc:14625]	-	GO:0005634:nucleus;	-	-
ENST00000336338	0.274443	0.742574	1.43603	2.21188	0.00145	0.0102916	Ups	ENSG00000155761	1	118496487	118727846	-	SPAG17	sperm associated antigen 17 [Source:HGNC Symbol%3BAcc:26620]	-	GO:0005634:nucleus;GO:0005730:nucleolus;GO:0005737:cytoplasm;GO:0005874:microtubule;GO:0036126:sperm flagellum;	-	K14556
ENST00000336761	9.84697	4.33984	-1.18204	-2.15949	0.0004	0.00322723	Down	ENSG00000071626	19	1407568	1435719	+	DAZAP1	DAZ associated protein 1 [Source:HGNC Symbol%3BAcc:2683]	GO:0001893:maternal placenta development;GO:0007283:spermatogenesis;GO:0008283:cell proliferation;GO:0030154:cell differentiation;	GO:0005634:nucleus;GO:0005730:nucleolus;GO:0005737:cytoplasm;	GO:0000166:nucleotide binding;GO:0003676:nucleic acid binding;GO:0003723:RNA binding;GO:0035613:RNA stem-loop binding;	K14411
ENST00000336898	2.62462	0.790089	-1.73202	-5.8166	5e-05	0.000460621	Down	ENSG00000158555	11	75145685	75236948	-	GDPD5	glycerophosphodiester phosphodiesterase domain containing 5 [Source:HGNC Symbol%3BAcc:28804]	GO:0006071:glycerol metabolic process;GO:0006629:lipid metabolic process;GO:0021522:spinal cord motor neuron differentiation;GO:0021895:cerebral cortex neuron differentiation;GO:0031175:neuron projection development;GO:0045746:negative regulation of Notch signaling pathway;GO:0048505:regulation of timing of cell differentiation;	GO:0012505:endomembrane system;GO:0016020:membrane;GO:0016021:integral component of membrane;GO:0030426:growth cone;GO:0048471:perinuclear region of cytoplasm;	GO:0008889:glycerophosphodiester phosphodiesterase activity;	K01124
ENST00000337138	173.594	82.9109	-1.06609	-13.421	5e-05	0.000460621	Down	ENSG00000100644	14	62162258	62214976	+	HIF1A	hypoxia inducible factor 1%2C alpha subunit (basic helix-loop-helix transcription factor) [Source:HGNC Symbol%3BAcc:4910]	GO:0001525:angiogenesis;GO:0001666:response to hypoxia;GO:0001755:neural crest cell migration;GO:0001837:epithelial to mesenchymal transition;GO:0001892:embryonic placenta development;GO:0001922:B-1 B cell homeostasis;GO:0001938:positive regulation of endothelial cell proliferation;GO:0001947:heart looping;GO:0002052:positive regulation of neuroblast proliferation;GO:0002248:connective tissue rep…	GO:0005634:nucleus;GO:0005654:nucleoplasm;GO:0005667:transcription factor complex;GO:0005730:nucleolus;GO:0005737:cytoplasm;GO:0005829:cytosol;GO:0031514:motile cilium;	GO:0000988:obsolete transcription factor activity, protein binding;GO:0001076:obsolete transcription factor activity, RNA polymerase II transcription factor binding;GO:0003677:DNA binding;GO:0003700:DNA-binding transcription factor activity;GO:0004871:obsolete signal transducer activity;GO:0005515:protein binding;GO:0008134:transcription factor binding;GO:0019899:enzyme binding;GO:0019901:protein…	K08268
ENST00000337147	77.5434	24.3629	-1.67032	-10.7185	5e-05	0.000460621	Down	ENSG00000092820	6	159186773	159239259	-	EZR	ezrin [Source:HGNC Symbol%3BAcc:12691]	GO:0007016:cytoskeletal anchoring at plasma membrane;GO:0007159:leukocyte cell-cell adhesion;GO:0007411:axon guidance;GO:0008360:regulation of cell shape;GO:0022614:membrane to membrane docking;GO:0030855:epithelial cell differentiation;GO:0035088:establishment or maintenance of apical/basal cell polarity;GO:0051017:actin filament bundle assembly;	GO:0001726:ruffle;GO:0001931:uropod;GO:0005730:nucleolus;GO:0005737:cytoplasm;GO:0005829:cytosol;GO:0005856:cytoskeleton;GO:0005884:actin filament;GO:0005886:plasma membrane;GO:0005902:microvillus;GO:0005925:focal adhesion;GO:0015629:actin cytoskeleton;GO:0016323:basolateral plasma membrane;GO:0016324:apical plasma membrane;GO:0019898:extrinsic component of membrane;GO:0030175:filopodium;GO:00308…	GO:0005515:protein binding;GO:0008092:cytoskeletal protein binding;GO:0050839:cell adhesion molecule binding;GO:0051015:actin filament binding;	K08007
ENST00000337221	5.7287	2.68835	-1.09149	-3.69892	5e-05	0.000460621	Down	ENSG00000168077	8	27491385	27534293	+	SCARA3	scavenger receptor class A%2C member 3 [Source:HGNC Symbol%3BAcc:19000]	GO:0006979:response to oxidative stress;GO:0009650:UV protection;	GO:0000139:Golgi membrane;GO:0005581:collagen trimer;GO:0005789:endoplasmic reticulum membrane;GO:0016021:integral component of membrane;	GO:0005044:scavenger receptor activity;	-
ENST00000337303	0.848259	2.2859	1.43019	2.43409	5e-05	0.000460621	Ups	ENSG00000163939	3	52582006	52713730	-	PBRM1	polybromo 1 [Source:HGNC Symbol%3BAcc:30064]	GO:0001890:placenta development;GO:0006338:chromatin remodeling;GO:0006351:transcription, DNA-templated;GO:0006355:regulation of transcription, DNA-templated;GO:0007507:heart development;GO:0008285:negative regulation of cell proliferation;	GO:0000228:nuclear chromosome;GO:0000776:kinetochore;	GO:0003677:DNA binding;GO:0003682:chromatin binding;GO:0005515:protein binding;	K11757
ENST00000337414	1.35171	3.07541	1.186	2.53243	0.0001	0.000890194	Ups	ENSG00000047648	X	11155664	11683821	-	ARHGAP6	Rho GTPase activating protein 6 [Source:HGNC Symbol%3BAcc:676]	GO:0007165:signal transduction;GO:0007202:activation of phospholipase C activity;GO:0007264:small GTPase mediated signal transduction;GO:0007266:Rho protein signal transduction;GO:0010518:positive regulation of phospholipase activity;GO:0030041:actin filament polymerization;GO:0043087:regulation of GTPase activity;GO:0048041:focal adhesion assembly;GO:0051056:regulation of small GTPase mediated s…	GO:0005622:intracellular;GO:0005737:cytoplasm;GO:0005829:cytosol;GO:0005884:actin filament;GO:0015629:actin cytoskeleton;	GO:0005070:SH3/SH2 adaptor activity;GO:0016004:phospholipase activator activity;GO:0017124:SH3 domain binding;GO:0043274:phospholipase binding;	-
ENST00000337679	2.97185	6.28106	1.07965	2.01802	0.00315	0.0205027	Ups	ENSG00000167645	19	38795754	38806563	-	YIF1B	Yip1 interacting factor homolog B (S. cerevisiae) [Source:HGNC Symbol%3BAcc:30511]	-	GO:0016021:integral component of membrane;	-	K06115
ENST00000337755	2.33939	7.37652	1.65681	5.04115	5e-05	0.000460621	Ups	ENSG00000161013	5	179224597	179229998	-	MGAT4B	mannosyl (alpha-1%2C3-)-glycoprotein beta-1%2C4-N-acetylglucosaminyltransferase%2C isozyme B [Source:HGNC Symbol%3BAcc:7048]	GO:0005975:carbohydrate metabolic process;GO:0006491:N-glycan processing;GO:0018279:protein N-linked glycosylation via asparagine;GO:0043687:post-translational protein modification;GO:0044267:cellular protein metabolic process;	GO:0000139:Golgi membrane;GO:0016020:membrane;GO:0016021:integral component of membrane;	GO:0008454:alpha-1,3-mannosylglycoprotein 4-beta-N-acetylglucosaminyltransferase activity;GO:0016758:transferase activity, transferring hexosyl groups;GO:0046872:metal ion binding;	K00738
ENST00000338008	2.56735	5.50919	1.10156	5.55695	5e-05	0.000460621	Ups	ENSG00000039319	5	79703832	79775169	+	ZFYVE16	zinc finger%2C FYVE domain containing 16 [Source:HGNC Symbol%3BAcc:20756]	GO:0006622:protein targeting to lysosome;GO:0007165:signal transduction;GO:0016050:vesicle organization;GO:0016197:endosomal transport;GO:0030100:regulation of endocytosis;GO:0030509:BMP signaling pathway;	GO:0005737:cytoplasm;GO:0005769:early endosome;GO:0031901:early endosome membrane;GO:0043231:intracellular membrane-bounded organelle;	GO:0005515:protein binding;GO:0005545:1-phosphatidylinositol binding;GO:0005547:phosphatidylinositol-3,4,5-trisphosphate binding;GO:0008565:protein transporter activity;GO:0046872:metal ion binding;	K04679
ENST00000338483	18.822	8.96571	-1.06993	-9.66089	5e-05	0.000460621	Down	ENSG00000185022	22	38597889	38612518	+	MAFF	v-maf avian musculoaponeurotic fibrosarcoma oncogene homolog F [Source:HGNC Symbol%3BAcc:6780]	GO:0001701:in utero embryonic development;GO:0006366:transcription by RNA polymerase II;GO:0007567:parturition;GO:0007596:blood coagulation;GO:0035914:skeletal muscle cell differentiation;GO:0045604:regulation of epidermal cell differentiation;	GO:0005634:nucleus;GO:0005654:nucleoplasm;	GO:0003700:DNA-binding transcription factor activity;GO:0043565:sequence-specific DNA binding;	K09037
ENST00000338637	0.405744	0.891351	1.13543	2.34752	0.0001	0.000890194	Ups	ENSG00000197779	X	47696301	47781655	+	ZNF81	zinc finger protein 81 [Source:HGNC Symbol%3BAcc:13156]	GO:0006351:transcription, DNA-templated;GO:0006355:regulation of transcription, DNA-templated;	GO:0005622:intracellular;GO:0005634:nucleus;	GO:0003676:nucleic acid binding;GO:0003677:DNA binding;GO:0003700:DNA-binding transcription factor activity;GO:0046872:metal ion binding;	K09228
ENST00000338660	0.623503	3.0895	2.30891	3.64132	5e-05	0.000460621	Ups	ENSG00000179403	1	1370903	1376145	+	VWA1	von Willebrand factor A domain containing 1 [Source:HGNC Symbol%3BAcc:30910]	GO:0030198:extracellular matrix organization;GO:0048266:behavioral response to pain;	GO:0005604:basement membrane;GO:0005614:interstitial matrix;	GO:0042802:identical protein binding;	-
ENST00000338682	1.57166	5.91558	1.91223	11.8286	5e-05	0.000460621	Ups	ENSG00000189127	5	79852574	79866307	-	ANKRD34B	ankyrin repeat domain 34B [Source:HGNC Symbol%3BAcc:33736]	-	GO:0005634:nucleus;GO:0005737:cytoplasm;	-	-
ENST00000338700	1.53678	3.36562	1.13096	4.43755	5e-05	0.000460621	Ups	ENSG00000109654	4	154125618	154260472	+	TRIM2	tripartite motif containing 2 [Source:HGNC Symbol%3BAcc:15974]	GO:0043523:regulation of neuron apoptotic process;	GO:0005622:intracellular;GO:0005737:cytoplasm;	GO:0004842:ubiquitin-protein transferase activity;GO:0005515:protein binding;GO:0008270:zinc ion binding;	K11997
ENST00000338821	3.69489	10.4997	1.50675	14.9477	5e-05	0.000460621	Ups	ENSG00000054793	20	50213053	50385173	-	ATP9A	ATPase%2C class II%2C type 9A [Source:HGNC Symbol%3BAcc:13540]	GO:0045332:phospholipid translocation;	GO:0005769:early endosome;GO:0005794:Golgi apparatus;GO:0005802:trans-Golgi network;GO:0016021:integral component of membrane;GO:0031901:early endosome membrane;GO:0048471:perinuclear region of cytoplasm;GO:0055037:recycling endosome;	GO:0000287:magnesium ion binding;GO:0004012:phospholipid-translocating ATPase activity;GO:0005524:ATP binding;GO:0019829:cation-transporting ATPase activity;	K01530
ENST00000339275	0.242764	2.52617	3.37933	2.85404	0.0012	0.00872138	Ups	ENSG00000135114	12	121458360	121476959	-	OASL	2'-5'-oligoadenylate synthetase-like [Source:HGNC Symbol%3BAcc:8090]	GO:0008150:biological_process;GO:0009615:response to virus;GO:0019221:cytokine-mediated signaling pathway;GO:0045071:negative regulation of viral genome replication;GO:0051607:defense response to virus;GO:0060333:interferon-gamma-mediated signaling pathway;GO:0060337:type I interferon signaling pathway;	GO:0005730:nucleolus;GO:0005737:cytoplasm;GO:0005829:cytosol;	GO:0001730:2'-5'-oligoadenylate synthetase activity;GO:0003677:DNA binding;GO:0003725:double-stranded RNA binding;GO:0005524:ATP binding;GO:0046966:thyroid hormone receptor binding;	K14608
ENST00000339276	31.4456	12.5165	-1.32903	-11.8411	5e-05	0.000460621	Down	ENSG00000175793	1	27189633	27190947	+	SFN	stratifin [Source:HGNC Symbol%3BAcc:10773]	GO:0000079:regulation of cyclin-dependent protein serine/threonine kinase activity;GO:0001836:release of cytochrome c from mitochondria;GO:0006469:negative regulation of protein kinase activity;GO:0006915:apoptotic process;GO:0007165:signal transduction;GO:0008285:negative regulation of cell proliferation;GO:0008630:intrinsic apoptotic signaling pathway in response to DNA damage;GO:0030216:kerati…	GO:0005615:extracellular space;GO:0005634:nucleus;GO:0005737:cytoplasm;GO:0005829:cytosol;GO:0030659:cytoplasmic vesicle membrane;	GO:0005515:protein binding;GO:0008426:protein kinase C inhibitor activity;GO:0019901:protein kinase binding;GO:0019904:protein domain specific binding;GO:0051219:phosphoprotein binding;	K06644
ENST00000339292	2.39165	5.94898	1.31463	3.73868	5e-05	0.000460621	Ups	ENSG00000085365	5	77656407	77774894	+	SCAMP1	secretory carrier membrane protein 1 [Source:HGNC Symbol%3BAcc:10563]	GO:0006892:post-Golgi vesicle-mediated transport;GO:0015031:protein transport;	GO:0005794:Golgi apparatus;GO:0005802:trans-Golgi network;GO:0016021:integral component of membrane;GO:0055038:recycling endosome membrane;	GO:0005515:protein binding;	-
ENST00000339365	9.46179	3.8136	-1.31096	-3.75785	5e-05	0.000460621	Down	ENSG00000176986	10	75504149	75531919	+	SEC24C	SEC24 family member C [Source:HGNC Symbol%3BAcc:10705]	GO:0002474:antigen processing and presentation of peptide antigen via MHC class I;GO:0006886:intracellular protein transport;GO:0006888:ER to Golgi vesicle-mediated transport;GO:0018279:protein N-linked glycosylation via asparagine;GO:0019886:antigen processing and presentation of exogenous peptide antigen via MHC class II;GO:0043687:post-translational protein modification;GO:0044267:cellular pro…	GO:0000139:Golgi membrane;GO:0005634:nucleus;GO:0005730:nucleolus;GO:0005789:endoplasmic reticulum membrane;GO:0005829:cytosol;GO:0012507:ER to Golgi transport vesicle membrane;GO:0030127:COPII vesicle coat;GO:0043231:intracellular membrane-bounded organelle;GO:0048471:perinuclear region of cytoplasm;	GO:0003674:molecular_function;GO:0005515:protein binding;GO:0008270:zinc ion binding;	K14007
ENST00000339394	7.58286	3.51336	-1.10989	-3.62577	5e-05	0.000460621	Down	ENSG00000162512	1	31345982	31381608	-	SDC3	syndecan 3 [Source:HGNC Symbol%3BAcc:10660]	GO:0001523:retinoid metabolic process;GO:0005975:carbohydrate metabolic process;GO:0006024:glycosaminoglycan biosynthetic process;GO:0006027:glycosaminoglycan catabolic process;GO:0007603:phototransduction, visible light;GO:0030198:extracellular matrix organization;GO:0030203:glycosaminoglycan metabolic process;GO:0030204:chondroitin sulfate metabolic process;GO:0044281:small molecule metabolic p…	GO:0005796:Golgi lumen;GO:0005886:plasma membrane;GO:0016021:integral component of membrane;GO:0043202:lysosomal lumen;	GO:0008092:cytoskeletal protein binding;	K16337
ENST00000339452	0.302942	0.788831	1.38068	1.95637	0.00235	0.0158808	Ups	ENSG00000197410	4	155243806	155412868	-	DCHS2	dachsous cadherin-related 2 [Source:HGNC Symbol%3BAcc:23111]	GO:0007156:homophilic cell adhesion via plasma membrane adhesion molecules;	GO:0005886:plasma membrane;GO:0016021:integral component of membrane;	GO:0005509:calcium ion binding;	K16507
ENST00000339471	8.75184	2.57039	-1.7676	-2.14082	0.00205	0.0140625	Down	ENSG00000105193	19	39923847	39926576	-	RPS16	ribosomal protein S16 [Source:HGNC Symbol%3BAcc:10396]	GO:0000184:nuclear-transcribed mRNA catabolic process, nonsense-mediated decay;GO:0006364:rRNA processing;GO:0006412:translation;GO:0006413:translational initiation;GO:0006414:translational elongation;GO:0006415:translational termination;GO:0006614:SRP-dependent cotranslational protein targeting to membrane;GO:0010467:gene expression;GO:0016032:viral process;GO:0016070:RNA metabolic process;GO:00…	GO:0005829:cytosol;GO:0005840:ribosome;GO:0015935:small ribosomal subunit;GO:0022627:cytosolic small ribosomal subunit;	GO:0003723:RNA binding;GO:0003735:structural constituent of ribosome;	K02960
ENST00000339562	1.95887	0.171446	-3.5142	-3.73448	0.0003	0.00247073	Down	ENSG00000153234	2	157180944	157189228	-	NR4A2	nuclear receptor subfamily 4%2C group A%2C member 2 [Source:HGNC Symbol%3BAcc:7981]	GO:0001666:response to hypoxia;GO:0001764:neuron migration;GO:0001975:response to amphetamine;GO:0006351:transcription, DNA-templated;GO:0006367:transcription initiation from RNA polymerase II promoter;GO:0007165:signal transduction;GO:0008344:adult locomotory behavior;GO:0009791:post-embryonic development;GO:0010035:response to inorganic substance;GO:0010467:gene expression;GO:0016265:obsolete d…	GO:0005634:nucleus;GO:0005654:nucleoplasm;GO:0005737:cytoplasm;	GO:0003707:steroid hormone receptor activity;GO:0004879:nuclear receptor activity;GO:0005515:protein binding;GO:0008270:zinc ion binding;GO:0043565:sequence-specific DNA binding;GO:0046982:protein heterodimerization activity;	K08558
ENST00000339624	14.8081	7.37933	-1.00482	-1.71276	0.00645	0.0379273	Down	ENSG00000140264	15	44084545	44086244	+	SERF2	small EDRK-rich factor 2 [Source:HGNC Symbol%3BAcc:10757]	GO:0008150:biological_process;	GO:0005634:nucleus;GO:0005829:cytosol;	GO:0003674:molecular_function;	-
ENST00000339738	0.394119	3.90205	3.30753	4.88309	5e-05	0.000460621	Ups	ENSG00000149599	20	30448870	30458550	-	DUSP15	dual specificity phosphatase 15 [Source:HGNC Symbol%3BAcc:16236]	GO:0006470:protein dephosphorylation;	GO:0005737:cytoplasm;GO:0005886:plasma membrane;	GO:0004725:protein tyrosine phosphatase activity;GO:0005515:protein binding;GO:0008138:protein tyrosine/serine/threonine phosphatase activity;	K14165
ENST00000339773	2.69936	1.26549	-1.09292	-2.42082	5e-05	0.000460621	Down	ENSG00000135622	2	74881407	74907568	+	SEMA4F	sema domain%2C immunoglobulin domain (Ig)%2C transmembrane domain (TM) and short cytoplasmic domain%2C (semaphorin) 4F [Source:HGNC Symbol%3BAcc:10734]	GO:0007267:cell-cell signaling;GO:0007399:nervous system development;GO:0007411:axon guidance;GO:0030517:negative regulation of axon extension;GO:0031290:retinal ganglion cell axon guidance;	GO:0005783:endoplasmic reticulum;GO:0005886:plasma membrane;GO:0005887:integral component of plasma membrane;GO:0016020:membrane;GO:0016021:integral component of membrane;GO:0045211:postsynaptic membrane;	-	K06521
ENST00000339953	0.488775	1.09103	1.15845	2.37975	0.00015	0.00130023	Ups	ENSG00000140839	16	74442529	74455290	-	CLEC18B	C-type lectin domain family 18%2C member B [Source:HGNC Symbol%3BAcc:33849]	-	GO:0005576:extracellular region;	GO:0030246:carbohydrate binding;	-
ENST00000339986	3.53046	1.46205	-1.27187	-4.95223	5e-05	0.000460621	Down	ENSG00000197472	1	247148625	247171358	-	ZNF695	zinc finger protein 695 [Source:HGNC Symbol%3BAcc:30954]	GO:0006355:regulation of transcription, DNA-templated;	GO:0005622:intracellular;GO:0005634:nucleus;	GO:0003676:nucleic acid binding;GO:0046872:metal ion binding;	K09228
ENST00000340087	11.6891	1.49063	-2.97117	-6.01016	5e-05	0.000460621	Down	ENSG00000188613	10	120789938	120791045	+	NANOS1	nanos homolog 1 (Drosophila) [Source:HGNC Symbol%3BAcc:23044]	GO:0010631:epithelial cell migration;GO:0016477:cell migration;GO:0017148:negative regulation of translation;	GO:0005737:cytoplasm;GO:0048471:perinuclear region of cytoplasm;	GO:0003723:RNA binding;GO:0005515:protein binding;GO:0008270:zinc ion binding;GO:0030371:translation repressor activity;	K18741
ENST00000340607	3.83112	8.36289	1.12624	5.89959	5e-05	0.000460621	Ups	ENSG00000148344	9	132500610	132515326	-	PTGES	prostaglandin E synthase [Source:HGNC Symbol%3BAcc:9599]	GO:0001516:prostaglandin biosynthetic process;GO:0002526:acute inflammatory response;GO:0002544:chronic inflammatory response;GO:0006693:prostaglandin metabolic process;GO:0007165:signal transduction;GO:0008285:negative regulation of cell proliferation;GO:0014070:response to organic cyclic compound;GO:0019369:arachidonic acid metabolic process;GO:0019371:cyclooxygenase pathway;GO:0032496:response…	GO:0005641:nuclear envelope lumen;GO:0005789:endoplasmic reticulum membrane;GO:0016020:membrane;GO:0016021:integral component of membrane;GO:0048471:perinuclear region of cytoplasm;	GO:0043295:glutathione binding;GO:0050220:prostaglandin-E synthase activity;	K15729
ENST00000340650	1.399	0.621061	-1.17159	-3.04844	5e-05	0.000460621	Down	ENSG00000187566	6	18120718	18122851	-	NHLRC1	NHL repeat containing E3 ubiquitin protein ligase 1 [Source:HGNC Symbol%3BAcc:21576]	GO:0000209:protein polyubiquitination;GO:0031398:positive regulation of protein ubiquitination;GO:0043161:proteasome-mediated ubiquitin-dependent protein catabolic process;	GO:0005634:nucleus;GO:0005783:endoplasmic reticulum;GO:0048471:perinuclear region of cytoplasm;	GO:0004842:ubiquitin-protein transferase activity;GO:0005515:protein binding;GO:0008270:zinc ion binding;	K10602
ENST00000340857	19.1339	8.90901	-1.10279	-11.4558	5e-05	0.000460621	Down	ENSG00000189060	22	38201114	38203442	+	H1F0	H1 histone family%2C member 0 [Source:HGNC Symbol%3BAcc:4714]	GO:0006309:apoptotic DNA fragmentation;GO:0006334:nucleosome assembly;GO:0006915:apoptotic process;GO:0006921:cellular component disassembly involved in execution phase of apoptosis;GO:0009451:RNA modification;	GO:0000786:nucleosome;GO:0000790:nuclear chromatin;GO:0005634:nucleus;GO:0005654:nucleoplasm;GO:0005794:Golgi apparatus;	GO:0003677:DNA binding;	K11275
ENST00000340958	78.2688	37.1483	-1.07514	-19.1776	5e-05	0.000460621	Down	ENSG00000189143	7	73245193	73247014	+	CLDN4	claudin 4 [Source:HGNC Symbol%3BAcc:2046]	GO:0007565:female pregnancy;GO:0016338:calcium-independent cell-cell adhesion via plasma membrane cell-adhesion molecules;GO:0032570:response to progesterone;	GO:0005886:plasma membrane;GO:0005887:integral component of plasma membrane;GO:0005923:bicellular tight junction;GO:0009925:basal plasma membrane;GO:0016324:apical plasma membrane;GO:0016327:apicolateral plasma membrane;GO:0016328:lateral plasma membrane;	GO:0004888:transmembrane signaling receptor activity;GO:0005198:structural molecule activity;GO:0042802:identical protein binding;	K06087
ENST00000341184	0.664315	3.00216	2.17606	10.1858	5e-05	0.000460621	Ups	ENSG00000128268	22	39853349	39888199	+	MGAT3	mannosyl (beta-1%2C4-)-glycoprotein beta-1%2C4-N-acetylglucosaminyltransferase [Source:HGNC Symbol%3BAcc:7046]	GO:0006487:protein N-linked glycosylation;GO:0018279:protein N-linked glycosylation via asparagine;GO:0043687:post-translational protein modification;GO:0044267:cellular protein metabolic process;	GO:0000139:Golgi membrane;GO:0016020:membrane;GO:0016021:integral component of membrane;	GO:0003830:beta-1,4-mannosylglycoprotein 4-beta-N-acetylglucosaminyltransferase activity;	K00737
ENST00000341329	2.12638	0.978925	-1.11913	-3.02704	5e-05	0.000460621	Down	ENSG00000144468	2	227700652	227863931	+	RHBDD1	rhomboid domain containing 1 [Source:HGNC Symbol%3BAcc:23081]	GO:0006915:apoptotic process;GO:0010954:positive regulation of protein processing;GO:0030433:ubiquitin-dependent ERAD pathway;GO:0031293:membrane protein intracellular domain proteolysis;GO:0033619:membrane protein proteolysis;GO:0034620:cellular response to unfolded protein;GO:0034644:cellular response to UV;GO:0043066:negative regulation of apoptotic process;GO:0043687:post-translational protei…	GO:0005739:mitochondrion;GO:0005789:endoplasmic reticulum membrane;GO:0030176:integral component of endoplasmic reticulum membrane;GO:0044322:endoplasmic reticulum quality control compartment;	GO:0004175:endopeptidase activity;GO:0004252:serine-type endopeptidase activity;GO:0005515:protein binding;	K09651
ENST00000341339	5.74944	1.21035	-2.248	-2.02867	0.0021	0.0143699	Down	ENSG00000008735	22	51039131	51049976	+	MAPK8IP2	mitogen-activated protein kinase 8 interacting protein 2 [Source:HGNC Symbol%3BAcc:6883]	GO:0000165:MAPK cascade;GO:0001662:behavioral fear response;GO:0007172:signal complex assembly;GO:0007254:JNK cascade;GO:0007617:mating behavior;GO:0010469:regulation of signaling receptor activity;GO:0035176:social behavior;GO:0045860:positive regulation of protein kinase activity;GO:0046328:regulation of JNK cascade;GO:0046958:nonassociative learning;GO:0048813:dendrite morphogenesis;GO:0051966…	GO:0005737:cytoplasm;GO:0014069:postsynaptic density;GO:0043025:neuronal cell body;	GO:0001540:amyloid-beta binding;GO:0005078:MAP-kinase scaffold activity;GO:0005198:structural molecule activity;GO:0019894:kinesin binding;GO:0019901:protein kinase binding;GO:0030295:protein kinase activator activity;	K04435
ENST00000341372	69.2568	33.4043	-1.05192	-1.79902	0.00115	0.00840092	Down	ENSG00000143549	1	154128842	154155657	-	TPM3	tropomyosin 3 [Source:HGNC Symbol%3BAcc:12012]	GO:0006928:movement of cell or subcellular component;GO:0006936:muscle contraction;GO:0006937:regulation of muscle contraction;GO:0007155:cell adhesion;GO:0030049:muscle filament sliding;	GO:0001725:stress fiber;GO:0002102:podosome;GO:0005604:basement membrane;GO:0005737:cytoplasm;GO:0005829:cytosol;GO:0005856:cytoskeleton;GO:0005862:muscle thin filament tropomyosin;GO:0015629:actin cytoskeleton;GO:0030426:growth cone;GO:0030863:cortical cytoskeleton;GO:0031941:filamentous actin;GO:0032154:cleavage furrow;	GO:0003674:molecular_function;GO:0003779:actin binding;	K09290
ENST00000341420	2.51887	0.969184	-1.37794	-3.21471	5e-05	0.000460621	Down	ENSG00000125848	20	14304641	14318262	-	FLRT3	fibronectin leucine rich transmembrane protein 3 [Source:HGNC Symbol%3BAcc:3762]	GO:0007155:cell adhesion;GO:0008150:biological_process;	GO:0005887:integral component of plasma membrane;	GO:0005057:obsolete signal transducer activity, downstream of receptor;GO:0030674:protein binding, bridging;	K16362
ENST00000341491	17.8195	3.67836	-2.27632	-8.90811	5e-05	0.000460621	Down	ENSG00000162772	1	212782012	212794119	+	ATF3	activating transcription factor 3 [Source:HGNC Symbol%3BAcc:785]	GO:0006094:gluconeogenesis;GO:0006351:transcription, DNA-templated;GO:0006950:response to stress;GO:0006987:obsolete activation of signaling protein activity involved in unfolded protein response;GO:0008284:positive regulation of cell proliferation;GO:0030968:endoplasmic reticulum unfolded protein response;GO:0035914:skeletal muscle cell differentiation;GO:0044267:cellular protein metabolic proce…	GO:0005634:nucleus;GO:0005654:nucleoplasm;GO:0005730:nucleolus;	GO:0003700:DNA-binding transcription factor activity;GO:0003714:transcription corepressor activity;GO:0005515:protein binding;GO:0042802:identical protein binding;GO:0043565:sequence-specific DNA binding;	K09032
ENST00000341500	0.65681	1.60087	1.28531	5.18627	5e-05	0.000460621	Ups	ENSG00000171105	19	7112266	7293942	-	INSR	insulin receptor [Source:HGNC Symbol%3BAcc:6091]	GO:0000187:activation of MAPK activity;GO:0001934:positive regulation of protein phosphorylation;GO:0003007:heart morphogenesis;GO:0005975:carbohydrate metabolic process;GO:0006355:regulation of transcription, DNA-templated;GO:0007186:G protein-coupled receptor signaling pathway;GO:0008284:positive regulation of cell proliferation;GO:0008286:insulin receptor signaling pathway;GO:0018108:peptidyl-…	GO:0005886:plasma membrane;GO:0005887:integral component of plasma membrane;GO:0005899:insulin receptor complex;GO:0005901:caveola;GO:0010008:endosome membrane;GO:0016020:membrane;	GO:0004713:protein tyrosine kinase activity;GO:0004716:obsolete signal transducer, downstream of receptor, with protein tyrosine kinase activity;GO:0005009:insulin-activated receptor activity;GO:0005159:insulin-like growth factor receptor binding;GO:0005515:protein binding;GO:0005524:ATP binding;GO:0005525:GTP binding;GO:0031994:insulin-like growth factor I binding;GO:0031995:insulin-like growth …	K04527
ENST00000341584	3.05805	0.921113	-1.73116	-4.30929	5e-05	0.000460621	Down	ENSG00000170099	14	94770586	94789731	-	SERPINA6	serpin peptidase inhibitor%2C clade A (alpha-1 antiproteinase%2C antitrypsin)%2C member 6 [Source:HGNC Symbol%3BAcc:1540]	GO:0006810:transport;GO:0008211:glucocorticoid metabolic process;GO:0010951:negative regulation of endopeptidase activity;GO:0030162:regulation of proteolysis;	GO:0005615:extracellular space;	GO:0004867:serine-type endopeptidase inhibitor activity;GO:0005496:steroid binding;	K04525
ENST00000341753	16.1862	4.23095	-1.93571	-4.13757	5e-05	0.000460621	Down	ENSG00000130726	19	59055840	59062082	+	TRIM28	tripartite motif containing 28 [Source:HGNC Symbol%3BAcc:16384]	GO:0000122:negative regulation of transcription by RNA polymerase II;GO:0001837:epithelial to mesenchymal transition;GO:0006281:DNA repair;GO:0006367:transcription initiation from RNA polymerase II promoter;GO:0010467:gene expression;GO:0016567:protein ubiquitination;GO:0016925:protein sumoylation;GO:0045739:positive regulation of DNA repair;GO:0045892:negative regulation of transcription, DNA-te…	GO:0005622:intracellular;GO:0005634:nucleus;GO:0005654:nucleoplasm;GO:0005719:nuclear euchromatin;GO:0005720:nuclear heterochromatin;	GO:0003677:DNA binding;GO:0003700:DNA-binding transcription factor activity;GO:0003713:transcription coactivator activity;GO:0003714:transcription corepressor activity;GO:0004672:protein kinase activity;GO:0004842:ubiquitin-protein transferase activity;GO:0005515:protein binding;GO:0008270:zinc ion binding;GO:0031625:ubiquitin protein ligase binding;GO:0043565:sequence-specific DNA binding;GO:007…	K08882
ENST00000341772	0.0626664	0.692188	3.4654	3.51047	0.0008	0.00604803	Ups	ENSG00000187957	2	230222345	230579274	-	DNER	delta/notch-like EGF repeat containing [Source:HGNC Symbol%3BAcc:24456]	GO:0001764:neuron migration;GO:0006897:endocytosis;GO:0007219:Notch signaling pathway;GO:0007220:Notch receptor processing;GO:0007416:synapse assembly;GO:0007417:central nervous system development;GO:0010001:glial cell differentiation;GO:0048741:skeletal muscle fiber development;	GO:0005769:early endosome;GO:0005886:plasma membrane;GO:0016021:integral component of membrane;GO:0030425:dendrite;GO:0043025:neuronal cell body;	GO:0004888:transmembrane signaling receptor activity;GO:0005112:Notch binding;GO:0005509:calcium ion binding;GO:0005515:protein binding;GO:0030276:clathrin binding;	-
ENST00000341865	1.58354	0.394268	-2.0059	-5.8149	5e-05	0.000460621	Down	ENSG00000188112	6	42068856	42110182	-	C6orf132	chromosome 6 open reading frame 132 [Source:HGNC Symbol%3BAcc:21288]	-	-	-	K17985
ENST00000341948	0.347916	1.21334	1.80218	4.8844	5e-05	0.000460621	Ups	ENSG00000187372	5	140593509	140596993	+	PCDHB13	protocadherin beta 13 [Source:HGNC Symbol%3BAcc:8684]	GO:0007156:homophilic cell adhesion via plasma membrane adhesion molecules;GO:0007268:chemical synaptic transmission;GO:0007416:synapse assembly;GO:0016339:calcium-dependent cell-cell adhesion via plasma membrane cell adhesion molecules;	GO:0005886:plasma membrane;GO:0016021:integral component of membrane;	GO:0005509:calcium ion binding;	K16494
ENST00000341991	1.8372	0.79902	-1.20121	-2.03169	0.0017	0.011876	Down	ENSG00000008130	1	1682671	1710229	-	NADK	NAD kinase [Source:HGNC Symbol%3BAcc:29831]	GO:0006741:NADP biosynthetic process;GO:0006766:vitamin metabolic process;GO:0006767:water-soluble vitamin metabolic process;GO:0016310:phosphorylation;GO:0019674:NAD metabolic process;GO:0044281:small molecule metabolic process;GO:0046034:ATP metabolic process;	GO:0005829:cytosol;	GO:0003951:NAD+ kinase activity;GO:0005524:ATP binding;GO:0046872:metal ion binding;	K00858
ENST00000342272	0.560781	1.37193	1.2907	2.14699	0.00175	0.0121885	Ups	ENSG00000149596	20	42805457	42815733	-	JPH2	junctophilin 2 [Source:HGNC Symbol%3BAcc:14202]	GO:0055024:regulation of cardiac muscle tissue development;GO:0055074:calcium ion homeostasis;GO:0060314:regulation of ryanodine-sensitive calcium-release channel activity;GO:0060316:positive regulation of ryanodine-sensitive calcium-release channel activity;GO:0060402:calcium ion transport into cytosol;	GO:0005886:plasma membrane;GO:0014701:junctional sarcoplasmic reticulum membrane;GO:0016021:integral component of membrane;GO:0030018:Z disc;GO:0030314:junctional membrane complex;	GO:0005515:protein binding;GO:0015278:calcium-release channel activity;	K19530
ENST00000342282	0.555904	2.68805	2.27365	1.80339	0.00485	0.02968	Ups	ENSG00000137959	1	79086130	79107863	+	IFI44L	interferon-induced protein 44-like [Source:HGNC Symbol%3BAcc:17817]	GO:0006955:immune response;GO:0051607:defense response to virus;	GO:0005737:cytoplasm;	-	-
ENST00000342697	2.41075	5.82468	1.2727	3.45911	5e-05	0.000460621	Ups	ENSG00000164938	8	95938200	95961639	-	TP53INP1	tumor protein p53 inducible nuclear protein 1 [Source:HGNC Symbol%3BAcc:18022]	GO:0006351:transcription, DNA-templated;GO:0006914:autophagy;GO:0006915:apoptotic process;GO:0006950:response to stress;GO:0007050:cell cycle arrest;GO:0008285:negative regulation of cell proliferation;GO:0010508:positive regulation of autophagy;GO:0030336:negative regulation of cell migration;GO:0045893:positive regulation of transcription, DNA-templated;GO:0048102:autophagic cell death;	GO:0005634:nucleus;GO:0005776:autophagosome;GO:0005829:cytosol;GO:0016605:PML body;GO:0031410:cytoplasmic vesicle;	GO:0005515:protein binding;GO:0016209:antioxidant activity;	K15310
ENST00000342751	8.57318	4.07441	-1.07324	-3.65542	5e-05	0.000460621	Down	ENSG00000143252	1	161284171	161332979	+	SDHC	succinate dehydrogenase complex%2C subunit C%2C integral membrane protein%2C 15kDa [Source:HGNC Symbol%3BAcc:10682]	GO:0006099:tricarboxylic acid cycle;GO:0009060:aerobic respiration;GO:0022904:respiratory electron transport chain;GO:0044237:cellular metabolic process;GO:0044281:small molecule metabolic process;GO:0055114:oxidation-reduction process;	GO:0005739:mitochondrion;GO:0005743:mitochondrial inner membrane;GO:0005749:mitochondrial respiratory chain complex II, succinate dehydrogenase complex (ubiquinone);GO:0016021:integral component of membrane;GO:0045273:respiratory chain complex II;	GO:0000104:succinate dehydrogenase activity;GO:0009055:electron transfer activity;GO:0020037:heme binding;GO:0046872:metal ion binding;	K00236
ENST00000342854	2.07398	9.45911	2.1893	9.70132	5e-05	0.000460621	Ups	ENSG00000081059	5	133450402	133483688	+	TCF7	transcription factor 7 (T-cell specific%2C HMG-box) [Source:HGNC Symbol%3BAcc:11639]	GO:0006351:transcription, DNA-templated;GO:0006355:regulation of transcription, DNA-templated;GO:0006357:regulation of transcription by RNA polymerase II;GO:0006955:immune response;GO:0007420:brain development;GO:0016055:Wnt signaling pathway;GO:0021915:neural tube development;GO:0022008:neurogenesis;GO:0030538:embryonic genitalia morphogenesis;GO:0033153:T cell receptor V(D)J recombination;GO:00…	GO:0005634:nucleus;GO:0005667:transcription factor complex;	GO:0003677:DNA binding;GO:0003682:chromatin binding;GO:0003700:DNA-binding transcription factor activity;GO:0005515:protein binding;GO:0008013:beta-catenin binding;GO:0043565:sequence-specific DNA binding;GO:0044212:transcription regulatory region DNA binding;	K02620
ENST00000342947	1.45538	3.11067	1.09583	2.19373	0.0001	0.000890194	Ups	ENSG00000105928	7	24737972	24797732	-	DFNA5	deafness%2C autosomal dominant 5 [Source:HGNC Symbol%3BAcc:2810]	GO:0006915:apoptotic process;GO:0007605:sensory perception of sound;GO:0008285:negative regulation of cell proliferation;GO:0060113:inner ear receptor cell differentiation;GO:2001244:positive regulation of intrinsic apoptotic signaling pathway;	GO:0005737:cytoplasm;	-	-
ENST00000343213	2.66826	6.08584	1.18956	1.81693	0.0058	0.0346227	Ups	ENSG00000105971	7	116139794	116146608	+	CAV2	caveolin 2 [Source:HGNC Symbol%3BAcc:1528]	GO:0001937:negative regulation of endothelial cell proliferation;GO:0001938:positive regulation of endothelial cell proliferation;GO:0006906:vesicle fusion;GO:0007005:mitochondrion organization;GO:0007029:endoplasmic reticulum organization;GO:0007088:regulation of mitotic nuclear division;GO:0007268:chemical synaptic transmission;GO:0016050:vesicle organization;GO:0030512:negative regulation of t…	GO:0000139:Golgi membrane;GO:0002080:acrosomal membrane;GO:0005622:intracellular;GO:0005634:nucleus;GO:0005794:Golgi apparatus;GO:0005811:lipid droplet;GO:0005829:cytosol;GO:0005886:plasma membrane;GO:0005887:integral component of plasma membrane;GO:0005901:caveola;GO:0009986:cell surface;GO:0016020:membrane;GO:0030133:transport vesicle;GO:0031234:extrinsic component of cytoplasmic side of plasma…	GO:0005515:protein binding;GO:0019905:syntaxin binding;GO:0031748:D1 dopamine receptor binding;GO:0042803:protein homodimerization activity;GO:0051219:phosphoprotein binding;	K12958
ENST00000343305	0.667748	3.63966	2.44643	4.29671	5e-05	0.000460621	Ups	ENSG00000168685	5	35856991	35876921	+	IL7R	interleukin 7 receptor [Source:HGNC Symbol%3BAcc:6024]	GO:0000018:regulation of DNA recombination;GO:0000902:cell morphogenesis;GO:0001915:negative regulation of T cell mediated cytotoxicity;GO:0002377:immunoglobulin production;GO:0006955:immune response;GO:0007165:signal transduction;GO:0007166:cell surface receptor signaling pathway;GO:0008361:regulation of cell size;GO:0010628:positive regulation of gene expression;GO:0016049:cell growth;GO:003021…	GO:0005576:extracellular region;GO:0005886:plasma membrane;GO:0009897:external side of plasma membrane;GO:0016020:membrane;GO:0016021:integral component of membrane;	GO:0003823:antigen binding;GO:0004896:cytokine receptor activity;GO:0004917:interleukin-7 receptor activity;GO:0005515:protein binding;	K05072
ENST00000343483	31.8151	64.665	1.02327	5.0449	5e-05	0.000460621	Ups	ENSG00000078399	7	27202054	27205149	-	HOXA9	homeobox A9 [Source:HGNC Symbol%3BAcc:5109]	GO:0006351:transcription, DNA-templated;GO:0007275:multicellular organism development;GO:0042118:endothelial cell activation;GO:0045638:negative regulation of myeloid cell differentiation;	GO:0005634:nucleus;	GO:0003700:DNA-binding transcription factor activity;GO:0005515:protein binding;GO:0019899:enzyme binding;GO:0043565:sequence-specific DNA binding;	K09294
ENST00000343528	66.836	30.8135	-1.11706	-5.00251	5e-05	0.000460621	Down	ENSG00000160209	21	45161346	45176136	+	PDXK	pyridoxal (pyridoxine%2C vitamin B6) kinase [Source:HGNC Symbol%3BAcc:8819]	GO:0006766:vitamin metabolic process;GO:0006767:water-soluble vitamin metabolic process;GO:0008283:cell proliferation;GO:0009443:pyridoxal 5'-phosphate salvage;GO:0042816:vitamin B6 metabolic process;GO:0042823:pyridoxal phosphate biosynthetic process;GO:0044281:small molecule metabolic process;	GO:0005634:nucleus;GO:0005730:nucleolus;GO:0005737:cytoplasm;GO:0005829:cytosol;	GO:0000287:magnesium ion binding;GO:0005524:ATP binding;GO:0008270:zinc ion binding;GO:0008478:pyridoxal kinase activity;GO:0030170:pyridoxal phosphate binding;GO:0030955:potassium ion binding;GO:0031402:sodium ion binding;GO:0031403:lithium ion binding;GO:0042803:protein homodimerization activity;	K00868
ENST00000343609	2.52434	5.08977	1.0117	1.75752	0.00435	0.0270743	Ups	ENSG00000136840	9	130670166	130679305	-	ST6GALNAC4	ST6 (alpha-N-acetyl-neuraminyl-2%2C3-beta-galactosyl-1%2C3)-N-acetylgalactosaminide alpha-2%2C6-sialyltransferase 4 [Source:HGNC Symbol%3BAcc:17846]	GO:0006486:protein glycosylation;GO:0006664:glycolipid metabolic process;GO:0016266:O-glycan processing;GO:0043687:post-translational protein modification;GO:0044267:cellular protein metabolic process;	GO:0000139:Golgi membrane;GO:0005634:nucleus;GO:0005794:Golgi apparatus;GO:0016021:integral component of membrane;	GO:0008373:sialyltransferase activity;GO:0047290:(alpha-N-acetylneuraminyl-2,3-beta-galactosyl-1,3)-N-acetyl-galactosaminide 6-alpha-sialyltransferase activity;	K03374
ENST00000343677	9.50813	3.81218	-1.31854	-4.41769	5e-05	0.000460621	Down	ENSG00000187837	6	26055968	26056699	-	HIST1H1C	histone cluster 1%2C H1c [Source:HGNC Symbol%3BAcc:4716]	GO:0006334:nucleosome assembly;GO:0016584:nucleosome positioning;	GO:0000786:nucleosome;GO:0005634:nucleus;	GO:0003677:DNA binding;	K11275
ENST00000343776	1.49693	0.624496	-1.26124	-5.82894	5e-05	0.000460621	Down	ENSG00000181450	1	227751244	227850162	+	ZNF678	zinc finger protein 678 [Source:HGNC Symbol%3BAcc:28652]	GO:0006351:transcription, DNA-templated;GO:0006355:regulation of transcription, DNA-templated;	GO:0005622:intracellular;GO:0005634:nucleus;	GO:0003676:nucleic acid binding;GO:0003677:DNA binding;GO:0046872:metal ion binding;	K09228
ENST00000343882	2.21966	5.39368	1.28093	2.59333	0.0005	0.00394959	Ups	ENSG00000118689	6	108881038	109005977	+	FOXO3	forkhead box O3 [Source:HGNC Symbol%3BAcc:3821]	GO:0000122:negative regulation of transcription by RNA polymerase II;GO:0001542:ovulation from ovarian follicle;GO:0001544:initiation of primordial ovarian follicle growth;GO:0001547:antral ovarian follicle growth;GO:0001556:oocyte maturation;GO:0006417:regulation of translation;GO:0006915:apoptotic process;GO:0006950:response to stress;GO:0006974:cellular response to DNA damage stimulus;GO:00071…	GO:0005634:nucleus;GO:0005654:nucleoplasm;GO:0005667:transcription factor complex;GO:0005737:cytoplasm;GO:0005829:cytosol;GO:0016020:membrane;	GO:0003677:DNA binding;GO:0003690:double-stranded DNA binding;GO:0003700:DNA-binding transcription factor activity;GO:0005515:protein binding;GO:0008134:transcription factor binding;GO:0008301:DNA binding, bending;GO:0019901:protein kinase binding;GO:0043565:sequence-specific DNA binding;	K09408
ENST00000343984	1.74189	3.96418	1.18637	2.44333	0.00135	0.00967465	Ups	ENSG00000125354	X	118751602	118827333	-	SEPT6	septin 6 [Source:HGNC Symbol%3BAcc:15848]	GO:0000910:cytokinesis;GO:0007049:cell cycle;GO:0019048:modulation by virus of host morphology or physiology;	GO:0000777:condensed chromosome kinetochore;GO:0005575:cellular_component;GO:0005737:cytoplasm;GO:0005819:spindle;GO:0008021:synaptic vesicle;GO:0030496:midbody;GO:0031105:septin complex;GO:0032154:cleavage furrow;GO:0043679:axon terminus;	GO:0005515:protein binding;GO:0005525:GTP binding;	K16939
ENST00000344135	2.68581	1.25847	-1.09369	-1.60375	0.00865	0.0485331	Down	ENSG00000038382	5	14488557	14510312	+	TRIO	trio Rho guanine nucleotide exchange factor [Source:HGNC Symbol%3BAcc:12303]	GO:0007185:transmembrane receptor protein tyrosine phosphatase signaling pathway;GO:0007264:small GTPase mediated signal transduction;GO:0007411:axon guidance;GO:0035023:regulation of Rho protein signal transduction;GO:0043065:positive regulation of apoptotic process;GO:0048011:neurotrophin TRK receptor signaling pathway;GO:0051056:regulation of small GTPase mediated signal transduction;GO:009719…	GO:0005829:cytosol;	GO:0004674:protein serine/threonine kinase activity;GO:0005085:guanyl-nucleotide exchange factor activity;GO:0005089:Rho guanyl-nucleotide exchange factor activity;GO:0005515:protein binding;GO:0005524:ATP binding;GO:0005543:phospholipid binding;	K08810
ENST00000344413	1.26861	4.48879	1.82308	2.28765	0.0038	0.0241248	Ups	ENSG00000056291	4	72897619	73013529	+	NPFFR2	neuropeptide FF receptor 2 [Source:HGNC Symbol%3BAcc:4525]	GO:0007186:G protein-coupled receptor signaling pathway;GO:0009582:detection of abiotic stimulus;GO:0043408:regulation of MAPK cascade;GO:0045761:regulation of adenylate cyclase activity;GO:2000479:regulation of cAMP-dependent protein kinase activity;	GO:0005886:plasma membrane;GO:0005887:integral component of plasma membrane;GO:0015629:actin cytoskeleton;	GO:0004930:G protein-coupled receptor activity;GO:0008188:neuropeptide receptor activity;GO:0031628:opioid receptor binding;	K08375
ENST00000344575	2.66969	1.27472	-1.06649	-4.17796	5e-05	0.000460621	Down	ENSG00000188763	7	72848109	72850450	+	FZD9	frizzled family receptor 9 [Source:HGNC Symbol%3BAcc:4047]	GO:0001944:vasculature development;GO:0007399:nervous system development;GO:0007405:neuroblast proliferation;GO:0007420:brain development;GO:0007611:learning or memory;GO:0008406:gonad development;GO:0009790:embryo development;GO:0030183:B cell differentiation;GO:0060070:canonical Wnt signaling pathway;	GO:0005737:cytoplasm;GO:0005886:plasma membrane;GO:0009986:cell surface;GO:0016021:integral component of membrane;GO:0031527:filopodium membrane;GO:0048471:perinuclear region of cytoplasm;	GO:0004930:G protein-coupled receptor activity;GO:0017147:Wnt-protein binding;GO:0030165:PDZ domain binding;GO:0042803:protein homodimerization activity;GO:0042813:Wnt-activated receptor activity;GO:0046982:protein heterodimerization activity;	K02842
ENST00000344849	0.148862	1.36966	3.20177	2.64513	0.0037	0.0235601	Ups	ENSG00000106991	9	130577296	130616915	-	ENG	endoglin [Source:HGNC Symbol%3BAcc:3349]	GO:0000122:negative regulation of transcription by RNA polymerase II;GO:0001300:chronological cell aging;GO:0001569:branching involved in blood vessel morphogenesis;GO:0001570:vasculogenesis;GO:0001666:response to hypoxia;GO:0001934:positive regulation of protein phosphorylation;GO:0001937:negative regulation of endothelial cell proliferation;GO:0001947:heart looping;GO:0003084:positive regulatio…	GO:0005615:extracellular space;GO:0005634:nucleus;GO:0005730:nucleolus;GO:0005737:cytoplasm;GO:0009897:external side of plasma membrane;GO:0009986:cell surface;GO:0070022:obsolete transforming growth factor beta receptor complex;GO:0072563:endothelial microparticle;	GO:0004888:transmembrane signaling receptor activity;GO:0005024:transforming growth factor beta-activated receptor activity;GO:0005072:transforming growth factor beta receptor, cytoplasmic mediator activity;GO:0005114:type II transforming growth factor beta receptor binding;GO:0005515:protein binding;GO:0005534:galactose binding;GO:0005539:glycosaminoglycan binding;GO:0034713:type I transforming …	K06526
ENST00000345008	1.85321	6.77548	1.87029	2.79953	5e-05	0.000460621	Ups	ENSG00000150551	2	133403360	133429152	-	LYPD1	LY6/PLAUR domain containing 1 [Source:HGNC Symbol%3BAcc:28431]	-	GO:0005886:plasma membrane;GO:0031225:anchored component of membrane;	-	-
ENST00000345133	5.36305	14.2865	1.41353	2.35661	0.00025	0.0020884	Ups	ENSG00000177426	18	3451668	3458121	+	TGIF1	TGFB-induced factor homeobox 1 [Source:HGNC Symbol%3BAcc:11776]	GO:0000122:negative regulation of transcription by RNA polymerase II;GO:0001843:neural tube closure;GO:0006351:transcription, DNA-templated;GO:0006367:transcription initiation from RNA polymerase II promoter;GO:0007179:transforming growth factor beta receptor signaling pathway;GO:0007275:multicellular organism development;GO:0007368:determination of left/right symmetry;GO:0008285:negative regulat…	GO:0005634:nucleus;GO:0005654:nucleoplasm;	GO:0003682:chromatin binding;GO:0003700:DNA-binding transcription factor activity;GO:0003714:transcription corepressor activity;GO:0043565:sequence-specific DNA binding;GO:0070410:co-SMAD binding;	K19383
ENST00000345356	0.258829	1.48901	2.52428	2.7978	5e-05	0.000460621	Ups	ENSG00000111799	6	75796187	75915567	-	COL12A1	collagen%2C type XII%2C alpha 1 [Source:HGNC Symbol%3BAcc:2188]	GO:0001501:skeletal system development;GO:0007155:cell adhesion;GO:0022617:extracellular matrix disassembly;GO:0030198:extracellular matrix organization;GO:0030199:collagen fibril organization;GO:0030574:collagen catabolic process;	GO:0005576:extracellular region;GO:0005595:collagen type XII trimer;GO:0005615:extracellular space;GO:0005788:endoplasmic reticulum lumen;GO:0031012:extracellular matrix;GO:0070062:extracellular exosome;	GO:0030020:extracellular matrix structural constituent conferring tensile strength;	K08132
ENST00000346061	1.21399	2.54692	1.069	1.77663	0.00675	0.0394696	Ups	ENSG00000220023	GL000219.1	53831	99541	-	AL592183.1	-	-	-	-	K13122
ENST00000346246	9.19103	4.14396	-1.14922	-10.9764	5e-05	0.000460621	Down	ENSG00000179361	15	74833518	74890472	+	ARID3B	AT rich interactive domain 3B (BRIGHT-like) [Source:HGNC Symbol%3BAcc:14350]	GO:0006351:transcription, DNA-templated;GO:0006355:regulation of transcription, DNA-templated;GO:0008150:biological_process;	GO:0005634:nucleus;	GO:0003677:DNA binding;	-
ENST00000346872	0.850449	1.95879	1.20366	3.3367	5e-05	0.000460621	Ups	ENSG00000161405	17	37921198	38020441	-	IKZF3	IKAROS family zinc finger 3 (Aiolos) [Source:HGNC Symbol%3BAcc:13178]	GO:0006351:transcription, DNA-templated;GO:0006357:regulation of transcription by RNA polymerase II;GO:0007498:mesoderm development;GO:0030888:regulation of B cell proliferation;GO:0042113:B cell activation;GO:0042981:regulation of apoptotic process;GO:0045577:regulation of B cell differentiation;GO:0045619:regulation of lymphocyte differentiation;	GO:0005634:nucleus;GO:0005737:cytoplasm;GO:0005886:plasma membrane;	GO:0003700:DNA-binding transcription factor activity;GO:0005515:protein binding;GO:0042803:protein homodimerization activity;GO:0043565:sequence-specific DNA binding;GO:0046872:metal ion binding;GO:0046982:protein heterodimerization activity;	K09220
ENST00000347596	0.994668	2.12564	1.09561	2.25026	5e-05	0.000460621	Ups	ENSG00000152402	11	106558101	106888877	-	GUCY1A2	guanylate cyclase 1%2C soluble%2C alpha 2 [Source:HGNC Symbol%3BAcc:4684]	GO:0007165:signal transduction;GO:0007596:blood coagulation;GO:0030828:obsolete positive regulation of cGMP biosynthetic process;GO:0035556:intracellular signal transduction;	GO:0005737:cytoplasm;	GO:0000166:nucleotide binding;GO:0004383:guanylate cyclase activity;GO:0005525:GTP binding;GO:0020037:heme binding;	K12318
ENST00000348108	29.8478	12.2923	-1.27987	-2.19793	5e-05	0.000460621	Down	ENSG00000092841	12	56552140	56555371	+	MYL6	myosin%2C light chain 6%2C alkali%2C smooth muscle and non-muscle [Source:HGNC Symbol%3BAcc:7587]	GO:0006936:muscle contraction;GO:0007411:axon guidance;GO:0007519:skeletal muscle tissue development;GO:0030049:muscle filament sliding;	GO:0005829:cytosol;GO:0016459:myosin complex;GO:0016461:unconventional myosin complex;	GO:0003774:motor activity;GO:0005509:calcium ion binding;GO:0005515:protein binding;GO:0008307:structural constituent of muscle;GO:0030898:actin-dependent ATPase activity;	K12751
ENST00000348127	28.3431	12.3222	-1.20173	-2.89701	5e-05	0.000460621	Down	ENSG00000106348	7	128032355	128050036	-	IMPDH1	IMP (inosine 5'-monophosphate) dehydrogenase 1 [Source:HGNC Symbol%3BAcc:6052]	GO:0006144:purine nucleobase metabolic process;GO:0006164:purine nucleotide biosynthetic process;GO:0006177:GMP biosynthetic process;GO:0009168:purine ribonucleoside monophosphate biosynthetic process;GO:0044281:small molecule metabolic process;GO:0055086:nucleobase-containing small molecule metabolic process;	GO:0005634:nucleus;GO:0005737:cytoplasm;GO:0005829:cytosol;	GO:0003676:nucleic acid binding;GO:0003677:DNA binding;GO:0003723:RNA binding;GO:0003938:IMP dehydrogenase activity;GO:0030554:adenyl nucleotide binding;GO:0046872:metal ion binding;	K00088
ENST00000348520	5.50299	2.49373	-1.14191	-2.72148	5e-05	0.000460621	Down	ENSG00000126214	14	104095514	104167888	+	KLC1	kinesin light chain 1 [Source:HGNC Symbol%3BAcc:6387]	GO:0007018:microtubule-based movement;GO:0007596:blood coagulation;GO:0019048:modulation by virus of host morphology or physiology;GO:0019886:antigen processing and presentation of exogenous peptide antigen via MHC class II;GO:0035617:stress granule disassembly;	GO:0005829:cytosol;GO:0005871:kinesin complex;GO:0005874:microtubule;	GO:0003774:motor activity;GO:0003777:microtubule motor activity;GO:0005515:protein binding;	K10407
ENST00000348956	91.4824	36.1707	-1.33867	-8.90116	5e-05	0.000460621	Down	ENSG00000166165	14	103985996	103989448	-	CKB	creatine kinase%2C brain [Source:HGNC Symbol%3BAcc:1991]	GO:0006600:creatine metabolic process;GO:0007420:brain development;GO:0030644:cellular chloride ion homeostasis;GO:0034641:cellular nitrogen compound metabolic process;GO:0044281:small molecule metabolic process;	GO:0005739:mitochondrion;GO:0005829:cytosol;	GO:0004111:creatine kinase activity;GO:0005515:protein binding;GO:0005524:ATP binding;GO:0016301:kinase activity;	K00933
ENST00000349264	162.819	339.323	1.05939	13.2053	5e-05	0.000460621	Ups	ENSG00000166710	15	45003715	45010265	+	B2M	beta-2-microglobulin [Source:HGNC Symbol%3BAcc:914]	GO:0001916:positive regulation of T cell mediated cytotoxicity;GO:0002237:response to molecule of bacterial origin;GO:0002474:antigen processing and presentation of peptide antigen via MHC class I;GO:0002479:antigen processing and presentation of exogenous peptide antigen via MHC class I, TAP-dependent;GO:0002480:antigen processing and presentation of exogenous peptide antigen via MHC class I, TA…	GO:0000139:Golgi membrane;GO:0005576:extracellular region;GO:0005615:extracellular space;GO:0005737:cytoplasm;GO:0005788:endoplasmic reticulum lumen;GO:0005794:Golgi apparatus;GO:0005886:plasma membrane;GO:0009897:external side of plasma membrane;GO:0012507:ER to Golgi transport vesicle membrane;GO:0030670:phagocytic vesicle membrane;GO:0031901:early endosome membrane;GO:0031905:early endosome lu…	GO:0005515:protein binding;	K08055
ENST00000349938	9.36427	19.8442	1.08348	8.30633	5e-05	0.000460621	Ups	ENSG00000135931	2	232063260	232209914	+	ARMC9	armadillo repeat containing 9 [Source:HGNC Symbol%3BAcc:20730]	-	-	-	-
ENST00000350762	2.30768	0.5015	-2.20212	-2.17598	0.00115	0.00840092	Down	ENSG00000123297	12	58176564	58190549	+	TSFM	Ts translation elongation factor%2C mitochondrial [Source:HGNC Symbol%3BAcc:12367]	GO:0006414:translational elongation;GO:0032784:regulation of DNA-templated transcription, elongation;	GO:0005622:intracellular;GO:0005634:nucleus;GO:0005739:mitochondrion;	GO:0003746:translation elongation factor activity;	K02357
ENST00000351079	8.85294	4.06259	-1.12376	-2.67985	0.0001	0.000890194	Down	ENSG00000105669	19	19010382	19030184	-	COPE	coatomer protein complex%2C subunit epsilon [Source:HGNC Symbol%3BAcc:2234]	GO:0006890:retrograde vesicle-mediated transport, Golgi to ER;GO:0006891:intra-Golgi vesicle-mediated transport;GO:0015031:protein transport;GO:0048205:COPI coating of Golgi vesicle;	GO:0005794:Golgi apparatus;GO:0005829:cytosol;GO:0030126:COPI vesicle coat;	GO:0005198:structural molecule activity;	K17268
ENST00000352203	7.89886	3.73058	-1.08225	-2.11997	0.0011	0.00806967	Down	ENSG00000042753	19	47341393	47354034	-	AP2S1	adaptor-related protein complex 2%2C sigma 1 subunit [Source:HGNC Symbol%3BAcc:565]	GO:0006886:intracellular protein transport;GO:0007173:epidermal growth factor receptor signaling pathway;GO:0007268:chemical synaptic transmission;GO:0007411:axon guidance;GO:0016032:viral process;GO:0016192:vesicle-mediated transport;GO:0019886:antigen processing and presentation of exogenous peptide antigen via MHC class II;GO:0030100:regulation of endocytosis;GO:0042059:negative regulation of …	GO:0005829:cytosol;GO:0005886:plasma membrane;GO:0030122:AP-2 adaptor complex;GO:0030666:endocytic vesicle membrane;GO:0030669:clathrin-coated endocytic vesicle membrane;	GO:0005215:transporter activity;GO:0008565:protein transporter activity;	K11827
ENST00000352385	0.316952	1.60611	2.34123	4.44812	5e-05	0.000460621	Ups	ENSG00000103742	15	65673802	65715410	-	IGDCC4	immunoglobulin superfamily%2C DCC subclass%2C member 4 [Source:HGNC Symbol%3BAcc:13770]	-	GO:0005886:plasma membrane;GO:0016021:integral component of membrane;	-	-
ENST00000352511	0.330152	1.09712	1.73252	8.03477	5e-05	0.000460621	Ups	ENSG00000114739	3	38495342	38534633	+	ACVR2B	activin A receptor%2C type IIB [Source:HGNC Symbol%3BAcc:174]	GO:0001702:gastrulation with mouth forming second;GO:0001822:kidney development;GO:0001946:lymphangiogenesis;GO:0001974:blood vessel remodeling;GO:0006355:regulation of transcription, DNA-templated;GO:0007165:signal transduction;GO:0007178:transmembrane receptor protein serine/threonine kinase signaling pathway;GO:0007368:determination of left/right symmetry;GO:0007498:mesoderm development;GO:000…	GO:0005737:cytoplasm;GO:0005886:plasma membrane;GO:0005887:integral component of plasma membrane;GO:0009986:cell surface;	GO:0004674:protein serine/threonine kinase activity;GO:0004702:obsolete signal transducer, downstream of receptor, with serine/threonine kinase activity;GO:0004712:protein serine/threonine/tyrosine kinase activity;GO:0005024:transforming growth factor beta-activated receptor activity;GO:0005515:protein binding;GO:0005524:ATP binding;GO:0016362:activin receptor activity, type II;GO:0019838:growth …	K13596
ENST00000352966	2.66195	5.38681	1.01695	3.61968	5e-05	0.000460621	Ups	ENSG00000171033	8	79428590	79515420	+	PKIA	protein kinase (cAMP-dependent%2C catalytic) inhibitor alpha [Source:HGNC Symbol%3BAcc:9017]	GO:0000122:negative regulation of transcription by RNA polymerase II;GO:0010389:regulation of G2/M transition of mitotic cell cycle;GO:0042308:negative regulation of protein import into nucleus;GO:2000480:negative regulation of cAMP-dependent protein kinase activity;	GO:0005634:nucleus;GO:0005737:cytoplasm;	GO:0004862:cAMP-dependent protein kinase inhibitor activity;GO:0034236:protein kinase A catalytic subunit binding;	K15985
ENST00000353479	0.302947	0.638962	1.07667	2.24324	0.00315	0.0205027	Ups	ENSG00000065618	10	105791044	105845760	-	COL17A1	collagen%2C type XVII%2C alpha 1 [Source:HGNC Symbol%3BAcc:2194]	GO:0007160:cell-matrix adhesion;GO:0008544:epidermis development;GO:0022617:extracellular matrix disassembly;GO:0030198:extracellular matrix organization;GO:0030574:collagen catabolic process;GO:0031581:hemidesmosome assembly;GO:0034329:cell junction assembly;	GO:0005576:extracellular region;GO:0005581:collagen trimer;GO:0005604:basement membrane;GO:0005788:endoplasmic reticulum lumen;GO:0005886:plasma membrane;GO:0005887:integral component of plasma membrane;GO:0005911:cell-cell junction;GO:0030056:hemidesmosome;	GO:0005515:protein binding;	K07603
ENST00000353609	10.4829	0.153009	-6.09827	-3.50975	0.0078	0.0445297	Down	ENSG00000125740	19	45971253	45978436	+	FOSB	FBJ murine osteosarcoma viral oncogene homolog B [Source:HGNC Symbol%3BAcc:3797]	GO:0000122:negative regulation of transcription by RNA polymerase II;GO:0007275:multicellular organism development;GO:0007610:behavior;GO:0071277:cellular response to calcium ion;	GO:0005634:nucleus;	GO:0003677:DNA binding;GO:0003700:DNA-binding transcription factor activity;GO:0008134:transcription factor binding;GO:0043565:sequence-specific DNA binding;	K09029
ENST00000354376	0.226987	0.625207	1.46173	2.60903	0.0001	0.000890194	Ups	ENSG00000196366	9	139377947	139380518	+	C9orf163	chromosome 9 open reading frame 163 [Source:HGNC Symbol%3BAcc:26718]	-	-	-	-
ENST00000354416	0.664904	1.63954	1.30207	2.89596	5e-05	0.000460621	Ups	ENSG00000125354	X	118750908	118827333	-	SEPT6	septin 6 [Source:HGNC Symbol%3BAcc:15848]	GO:0000910:cytokinesis;GO:0007049:cell cycle;GO:0019048:modulation by virus of host morphology or physiology;	GO:0000777:condensed chromosome kinetochore;GO:0005575:cellular_component;GO:0005737:cytoplasm;GO:0005819:spindle;GO:0008021:synaptic vesicle;GO:0030496:midbody;GO:0031105:septin complex;GO:0032154:cleavage furrow;GO:0043679:axon terminus;	GO:0005515:protein binding;GO:0005525:GTP binding;	K16939
ENST00000354534	0.777692	1.89794	1.28716	7.38221	5e-05	0.000460621	Ups	ENSG00000196876	12	51985020	52206648	+	SCN8A	sodium channel%2C voltage gated%2C type VIII%2C alpha subunit [Source:HGNC Symbol%3BAcc:10596]	GO:0006814:sodium ion transport;GO:0007399:nervous system development;GO:0007411:axon guidance;GO:0007422:peripheral nervous system development;GO:0007517:muscle organ development;GO:0007605:sensory perception of sound;GO:0007628:adult walking behavior;GO:0009636:response to toxic substance;GO:0042552:myelination;GO:0050905:neuromuscular process;	GO:0001518:voltage-gated sodium channel complex;GO:0016021:integral component of membrane;GO:0030018:Z disc;GO:0030425:dendrite;GO:0033268:node of Ranvier;GO:0043025:neuronal cell body;GO:0043194:axon initial segment;	GO:0005216:ion channel activity;GO:0005248:voltage-gated sodium channel activity;GO:0005524:ATP binding;	K04840
ENST00000354548	4.14941	9.71214	1.22688	2.15672	0.0004	0.00322723	Ups	ENSG00000101972	X	123094672	123234447	+	STAG2	stromal antigen 2 [Source:HGNC Symbol%3BAcc:11355]	GO:0000278:mitotic cell cycle;GO:0000910:cytokinesis;GO:0007062:sister chromatid cohesion;GO:0019827:stem cell population maintenance;GO:0032876:negative regulation of DNA endoreduplication;	GO:0000775:chromosome, centromeric region;GO:0000785:chromatin;GO:0005634:nucleus;GO:0005654:nucleoplasm;GO:0005694:chromosome;GO:0005829:cytosol;	GO:0005515:protein binding;	K06671
ENST00000354567	9.24069	2.81715	-1.71376	-7.30335	5e-05	0.000460621	Down	ENSG00000154027	1	77747736	78025651	+	AK5	adenylate kinase 5 [Source:HGNC Symbol%3BAcc:365]	GO:0006139:nucleobase-containing compound metabolic process;GO:0006165:nucleoside diphosphate phosphorylation;GO:0006172:ADP biosynthetic process;GO:0006173:dADP biosynthetic process;GO:0007165:signal transduction;GO:0009142:nucleoside triphosphate biosynthetic process;GO:0009220:pyrimidine ribonucleotide biosynthetic process;GO:0015949:nucleobase-containing small molecule interconversion;GO:0044…	GO:0005737:cytoplasm;GO:0005813:centrosome;GO:0005829:cytosol;	GO:0004017:adenylate kinase activity;GO:0004550:nucleoside diphosphate kinase activity;GO:0005524:ATP binding;GO:0008603:cAMP-dependent protein kinase regulator activity;GO:0019205:nucleobase-containing compound kinase activity;GO:0019206:nucleoside kinase activity;	K00939
ENST00000354570	2.54797	1.19676	-1.09022	-2.60385	0.00015	0.00130023	Down	ENSG00000135525	6	136663875	136871957	-	MAP7	microtubule-associated protein 7 [Source:HGNC Symbol%3BAcc:6869]	GO:0000226:microtubule cytoskeleton organization;GO:0006970:response to osmotic stress;GO:0007163:establishment or maintenance of cell polarity;GO:0072659:protein localization to plasma membrane;	GO:0005737:cytoplasm;GO:0005874:microtubule;GO:0005875:microtubule associated complex;GO:0015630:microtubule cytoskeleton;GO:0016323:basolateral plasma membrane;GO:0048471:perinuclear region of cytoplasm;	GO:0005102:signaling receptor binding;GO:0005198:structural molecule activity;	K10433
ENST00000354617	0.650769	1.77576	1.44822	2.85481	5e-05	0.000460621	Ups	ENSG00000203306	11	124958377	124960411	+	AP001007.1	-	-	-	-	-
ENST00000354666	1.58421	4.60862	1.54057	9.43592	5e-05	0.000460621	Ups	ENSG00000197977	6	10980992	11044547	-	ELOVL2	ELOVL fatty acid elongase 2 [Source:HGNC Symbol%3BAcc:14416]	GO:0006636:unsaturated fatty acid biosynthetic process;GO:0019432:triglyceride biosynthetic process;GO:0033559:unsaturated fatty acid metabolic process;GO:0034626:fatty acid elongation, polyunsaturated fatty acid;GO:0035338:long-chain fatty-acyl-CoA biosynthetic process;GO:0036109:alpha-linolenic acid metabolic process;GO:0042761:very long-chain fatty acid biosynthetic process;GO:0043651:linoleic…	GO:0005783:endoplasmic reticulum;GO:0005789:endoplasmic reticulum membrane;GO:0016021:integral component of membrane;	GO:0005515:protein binding;GO:0009922:fatty acid elongase activity;	K10205
ENST00000354667	3.59338	10.5214	1.54992	2.49883	5e-05	0.000460621	Ups	ENSG00000122566	7	26229547	26240366	-	HNRNPA2B1	heterogeneous nuclear ribonucleoprotein A2/B1 [Source:HGNC Symbol%3BAcc:5033]	GO:0000398:mRNA splicing, via spliceosome;GO:0006397:mRNA processing;GO:0008380:RNA splicing;GO:0010467:gene expression;GO:0048025:negative regulation of mRNA splicing, via spliceosome;GO:0050658:RNA transport;	GO:0005634:nucleus;GO:0005654:nucleoplasm;GO:0005681:spliceosomal complex;GO:0005730:nucleolus;GO:0005737:cytoplasm;GO:0071013:catalytic step 2 spliceosome;	GO:0000166:nucleotide binding;GO:0003723:RNA binding;GO:0005515:protein binding;GO:0043047:single-stranded telomeric DNA binding;GO:0097157:pre-mRNA intronic binding;	K13158
ENST00000354772	1.26488	3.08085	1.28432	2.88307	5e-05	0.000460621	Ups	ENSG00000092096	14	23815515	23822121	-	SLC22A17	solute carrier family 22%2C member 17 [Source:HGNC Symbol%3BAcc:23095]	GO:0006811:ion transport;GO:0015891:siderophore transport;	GO:0005774:vacuolar membrane;GO:0005887:integral component of plasma membrane;GO:0016021:integral component of membrane;GO:0031301:integral component of organelle membrane;	GO:0004888:transmembrane signaling receptor activity;GO:0022857:transmembrane transporter activity;	K08213
ENST00000355044	1.24602	0.372831	-1.74073	-4.49131	5e-05	0.000460621	Down	ENSG00000107518	10	116853384	117708503	+	ATRNL1	attractin-like 1 [Source:HGNC Symbol%3BAcc:29063]	GO:0007186:G protein-coupled receptor signaling pathway;	GO:0016021:integral component of membrane;	GO:0030246:carbohydrate binding;	K03177
ENST00000355153	1.27071	0.406967	-1.64265	-2.46732	0.0001	0.000890194	Down	ENSG00000160255	21	46305868	46348753	-	ITGB2	integrin%2C beta 2 (complement component 3 receptor 3 and 4 subunit) [Source:HGNC Symbol%3BAcc:6155]	GO:0002224:toll-like receptor signaling pathway;GO:0006915:apoptotic process;GO:0006954:inflammatory response;GO:0007155:cell adhesion;GO:0007159:leukocyte cell-cell adhesion;GO:0007160:cell-matrix adhesion;GO:0007229:integrin-mediated signaling pathway;GO:0007267:cell-cell signaling;GO:0007275:multicellular organism development;GO:0007596:blood coagulation;GO:0008360:regulation of cell shape;GO:…	GO:0005886:plasma membrane;GO:0008305:integrin complex;GO:0009986:cell surface;GO:0045121:membrane raft;	GO:0019901:protein kinase binding;GO:0046872:metal ion binding;	K06464
ENST00000355171	0.594666	1.47621	1.31174	1.99703	0.0034	0.0219394	Ups	ENSG00000197927	2	132479948	132524973	+	C2orf27A	chromosome 2 open reading frame 27A [Source:HGNC Symbol%3BAcc:25077]	-	-	-	-
ENST00000355426	28.988	9.59251	-1.59548	-11.0481	5e-05	0.000460621	Down	ENSG00000115380	2	56093995	56150922	-	EFEMP1	EGF containing fibulin-like extracellular matrix protein 1 [Source:HGNC Symbol%3BAcc:3218]	GO:0006355:regulation of transcription, DNA-templated;GO:0007173:epidermal growth factor receptor signaling pathway;GO:0007601:visual perception;GO:0018108:peptidyl-tyrosine phosphorylation;GO:0030198:extracellular matrix organization;GO:0032331:negative regulation of chondrocyte differentiation;	GO:0005576:extracellular region;GO:0005615:extracellular space;GO:0031012:extracellular matrix;	GO:0005006:epidermal growth factor-activated receptor activity;GO:0005154:epidermal growth factor receptor binding;GO:0005509:calcium ion binding;GO:0005515:protein binding;GO:0008083:growth factor activity;	K18262
ENST00000355585	3.51223	8.21079	1.22513	3.51435	5e-05	0.000460621	Ups	ENSG00000078269	6	158402919	158520208	+	SYNJ2	synaptojanin 2 [Source:HGNC Symbol%3BAcc:11504]	GO:0006644:phospholipid metabolic process;GO:0006661:phosphatidylinositol biosynthetic process;GO:0044281:small molecule metabolic process;GO:0046856:phosphatidylinositol dephosphorylation;	GO:0005829:cytosol;GO:0016020:membrane;	GO:0000166:nucleotide binding;GO:0003676:nucleic acid binding;GO:0003723:RNA binding;GO:0004439:phosphatidylinositol-4,5-bisphosphate 5-phosphatase activity;GO:0005515:protein binding;GO:0042578:phosphoric ester hydrolase activity;	K01099
ENST00000355958	2.47227	7.07432	1.51675	1.84697	0.0071	0.0411604	Ups	ENSG00000198055	5	176853844	176868354	+	GRK6	G protein-coupled receptor kinase 6 [Source:HGNC Symbol%3BAcc:4545]	GO:0007165:signal transduction;GO:0008277:regulation of G protein-coupled receptor signaling pathway;GO:0016055:Wnt signaling pathway;GO:0038032:termination of G protein-coupled receptor signaling pathway;	GO:0016020:membrane;	GO:0004703:G protein-coupled receptor kinase activity;GO:0005524:ATP binding;	K08291
ENST00000356082	28.3687	8.28317	-1.77605	-8.77553	5e-05	0.000460621	Down	ENSG00000196878	1	209788215	209825811	-	LAMB3	laminin%2C beta 3 [Source:HGNC Symbol%3BAcc:6490]	GO:0007155:cell adhesion;GO:0008544:epidermis development;GO:0030198:extracellular matrix organization;GO:0031581:hemidesmosome assembly;GO:0034329:cell junction assembly;GO:0050873:brown fat cell differentiation;	GO:0005576:extracellular region;GO:0005610:laminin-5 complex;	GO:0005198:structural molecule activity;GO:0005515:protein binding;	K06244
ENST00000356142	162.424	73.2366	-1.14913	-3.32221	5e-05	0.000460621	Down	ENSG00000136238	7	6414170	6442151	+	RAC1	ras-related C3 botulinum toxin substrate 1 (rho family%2C small GTP binding protein Rac1) [Source:HGNC Symbol%3BAcc:9801]	GO:0002093:auditory receptor cell morphogenesis;GO:0002551:mast cell chemotaxis;GO:0003382:epithelial cell morphogenesis;GO:0006928:movement of cell or subcellular component;GO:0006954:inflammatory response;GO:0006972:hyperosmotic response;GO:0007155:cell adhesion;GO:0007160:cell-matrix adhesion;GO:0007264:small GTPase mediated signal transduction;GO:0007411:axon guidance;GO:0007596:blood coagula…	GO:0000139:Golgi membrane;GO:0001891:phagocytic cup;GO:0005802:trans-Golgi network;GO:0005829:cytosol;GO:0005886:plasma membrane;GO:0019897:extrinsic component of plasma membrane;GO:0030027:lamellipodium;GO:0032587:ruffle membrane;GO:0042470:melanosome;	GO:0003924:GTPase activity;GO:0005515:protein binding;GO:0005525:GTP binding;GO:0017137:Rab GTPase binding;GO:0019899:enzyme binding;GO:0019901:protein kinase binding;GO:0030742:GTP-dependent protein binding;GO:0031996:thioesterase binding;	K04392
ENST00000356151	5.54795	21.2229	1.93559	13.5514	5e-05	0.000460621	Ups	ENSG00000168297	3	58318607	58410878	+	PXK	PX domain containing serine/threonine kinase [Source:HGNC Symbol%3BAcc:23326]	GO:0006468:protein phosphorylation;GO:0006954:inflammatory response;GO:0007154:cell communication;GO:0032780:negative regulation of ATPase activity;GO:0043271:negative regulation of ion transport;GO:0050804:modulation of chemical synaptic transmission;	GO:0005634:nucleus;GO:0005737:cytoplasm;GO:0005813:centrosome;GO:0005886:plasma membrane;	GO:0000166:nucleotide binding;GO:0003779:actin binding;GO:0004672:protein kinase activity;GO:0005524:ATP binding;GO:0008022:protein C-terminus binding;GO:0035091:phosphatidylinositol binding;	K17543
ENST00000356207	14.2949	3.11189	-2.19964	-3.50265	5e-05	0.000460621	Down	ENSG00000077782	8	38270248	38326134	-	FGFR1	fibroblast growth factor receptor 1 [Source:HGNC Symbol%3BAcc:3688]	GO:0000122:negative regulation of transcription by RNA polymerase II;GO:0000165:MAPK cascade;GO:0001501:skeletal system development;GO:0001525:angiogenesis;GO:0001657:ureteric bud development;GO:0001701:in utero embryonic development;GO:0001759:organ induction;GO:0001764:neuron migration;GO:0002053:positive regulation of mesenchymal cell proliferation;GO:0002062:chondrocyte differentiation;GO:000…	GO:0005576:extracellular region;GO:0005634:nucleus;GO:0005829:cytosol;GO:0005886:plasma membrane;GO:0005887:integral component of plasma membrane;GO:0016021:integral component of membrane;	GO:0004713:protein tyrosine kinase activity;GO:0005007:fibroblast growth factor-activated receptor activity;GO:0005515:protein binding;GO:0005524:ATP binding;GO:0008201:heparin binding;GO:0017134:fibroblast growth factor binding;GO:0042802:identical protein binding;GO:0042803:protein homodimerization activity;	K04362
ENST00000356315	0.729285	2.07983	1.51191	6.46258	5e-05	0.000460621	Ups	ENSG00000048707	1	12290124	12572099	+	VPS13D	vacuolar protein sorting 13 homolog D (S. cerevisiae) [Source:HGNC Symbol%3BAcc:23595]	-	-	-	K19527
ENST00000356406	1.19512	3.72672	1.64075	2.3594	0.0003	0.00247073	Ups	ENSG00000087008	4	8368009	8442438	-	ACOX3	acyl-CoA oxidase 3%2C pristanoyl [Source:HGNC Symbol%3BAcc:121]	GO:0006631:fatty acid metabolic process;GO:0033540:fatty acid beta-oxidation using acyl-CoA oxidase;GO:0044255:cellular lipid metabolic process;GO:0044281:small molecule metabolic process;	GO:0005739:mitochondrion;GO:0005777:peroxisome;GO:0005782:peroxisomal matrix;	GO:0003995:acyl-CoA dehydrogenase activity;GO:0003997:acyl-CoA oxidase activity;GO:0005102:signaling receptor binding;GO:0016402:pristanoyl-CoA oxidase activity;GO:0050660:flavin adenine dinucleotide binding;	K00232
ENST00000356436	7.18409	15.5739	1.11625	4.93034	5e-05	0.000460621	Ups	ENSG00000145979	6	13305183	13328763	-	TBC1D7	TBC1 domain family%2C member 7 [Source:HGNC Symbol%3BAcc:21066]	GO:0031398:positive regulation of protein ubiquitination;GO:0032007:negative regulation of TOR signaling;GO:0070848:response to growth factor;	GO:0031410:cytoplasmic vesicle;	GO:0005515:protein binding;	-
ENST00000356542	5.8636	1.11105	-2.39986	-2.86988	5e-05	0.000460621	Down	ENSG00000188112	6	42094115	42110357	-	C6orf132	chromosome 6 open reading frame 132 [Source:HGNC Symbol%3BAcc:21288]	-	-	-	K17985
ENST00000356660	13.7351	6.63638	-1.0494	-6.43423	5e-05	0.000460621	Down	ENSG00000176697	11	27676440	27722035	-	BDNF	brain-derived neurotrophic factor [Source:HGNC Symbol%3BAcc:1033]	GO:0001657:ureteric bud development;GO:0001662:behavioral fear response;GO:0001666:response to hypoxia;GO:0002544:chronic inflammatory response;GO:0006120:mitochondrial electron transport, NADH to ubiquinone;GO:0007399:nervous system development;GO:0007406:negative regulation of neuroblast proliferation;GO:0007411:axon guidance;GO:0007412:axon target recognition;GO:0007611:learning or memory;GO:0…	GO:0005576:extracellular region;GO:0005737:cytoplasm;GO:0008021:synaptic vesicle;GO:0048471:perinuclear region of cytoplasm;	GO:0005169:neurotrophin TRKB receptor binding;GO:0008083:growth factor activity;	K04355
[truncated: 2,010 more rows]
