# Supplementary material for: Effect of Lacking ZKSCAN3 on Autophagy, Lysosomal Biogenesis and Senescence
Source: Int J Mol Sci. 2023 Apr 24;24(9):7786. doi: 10.3390/ijms24097786 (PMC10178544; doi:10.3390/ijms24097786)
Supplement: Supplementary file 1 [file ijms-24-07786-s001.zip › Table S3. Group_Hela-WT-VS-Hela-KO_DE_significant_anno.xls]

id	FPKM_sample1	FPKM_sample2	log2FoldChange	test_stat	p_value	padj	Regulation	GeneID	Chr	Start	End	Strand	GeneSymbol	Description	GO_BP	GO_CC	GO_MF	KO
ENST00000006015	11.6377	0.333092	-5.12674	-9.72228	5e-05	0.000590433	Down	ENSG00000005073	7	27221134	27224835	-	HOXA11	homeobox A11 [Source:HGNC Symbol%3BAcc:5101]	GO:0001501:skeletal system development;GO:0001656:metanephros development;GO:0001658:branching involved in ureteric bud morphogenesis;GO:0001759:organ induction;GO:0006351:transcription, DNA-templated;GO:0007275:multicellular organism development;GO:0007501:mesodermal cell fate specification;GO:0009653:anatomical structure morphogenesis;GO:0009952:anterior/posterior pattern specification;GO:00099…	GO:0005667:transcription factor complex;GO:0005730:nucleolus;GO:0005737:cytoplasm;GO:0032993:protein-DNA complex;	GO:0003700:DNA-binding transcription factor activity;GO:0043565:sequence-specific DNA binding;	K09296
ENST00000006658	6.69817	3.28714	-1.02693	-3.10428	5e-05	0.000590433	Down	ENSG00000006282	17	48624450	48633213	+	SPATA20	spermatogenesis associated 20 [Source:HGNC Symbol%3BAcc:26125]	GO:0006013:mannose metabolic process;GO:0007275:multicellular organism development;GO:0007283:spermatogenesis;GO:0030154:cell differentiation;	GO:0005576:extracellular region;	GO:0003824:catalytic activity;GO:0004476:mannose-6-phosphate isomerase activity;	K06888
ENST00000020945	14.146	4.40271	-1.68393	-4.15724	5e-05	0.000590433	Down	ENSG00000019549	8	49830249	49833988	-	SNAI2	snail family zinc finger 2 [Source:HGNC Symbol%3BAcc:11094]	GO:0000122:negative regulation of transcription by RNA polymerase II;GO:0001649:osteoblast differentiation;GO:0001837:epithelial to mesenchymal transition;GO:0003198:epithelial to mesenchymal transition involved in endocardial cushion formation;GO:0003273:cell migration involved in endocardial cushion formation;GO:0006933:negative regulation of cell adhesion involved in substrate-bound cell migra…	GO:0000790:nuclear chromatin;GO:0005634:nucleus;GO:0005737:cytoplasm;	GO:0003682:chromatin binding;GO:0043565:sequence-specific DNA binding;GO:0046872:metal ion binding;	K05706
ENST00000061240	5.0351	1.89387	-1.41068	-4.70281	5e-05	0.000590433	Down	ENSG00000038295	4	166794410	167025047	+	TLL1	tolloid-like 1 [Source:HGNC Symbol%3BAcc:11843]	GO:0001501:skeletal system development;GO:0006508:proteolysis;GO:0030154:cell differentiation;GO:0030198:extracellular matrix organization;	GO:0005576:extracellular region;	GO:0004222:metalloendopeptidase activity;GO:0005509:calcium ion binding;GO:0005518:collagen binding;GO:0008270:zinc ion binding;	K09608
ENST00000167586	0.90015	19.0402	4.40274	13.93	5e-05	0.000590433	Ups	ENSG00000186847	17	39738531	39743173	-	KRT14	keratin 14 [Source:HGNC Symbol%3BAcc:6416]	GO:0008544:epidermis development;GO:0010043:response to zinc ion;GO:0010212:response to ionizing radiation;GO:0030855:epithelial cell differentiation;GO:0031581:hemidesmosome assembly;GO:0034329:cell junction assembly;GO:0045110:intermediate filament bundle assembly;	GO:0005634:nucleus;GO:0005730:nucleolus;GO:0005737:cytoplasm;GO:0005829:cytosol;GO:0005882:intermediate filament;GO:0045095:keratin filament;GO:0071944:cell periphery;	GO:0005200:structural constituent of cytoskeleton;GO:0005515:protein binding;	K07604
ENST00000171887	2.25789	0.204916	-3.46187	-6.25463	5e-05	0.000590433	Down	ENSG00000079308	2	218664512	218808851	-	TNS1	tensin 1 [Source:HGNC Symbol%3BAcc:11973]	GO:0007044:cell-substrate junction assembly;GO:0010761:fibroblast migration;GO:0035556:intracellular signal transduction;	GO:0005737:cytoplasm;GO:0005856:cytoskeleton;GO:0005925:focal adhesion;GO:0009986:cell surface;	GO:0003779:actin binding;GO:0005515:protein binding;GO:0046872:metal ion binding;	K18080
ENST00000188790	3.16179	0.661184	-2.25762	-6.32292	5e-05	0.000590433	Down	ENSG00000078098	2	163027200	163100045	-	FAP	fibroblast activation protein%2C alpha [Source:HGNC Symbol%3BAcc:3590]	GO:0006508:proteolysis;GO:0010716:negative regulation of extracellular matrix disassembly;GO:0043542:endothelial cell migration;GO:0051917:regulation of fibrinolysis;	GO:0005615:extracellular space;GO:0016020:membrane;GO:0016021:integral component of membrane;GO:0030027:lamellipodium;GO:0030054:cell junction;GO:0031258:lamellipodium membrane;GO:0071438:invadopodium membrane;	GO:0002020:protease binding;GO:0004175:endopeptidase activity;GO:0004222:metalloendopeptidase activity;GO:0004252:serine-type endopeptidase activity;GO:0005515:protein binding;GO:0008233:peptidase activity;GO:0008236:serine-type peptidase activity;GO:0008239:dipeptidyl-peptidase activity;GO:0042803:protein homodimerization activity;GO:0046983:protein dimerization activity;	K08674
ENST00000194155	0.428762	1.75269	2.03132	5.68001	5e-05	0.000590433	Ups	ENSG00000112852	5	140474227	140476962	+	PCDHB2	protocadherin beta 2 [Source:HGNC Symbol%3BAcc:8687]	GO:0007155:cell adhesion;GO:0007156:homophilic cell adhesion via plasma membrane adhesion molecules;GO:0007268:chemical synaptic transmission;GO:0007399:nervous system development;GO:0007416:synapse assembly;GO:0016339:calcium-dependent cell-cell adhesion via plasma membrane cell adhesion molecules;	GO:0005887:integral component of plasma membrane;GO:0016021:integral component of membrane;	GO:0005509:calcium ion binding;	K16494
ENST00000199940	3.44158	1.53178	-1.16787	-2.39128	0.0004	0.00408985	Down	ENSG00000078018	2	210288782	210595242	+	MAP2	microtubule-associated protein 2 [Source:HGNC Symbol%3BAcc:6839]	GO:0001578:microtubule bundle formation;GO:0007409:axonogenesis;GO:0016358:dendrite development;GO:0018107:peptidyl-threonine phosphorylation;GO:0021954:central nervous system neuron development;GO:0031175:neuron projection development;GO:0048813:dendrite morphogenesis;GO:0071310:cellular response to organic substance;	GO:0005737:cytoplasm;GO:0005874:microtubule;GO:0005875:microtubule associated complex;GO:0034399:nuclear periphery;GO:0043025:neuronal cell body;GO:0043198:dendritic shaft;	GO:0002162:dystroglycan binding;GO:0005198:structural molecule activity;GO:0005515:protein binding;GO:0005516:calmodulin binding;GO:0008017:microtubule binding;	K10430
ENST00000210187	26.7999	10.4199	-1.36289	-9.05416	5e-05	0.000590433	Down	ENSG00000167964	16	2198625	2204166	+	RAB26	RAB26%2C member RAS oncogene family [Source:HGNC Symbol%3BAcc:14259]	GO:0007264:small GTPase mediated signal transduction;GO:0008150:biological_process;GO:0015031:protein transport;GO:0017157:regulation of exocytosis;GO:0035272:exocrine system development;GO:0043001:Golgi to plasma membrane protein transport;GO:0045055:regulated exocytosis;	GO:0000139:Golgi membrane;GO:0030658:transport vesicle membrane;GO:0030667:secretory granule membrane;GO:0031226:intrinsic component of plasma membrane;	GO:0005525:GTP binding;GO:0019002:GMP binding;	K07913
ENST00000215631	46.5027	19.9206	-1.22306	-6.87053	5e-05	0.000590433	Down	ENSG00000099860	19	2476125	2478257	+	GADD45B	growth arrest and DNA-damage-inducible%2C beta [Source:HGNC Symbol%3BAcc:4096]	GO:0000185:activation of MAPKKK activity;GO:0000186:activation of MAPKK activity;GO:0006469:negative regulation of protein kinase activity;GO:0006915:apoptotic process;GO:0006950:response to stress;GO:0007275:multicellular organism development;GO:0030154:cell differentiation;GO:0051726:regulation of cell cycle;	GO:0005634:nucleus;	-	K04402
ENST00000215743	1.36245	0.279564	-2.28496	-2.84635	0.00095	0.00883635	Down	ENSG00000099953	22	24115006	24126503	+	MMP11	matrix metallopeptidase 11 (stromelysin 3) [Source:HGNC Symbol%3BAcc:7157]	GO:0006508:proteolysis;GO:0007275:multicellular organism development;GO:0022617:extracellular matrix disassembly;GO:0030198:extracellular matrix organization;GO:0030574:collagen catabolic process;	GO:0005576:extracellular region;GO:0005796:Golgi lumen;GO:0031012:extracellular matrix;	GO:0004222:metalloendopeptidase activity;GO:0005509:calcium ion binding;GO:0008270:zinc ion binding;	K07993
ENST00000215780	9.64225	4.42667	-1.12315	-3.14241	5e-05	0.000590433	Down	ENSG00000099984	22	24322339	24326106	+	GSTT2	glutathione S-transferase theta 2 [Source:HGNC Symbol%3BAcc:4642]	-	GO:0005634:nucleus;GO:0005730:nucleolus;GO:0005737:cytoplasm;	GO:0004364:glutathione transferase activity;	K00799
ENST00000215790	4.93687	2.30764	-1.09718	-4.42629	5e-05	0.000590433	Down	ENSG00000099992	22	30687979	30723035	-	TBC1D10A	TBC1 domain family%2C member 10A [Source:HGNC Symbol%3BAcc:23609]	GO:0008150:biological_process;GO:0045862:positive regulation of proteolysis;GO:0097202:activation of cysteine-type endopeptidase activity;	GO:0005902:microvillus;	GO:0005085:guanyl-nucleotide exchange factor activity;GO:0005515:protein binding;GO:0030165:PDZ domain binding;	-
ENST00000215794	0.270107	0.552741	1.03307	1.81529	0.00675	0.0476097	Ups	ENSG00000184979	22	18632666	18660164	+	USP18	ubiquitin specific peptidase 18 [Source:HGNC Symbol%3BAcc:12616]	GO:0006511:ubiquitin-dependent protein catabolic process;GO:0019221:cytokine-mediated signaling pathway;GO:0060337:type I interferon signaling pathway;GO:0060338:regulation of type I interferon-mediated signaling pathway;	GO:0005634:nucleus;GO:0005829:cytosol;	GO:0004221:obsolete ubiquitin thiolesterase activity;GO:0004843:thiol-dependent ubiquitin-specific protease activity;	K11846
ENST00000215885	0.718928	0.147372	-2.28638	-3.78822	5e-05	0.000590433	Down	ENSG00000100078	22	31530795	31536593	-	PLA2G3	phospholipase A2%2C group III [Source:HGNC Symbol%3BAcc:17934]	GO:0006644:phospholipid metabolic process;GO:0016042:lipid catabolic process;GO:0036148:phosphatidylglycerol acyl-chain remodeling;GO:0036151:phosphatidylcholine acyl-chain remodeling;GO:0036152:phosphatidylethanolamine acyl-chain remodeling;GO:0044281:small molecule metabolic process;GO:0046474:glycerophospholipid biosynthetic process;GO:0060271:cilium assembly;	GO:0005576:extracellular region;GO:0005615:extracellular space;GO:0005814:centriole;GO:0005886:plasma membrane;	GO:0005509:calcium ion binding;GO:0047498:calcium-dependent phospholipase A2 activity;	K01047
ENST00000215909	1535.66	715.736	-1.10136	-36.4911	5e-05	0.000590433	Down	ENSG00000100097	22	38071615	38075813	+	LGALS1	lectin%2C galactoside-binding%2C soluble%2C 1 [Source:HGNC Symbol%3BAcc:6561]	GO:0002317:plasma cell differentiation;GO:0006915:apoptotic process;GO:0007165:signal transduction;GO:0010812:negative regulation of cell-substrate adhesion;GO:0010977:negative regulation of neuron projection development;GO:0031295:T cell costimulation;GO:0033555:multicellular organismal response to stress;GO:0034120:positive regulation of erythrocyte aggregation;GO:0042493:response to drug;GO:00…	GO:0005615:extracellular space;GO:0005622:intracellular;GO:0005634:nucleus;GO:0005737:cytoplasm;GO:0009986:cell surface;GO:0031012:extracellular matrix;	GO:0004871:obsolete signal transducer activity;GO:0016936:galactoside binding;GO:0030395:lactose binding;GO:0042803:protein homodimerization activity;GO:0043236:laminin binding;	K06830
ENST00000216064	24.9782	8.34894	-1.581	-2.89896	5e-05	0.000590433	Down	ENSG00000100242	22	39130735	39151947	-	SUN2	Sad1 and UNC84 domain containing 2 [Source:HGNC Symbol%3BAcc:14210]	GO:0006998:nuclear envelope organization;GO:0007052:mitotic spindle organization;GO:0007097:nuclear migration;GO:0030335:positive regulation of cell migration;GO:0031022:nuclear migration along microfilament;GO:0051642:centrosome localization;GO:0090286:cytoskeletal anchoring at nuclear membrane;GO:0090292:nuclear matrix anchoring at nuclear membrane;	GO:0000784:nuclear chromosome, telomeric region;GO:0000794:condensed nuclear chromosome;GO:0005635:nuclear envelope;GO:0005637:nuclear inner membrane;GO:0010008:endosome membrane;GO:0016021:integral component of membrane;GO:0031965:nuclear membrane;GO:0034993:meiotic nuclear membrane microtubule tethering complex;	GO:0005515:protein binding;GO:0005521:lamin binding;GO:0008017:microtubule binding;GO:0042802:identical protein binding;	K19347
ENST00000216068	3.49784	1.48701	-1.23404	-2.16336	0.004	0.0305826	Down	ENSG00000100246	22	39174513	39190178	-	DNAL4	dynein%2C axonemal%2C light chain 4 [Source:HGNC Symbol%3BAcc:2955]	GO:0007017:microtubule-based process;GO:0007018:microtubule-based movement;GO:0048011:neurotrophin TRK receptor signaling pathway;	GO:0005858:axonemal dynein complex;GO:0005874:microtubule;GO:0005875:microtubule associated complex;GO:0005886:plasma membrane;	GO:0003777:microtubule motor activity;GO:0042623:ATPase activity, coupled;	K10412
ENST00000216085	7.92251	3.32409	-1.253	-3.36891	5e-05	0.000590433	Down	ENSG00000100263	22	29655841	29663967	-	RHBDD3	rhomboid domain containing 3 [Source:HGNC Symbol%3BAcc:1308]	-	GO:0016021:integral component of membrane;	GO:0004252:serine-type endopeptidase activity;	-
ENST00000216121	48.0794	21.3053	-1.17421	-17.0609	5e-05	0.000590433	Down	ENSG00000184117	22	29950797	29977326	-	NIPSNAP1	nipsnap homolog 1 (C. elegans) [Source:HGNC Symbol%3BAcc:7827]	GO:0019233:sensory perception of pain;	GO:0005739:mitochondrion;GO:0005743:mitochondrial inner membrane;GO:0097060:synaptic membrane;	GO:0042165:neurotransmitter binding;	K13174
ENST00000216124	7.319	3.41395	-1.1002	-4.18663	5e-05	0.000590433	Down	ENSG00000100299	22	51063446	51066600	-	ARSA	arylsulfatase A [Source:HGNC Symbol%3BAcc:713]	GO:0006665:sphingolipid metabolic process;GO:0006687:glycosphingolipid metabolic process;GO:0007339:binding of sperm to zona pellucida;GO:0043687:post-translational protein modification;GO:0044267:cellular protein metabolic process;GO:0044281:small molecule metabolic process;	GO:0005764:lysosome;GO:0005788:endoplasmic reticulum lumen;GO:0005886:plasma membrane;GO:0016021:integral component of membrane;GO:0043202:lysosomal lumen;	GO:0004065:arylsulfatase activity;GO:0004098:cerebroside-sulfatase activity;GO:0005509:calcium ion binding;GO:0008484:sulfuric ester hydrolase activity;	K01134
ENST00000216465	6.54189	1.47573	-2.14828	-2.62989	5e-05	0.000590433	Down	ENSG00000100577	14	77787227	77797940	+	GSTZ1	glutathione S-transferase zeta 1 [Source:HGNC Symbol%3BAcc:4643]	GO:0006559:L-phenylalanine catabolic process;GO:0006572:tyrosine catabolic process;GO:0006749:glutathione metabolic process;GO:0006805:xenobiotic metabolic process;GO:0009072:aromatic amino acid family metabolic process;GO:0034641:cellular nitrogen compound metabolic process;GO:0044281:small molecule metabolic process;GO:1901687:glutathione derivative biosynthetic process;	GO:0005737:cytoplasm;GO:0005739:mitochondrion;GO:0005829:cytosol;	GO:0003824:catalytic activity;GO:0004364:glutathione transferase activity;GO:0004602:glutathione peroxidase activity;GO:0005515:protein binding;GO:0016034:maleylacetoacetate isomerase activity;GO:0042803:protein homodimerization activity;	K01800
ENST00000216487	1.23057	0.516958	-1.25121	-3.35098	5e-05	0.000590433	Down	ENSG00000100599	14	92980118	93155339	+	RIN3	Ras and Rab interactor 3 [Source:HGNC Symbol%3BAcc:18751]	GO:0006897:endocytosis;GO:0007165:signal transduction;	GO:0005769:early endosome;GO:0031410:cytoplasmic vesicle;	GO:0005096:GTPase activator activity;GO:0005515:protein binding;GO:0017112:Rab guanyl-nucleotide exchange factor activity;GO:0017137:Rab GTPase binding;	-
ENST00000218176	0.686946	0.234741	-1.54913	-3.29472	5e-05	0.000590433	Down	ENSG00000102057	X	48818647	48827976	-	KCND1	potassium voltage-gated channel%2C Shal-related subfamily%2C member 1 [Source:HGNC Symbol%3BAcc:6237]	GO:0006813:potassium ion transport;GO:0007268:chemical synaptic transmission;GO:0051260:protein homooligomerization;	GO:0005575:cellular_component;GO:0005886:plasma membrane;GO:0008076:voltage-gated potassium channel complex;GO:0030425:dendrite;	GO:0005249:voltage-gated potassium channel activity;GO:0005251:delayed rectifier potassium channel activity;GO:0046872:metal ion binding;	K04891
ENST00000219207	0.915471	2.14497	1.22837	3.33931	5e-05	0.000590433	Ups	ENSG00000102934	16	57290004	57318599	-	PLLP	plasmolipin [Source:HGNC Symbol%3BAcc:18553]	GO:0006811:ion transport;GO:0009611:response to wounding;GO:0042552:myelination;	GO:0016021:integral component of membrane;GO:0043218:compact myelin;GO:0045121:membrane raft;	-	-
ENST00000219454	12.6069	29.2453	1.214	9.00785	5e-05	0.000590433	Ups	ENSG00000103175	16	84328252	84363450	+	WFDC1	WAP four-disulfide core domain 1 [Source:HGNC Symbol%3BAcc:15466]	GO:0030308:negative regulation of cell growth;GO:0032355:response to estradiol;GO:0042493:response to drug;GO:0050680:negative regulation of epithelial cell proliferation;	GO:0005615:extracellular space;	GO:0003674:molecular_function;GO:0004867:serine-type endopeptidase inhibitor activity;	-
ENST00000221355	0.262484	0.886568	1.756	2.0208	0.00055	0.00545659	Ups	ENSG00000128000	19	40539486	40562112	-	ZNF780B	zinc finger protein 780B [Source:HGNC Symbol%3BAcc:33109]	GO:0006351:transcription, DNA-templated;GO:0006355:regulation of transcription, DNA-templated;	GO:0005622:intracellular;GO:0005634:nucleus;	GO:0003676:nucleic acid binding;GO:0003677:DNA binding;GO:0046872:metal ion binding;	K09228
ENST00000221770	1.09353	2.33544	1.0947	2.56551	5e-05	0.000590433	Ups	ENSG00000105171	19	30097201	30108144	+	POP4	processing of precursor 4%2C ribonuclease P/MRP subunit (S. cerevisiae) [Source:HGNC Symbol%3BAcc:30081]	GO:0006364:rRNA processing;GO:0006379:mRNA cleavage;GO:0008033:tRNA processing;	GO:0000172:ribonuclease MRP complex;GO:0005655:nucleolar ribonuclease P complex;GO:0030677:ribonuclease P complex;	GO:0003723:RNA binding;GO:0004526:ribonuclease P activity;GO:0004540:ribonuclease activity;GO:0005515:protein binding;	K03538
ENST00000222726	1.61711	0.523863	-1.62615	-3.29185	5e-05	0.000590433	Down	ENSG00000106004	7	27180671	27183287	-	HOXA5	homeobox A5 [Source:HGNC Symbol%3BAcc:5106]	GO:0003016:respiratory system process;GO:0006351:transcription, DNA-templated;GO:0009952:anterior/posterior pattern specification;GO:0010870:positive regulation of receptor biosynthetic process;GO:0016477:cell migration;GO:0016525:negative regulation of angiogenesis;GO:0030878:thyroid gland development;GO:0033599:regulation of mammary gland epithelial cell proliferation;GO:0035264:multicellular o…	GO:0005634:nucleus;	GO:0003677:DNA binding;GO:0003700:DNA-binding transcription factor activity;GO:0005515:protein binding;GO:0043565:sequence-specific DNA binding;	K09305
ENST00000222753	3.08256	0.0252719	-6.93045	-5.57218	0.0003	0.00313823	Down	ENSG00000106031	7	27234637	27239725	-	HOXA13	homeobox A13 [Source:HGNC Symbol%3BAcc:5102]	GO:0001501:skeletal system development;GO:0001570:vasculogenesis;GO:0001886:endothelial cell morphogenesis;GO:0001894:tissue homeostasis;GO:0003281:ventricular septum development;GO:0006351:transcription, DNA-templated;GO:0030510:regulation of BMP signaling pathway;GO:0030539:male genitalia development;GO:0035115:embryonic forelimb morphogenesis;GO:0043065:positive regulation of apoptotic process…	GO:0005634:nucleus;	GO:0003677:DNA binding;GO:0003700:DNA-binding transcription factor activity;GO:0043565:sequence-specific DNA binding;GO:0044212:transcription regulatory region DNA binding;	K09298
ENST00000223061	86.8167	32.4366	-1.42035	-14.9303	5e-05	0.000590433	Down	ENSG00000106333	7	100199800	100205798	+	PCOLCE	procollagen C-endopeptidase enhancer [Source:HGNC Symbol%3BAcc:8738]	GO:0006508:proteolysis;GO:0007275:multicellular organism development;GO:0010952:positive regulation of peptidase activity;	GO:0005615:extracellular space;GO:0031012:extracellular matrix;GO:0070062:extracellular exosome;	GO:0005518:collagen binding;GO:0008201:heparin binding;GO:0016504:peptidase activator activity;	-
ENST00000223210	0.428512	0.890118	1.05466	3.6216	5e-05	0.000590433	Ups	ENSG00000106479	7	149535456	149564568	+	ZNF862	zinc finger protein 862 [Source:HGNC Symbol%3BAcc:34519]	GO:0006351:transcription, DNA-templated;GO:0006355:regulation of transcription, DNA-templated;GO:0008150:biological_process;	GO:0005575:cellular_component;GO:0005634:nucleus;	GO:0003674:molecular_function;GO:0003676:nucleic acid binding;GO:0046872:metal ion binding;GO:0046983:protein dimerization activity;	-
ENST00000224784	8.64892	0.637729	-3.76151	-4.3439	0.00055	0.00545659	Down	ENSG00000107796	10	90694831	90712530	-	ACTA2	actin%2C alpha 2%2C smooth muscle%2C aorta [Source:HGNC Symbol%3BAcc:130]	GO:0006936:muscle contraction;GO:0008217:regulation of blood pressure;GO:0009615:response to virus;GO:0014829:vascular smooth muscle contraction;GO:0072144:glomerular mesangial cell development;	GO:0005737:cytoplasm;GO:0005829:cytosol;GO:0015629:actin cytoskeleton;GO:0030485:smooth muscle contractile fiber;	GO:0005524:ATP binding;	K12313
ENST00000225688	4.04303	1.55475	-1.37876	-4.29459	5e-05	0.000590433	Down	ENSG00000108551	17	17397751	17399707	-	RASD1	RAS%2C dexamethasone-induced 1 [Source:HGNC Symbol%3BAcc:15828]	GO:0007165:signal transduction;GO:0007186:G protein-coupled receptor signaling pathway;GO:0007263:nitric oxide mediated signal transduction;GO:0007264:small GTPase mediated signal transduction;GO:0045892:negative regulation of transcription, DNA-templated;	GO:0005634:nucleus;GO:0005886:plasma membrane;GO:0048471:perinuclear region of cytoplasm;	GO:0003924:GTPase activity;GO:0005525:GTP binding;	K07843
ENST00000226247	1.57547	0.194974	-3.01443	-4.48009	5e-05	0.000590433	Down	ENSG00000109101	17	26850959	26865914	+	FOXN1	forkhead box N1 [Source:HGNC Symbol%3BAcc:12765]	GO:0001942:hair follicle development;GO:0002260:lymphocyte homeostasis;GO:0006357:regulation of transcription by RNA polymerase II;GO:0006366:transcription by RNA polymerase II;GO:0006952:defense response;GO:0007389:pattern specification process;GO:0008544:epidermis development;GO:0009790:embryo development;GO:0009887:animal organ morphogenesis;GO:0030216:keratinocyte differentiation;GO:0033081:r…	GO:0005634:nucleus;GO:0005667:transcription factor complex;	GO:0003690:double-stranded DNA binding;GO:0008134:transcription factor binding;GO:0008301:DNA binding, bending;GO:0043565:sequence-specific DNA binding;	K09407
ENST00000227214	0.573469	1.63373	1.51038	2.50321	0.0022	0.0184497	Ups	ENSG00000021300	11	73358594	73373864	+	PLEKHB1	pleckstrin homology domain containing%2C family B (evectins) member 1 [Source:HGNC Symbol%3BAcc:19079]	GO:0007275:multicellular organism development;GO:0007602:phototransduction;GO:0045595:regulation of cell differentiation;	GO:0005737:cytoplasm;GO:0016021:integral component of membrane;	GO:0004871:obsolete signal transducer activity;GO:0005543:phospholipid binding;GO:0008022:protein C-terminus binding;GO:0042803:protein homodimerization activity;	-
ENST00000228027	1.64074	8.17154	2.31626	11.2227	5e-05	0.000590433	Ups	ENSG00000062282	11	75479777	75512579	+	DGAT2	diacylglycerol O-acyltransferase 2 [Source:HGNC Symbol%3BAcc:16940]	GO:0006071:glycerol metabolic process;GO:0006644:phospholipid metabolic process;GO:0019432:triglyceride biosynthetic process;GO:0019915:lipid storage;GO:0034383:low-density lipoprotein particle clearance;GO:0035336:long-chain fatty-acyl-CoA metabolic process;GO:0035356:cellular triglyceride homeostasis;GO:0036155:acylglycerol acyl-chain remodeling;GO:0042632:cholesterol homeostasis;GO:0044255:cel…	GO:0005739:mitochondrion;GO:0005783:endoplasmic reticulum;GO:0005789:endoplasmic reticulum membrane;GO:0005811:lipid droplet;GO:0016021:integral component of membrane;GO:0030176:integral component of endoplasmic reticulum membrane;GO:0048471:perinuclear region of cytoplasm;	GO:0003846:2-acylglycerol O-acyltransferase activity;GO:0004144:diacylglycerol O-acyltransferase activity;GO:0042803:protein homodimerization activity;GO:0050252:retinol O-fatty-acyltransferase activity;	K11160
ENST00000228916	3.95256	0.468471	-3.07675	-3.46076	0.0025	0.0205844	Down	ENSG00000111319	12	6456013	6484715	-	SCNN1A	sodium channel%2C non-voltage-gated 1 alpha subunit [Source:HGNC Symbol%3BAcc:10599]	GO:0006814:sodium ion transport;GO:0007588:excretion;GO:0034220:ion transmembrane transport;GO:0050896:response to stimulus;GO:0050909:sensory perception of taste;GO:0055085:transmembrane transport;	GO:0005886:plasma membrane;GO:0009897:external side of plasma membrane;GO:0016021:integral component of membrane;GO:0016324:apical plasma membrane;GO:0030864:cortical actin cytoskeleton;GO:0034706:sodium channel complex;	GO:0003779:actin binding;GO:0005272:sodium channel activity;GO:0005515:protein binding;GO:0015280:ligand-gated sodium channel activity;GO:0050699:WW domain binding;	K04824
ENST00000228945	0.717608	2.03161	1.50136	2.82711	0.00025	0.0026542	Ups	ENSG00000111348	12	15094951	15114603	-	ARHGDIB	Rho GDP dissociation inhibitor (GDI) beta [Source:HGNC Symbol%3BAcc:679]	GO:0006928:movement of cell or subcellular component;GO:0006955:immune response;GO:0007162:negative regulation of cell adhesion;GO:0007264:small GTPase mediated signal transduction;GO:0007266:Rho protein signal transduction;GO:0007275:multicellular organism development;GO:0030036:actin cytoskeleton organization;GO:0051056:regulation of small GTPase mediated signal transduction;	GO:0005737:cytoplasm;GO:0005829:cytosol;GO:0005856:cytoskeleton;	GO:0005094:Rho GDP-dissociation inhibitor activity;GO:0005096:GTPase activator activity;	K12462
ENST00000229030	1.12319	0.0481619	-4.54356	-3.79472	0.0056	0.0406655	Down	ENSG00000111432	12	130647004	130650284	+	FZD10	frizzled family receptor 10 [Source:HGNC Symbol%3BAcc:4039]	GO:0001944:vasculature development;GO:0007420:brain development;GO:0008406:gonad development;GO:0009790:embryo development;GO:0030182:neuron differentiation;GO:0032956:regulation of actin cytoskeleton organization;GO:0038031:non-canonical Wnt signaling pathway via JNK cascade;GO:0043507:positive regulation of JUN kinase activity;GO:0060070:canonical Wnt signaling pathway;GO:0071300:cellular respo…	GO:0005737:cytoplasm;GO:0005886:plasma membrane;GO:0005887:integral component of plasma membrane;GO:0009986:cell surface;GO:0042995:cell projection;	GO:0004930:G protein-coupled receptor activity;GO:0005515:protein binding;GO:0017147:Wnt-protein binding;GO:0030165:PDZ domain binding;GO:0042813:Wnt-activated receptor activity;	K02842
ENST00000229465	2.78558	5.76939	1.05044	2.8837	0.0001	0.00113231	Ups	ENSG00000232774	14	62037258	62125414	+	RP11-47I22.3	Uncharacterized protein [Source:UniProtKB/TrEMBL%3BAcc:G3V2X1]	-	-	-	K00543
ENST00000229708	0.779489	2.02876	1.38	5.34613	5e-05	0.000590433	Ups	ENSG00000111981	6	150285143	150294846	+	ULBP1	UL16 binding protein 1 [Source:HGNC Symbol%3BAcc:14893]	GO:0019882:antigen processing and presentation;GO:0030101:natural killer cell activation;GO:0042267:natural killer cell mediated cytotoxicity;GO:0050776:regulation of immune response;	GO:0005783:endoplasmic reticulum;GO:0005886:plasma membrane;GO:0046658:anchored component of plasma membrane;	GO:0046703:natural killer cell lectin-like receptor binding;	K07986
ENST00000232219	3.87964	0.302728	-3.67983	-2.81583	0.00185	0.0158989	Down	ENSG00000114115	3	139236276	139258671	-	RBP1	retinol binding protein 1%2C cellular [Source:HGNC Symbol%3BAcc:9919]	GO:0001523:retinoid metabolic process;GO:0006776:vitamin A metabolic process;GO:0007603:phototransduction, visible light;	GO:0005829:cytosol;	GO:0005215:transporter activity;GO:0005501:retinoid binding;GO:0008289:lipid binding;GO:0016918:retinal binding;GO:0019841:retinol binding;	K06210
ENST00000232975	8.66482	2.87558	-1.59132	-4.06386	5e-05	0.000590433	Down	ENSG00000114854	3	52485118	52488086	-	TNNC1	troponin C type 1 (slow) [Source:HGNC Symbol%3BAcc:11943]	GO:0006937:regulation of muscle contraction;GO:0030049:muscle filament sliding;GO:0032972:regulation of muscle filament sliding speed;GO:0043462:regulation of ATPase activity;GO:0055010:ventricular cardiac muscle tissue morphogenesis;GO:0060048:cardiac muscle contraction;	GO:0005829:cytosol;GO:0005861:troponin complex;	GO:0005509:calcium ion binding;GO:0005515:protein binding;GO:0031013:troponin I binding;GO:0031014:troponin T binding;GO:0042803:protein homodimerization activity;GO:0048306:calcium-dependent protein binding;GO:0051015:actin filament binding;	K05865
ENST00000233813	12.4152	5.48372	-1.17888	-16.6763	5e-05	0.000590433	Down	ENSG00000115461	2	217536828	217560248	-	IGFBP5	insulin-like growth factor binding protein 5 [Source:HGNC Symbol%3BAcc:5474]	GO:0001558:regulation of cell growth;GO:0001649:osteoblast differentiation;GO:0006006:glucose metabolic process;GO:0007165:signal transduction;GO:0010906:regulation of glucose metabolic process;GO:0014912:negative regulation of smooth muscle cell migration;GO:0017148:negative regulation of translation;GO:0030336:negative regulation of cell migration;GO:0031069:hair follicle morphogenesis;GO:00355…	GO:0005576:extracellular region;GO:0016942:insulin-like growth factor binding protein complex;	GO:0001968:fibronectin binding;GO:0005515:protein binding;GO:0005520:insulin-like growth factor binding;GO:0031994:insulin-like growth factor I binding;	K10138
ENST00000233969	0.834346	2.08014	1.31796	6.93582	5e-05	0.000590433	Ups	ENSG00000115616	2	103236166	103327777	+	SLC9A2	solute carrier family 9%2C subfamily A (NHE2%2C cation proton antiporter 2)%2C member 2 [Source:HGNC Symbol%3BAcc:11072]	GO:0006811:ion transport;GO:0006885:regulation of pH;GO:0008104:protein localization;GO:0055085:transmembrane transport;	GO:0005886:plasma membrane;GO:0016021:integral component of membrane;	GO:0015385:sodium:proton antiporter activity;	K14722
ENST00000234040	3.64356	1.43102	-1.34831	-2.36845	0.00035	0.00362118	Down	ENSG00000115687	2	242045514	242088919	-	PASK	PAS domain containing serine/threonine kinase [Source:HGNC Symbol%3BAcc:17270]	GO:0006468:protein phosphorylation;GO:0043576:regulation of respiratory gaseous exchange;GO:0045719:negative regulation of glycogen biosynthetic process;GO:0045727:positive regulation of translation;GO:0046777:protein autophosphorylation;GO:0070092:regulation of glucagon secretion;	GO:0005634:nucleus;GO:0005737:cytoplasm;GO:0005794:Golgi apparatus;	GO:0004674:protein serine/threonine kinase activity;GO:0004871:obsolete signal transducer activity;GO:0005515:protein binding;GO:0005524:ATP binding;GO:0035091:phosphatidylinositol binding;	K08801
ENST00000237289	16.3413	5.61441	-1.54131	-17.6083	5e-05	0.000590433	Down	ENSG00000118503	6	138188581	138204449	+	TNFAIP3	tumor necrosis factor%2C alpha-induced protein 3 [Source:HGNC Symbol%3BAcc:11896]	GO:0001922:B-1 B cell homeostasis;GO:0002237:response to molecule of bacterial origin;GO:0002634:regulation of germinal center formation;GO:0002677:negative regulation of chronic inflammatory response;GO:0006508:proteolysis;GO:0006915:apoptotic process;GO:0006954:inflammatory response;GO:0016579:protein deubiquitination;GO:0031397:negative regulation of protein ubiquitination;GO:0032088:negative …	GO:0005634:nucleus;GO:0005737:cytoplasm;GO:0005764:lysosome;GO:0005813:centrosome;GO:0005829:cytosol;	GO:0002020:protease binding;GO:0003677:DNA binding;GO:0004221:obsolete ubiquitin thiolesterase activity;GO:0004842:ubiquitin-protein transferase activity;GO:0004843:thiol-dependent ubiquitin-specific protease activity;GO:0005515:protein binding;GO:0008270:zinc ion binding;GO:0019900:kinase binding;GO:0043130:ubiquitin binding;GO:0043621:protein self-association;	K11859
ENST00000238018	0.810881	2.23085	1.46003	2.64858	0.0002	0.00216019	Ups	ENSG00000119125	9	74764293	74865720	+	GDA	guanine deaminase [Source:HGNC Symbol%3BAcc:4212]	GO:0006139:nucleobase-containing compound metabolic process;GO:0006144:purine nucleobase metabolic process;GO:0006147:guanine catabolic process;GO:0006195:purine nucleotide catabolic process;GO:0007399:nervous system development;GO:0044281:small molecule metabolic process;GO:0055086:nucleobase-containing small molecule metabolic process;	GO:0005622:intracellular;GO:0005829:cytosol;	GO:0008270:zinc ion binding;GO:0008892:guanine deaminase activity;	K01487
ENST00000239316	1.27913	6.99983	2.45216	9.97521	5e-05	0.000590433	Ups	ENSG00000120211	9	5231419	5235304	+	INSL4	insulin-like 4 (placenta) [Source:HGNC Symbol%3BAcc:6087]	GO:0007165:signal transduction;GO:0007267:cell-cell signaling;GO:0007275:multicellular organism development;GO:0007565:female pregnancy;GO:0008283:cell proliferation;	GO:0005615:extracellular space;	GO:0005102:signaling receptor binding;GO:0005159:insulin-like growth factor receptor binding;GO:0005179:hormone activity;	K05255
ENST00000240617	3.34055	7.14377	1.0966	6.84524	5e-05	0.000590433	Ups	ENSG00000121316	12	14656595	14721283	-	PLBD1	phospholipase B domain containing 1 [Source:HGNC Symbol%3BAcc:26215]	GO:0006644:phospholipid metabolic process;GO:0016042:lipid catabolic process;GO:0036149:phosphatidylinositol acyl-chain remodeling;GO:0036151:phosphatidylcholine acyl-chain remodeling;GO:0036152:phosphatidylethanolamine acyl-chain remodeling;GO:0044281:small molecule metabolic process;GO:0046474:glycerophospholipid biosynthetic process;	GO:0005576:extracellular region;GO:0005829:cytosol;	GO:0016787:hydrolase activity;	-
ENST00000242159	6.1721	2.72097	-1.18164	-6.2932	5e-05	0.000590433	Down	ENSG00000122592	7	27193335	27196298	-	HOXA7	homeobox A7 [Source:HGNC Symbol%3BAcc:5108]	GO:0000122:negative regulation of transcription by RNA polymerase II;GO:0001525:angiogenesis;GO:0001953:negative regulation of cell-matrix adhesion;GO:0002686:negative regulation of leukocyte migration;GO:0006351:transcription, DNA-templated;GO:0009952:anterior/posterior pattern specification;GO:0045617:negative regulation of keratinocyte differentiation;GO:0045656:negative regulation of monocyte…	GO:0005634:nucleus;	GO:0003677:DNA binding;GO:0003700:DNA-binding transcription factor activity;GO:0008134:transcription factor binding;GO:0043565:sequence-specific DNA binding;	K09307
ENST00000242465	7.96393	0.594098	-3.74471	-7.98091	5e-05	0.000590433	Down	ENSG00000122862	10	70847874	70864567	+	SRGN	serglycin [Source:HGNC Symbol%3BAcc:9361]	GO:0002576:platelet degranulation;GO:0007596:blood coagulation;GO:0008626:granzyme-mediated apoptotic signaling pathway;GO:0016485:protein processing;GO:0030168:platelet activation;GO:0030502:negative regulation of bone mineralization;GO:0031214:biomineral tissue development;GO:0033364:mast cell secretory granule organization;GO:0033371:T cell secretory granule organization;GO:0033373:maintenance…	GO:0005576:extracellular region;GO:0005615:extracellular space;GO:0005794:Golgi apparatus;GO:0031093:platelet alpha granule lumen;GO:0042588:zymogen granule;GO:0042629:mast cell granule;	GO:0005515:protein binding;GO:0005518:collagen binding;	K06849
ENST00000242480	1.41407	0.424538	-1.73589	-4.91349	5e-05	0.000590433	Down	ENSG00000122877	10	64571756	64576115	-	EGR2	early growth response 2 [Source:HGNC Symbol%3BAcc:3239]	GO:0006366:transcription by RNA polymerase II;GO:0006611:protein export from nucleus;GO:0007420:brain development;GO:0007422:peripheral nervous system development;GO:0007611:learning or memory;GO:0007622:rhythmic behavior;GO:0008045:motor neuron axon guidance;GO:0014037:Schwann cell differentiation;GO:0016925:protein sumoylation;GO:0021612:facial nerve structural organization;GO:0021660:rhombomer…	GO:0005634:nucleus;GO:0005737:cytoplasm;	GO:0001102:RNA polymerase II activating transcription factor binding;GO:0003682:chromatin binding;GO:0003700:DNA-binding transcription factor activity;GO:0005515:protein binding;GO:0016874:ligase activity;GO:0031625:ubiquitin protein ligase binding;GO:0044212:transcription regulatory region DNA binding;GO:0046872:metal ion binding;GO:0071837:HMG box domain binding;	K12496
ENST00000243286	5.78089	2.55697	-1.17686	-3.01367	5e-05	0.000590433	Down	ENSG00000196507	X	102862834	102864854	+	TCEAL3	transcription elongation factor A (SII)-like 3 [Source:HGNC Symbol%3BAcc:28247]	GO:0006351:transcription, DNA-templated;GO:0006355:regulation of transcription, DNA-templated;	GO:0005634:nucleus;	-	-
ENST00000243347	1.06316	0.177604	-2.58162	-2.9739	5e-05	0.000590433	Down	ENSG00000123610	2	152214106	152236560	+	TNFAIP6	tumor necrosis factor%2C alpha-induced protein 6 [Source:HGNC Symbol%3BAcc:11898]	GO:0006954:inflammatory response;GO:0007155:cell adhesion;GO:0007165:signal transduction;GO:0007267:cell-cell signaling;	-	GO:0005540:hyaluronic acid binding;	K19018
ENST00000243776	29.1865	14.2081	-1.03859	-8.07889	5e-05	0.000590433	Down	ENSG00000123989	2	220403669	220408509	-	CHPF	chondroitin polymerizing factor [Source:HGNC Symbol%3BAcc:24291]	GO:0005975:carbohydrate metabolic process;GO:0030203:glycosaminoglycan metabolic process;GO:0030204:chondroitin sulfate metabolic process;GO:0030206:chondroitin sulfate biosynthetic process;GO:0044281:small molecule metabolic process;	GO:0000139:Golgi membrane;GO:0016021:integral component of membrane;GO:0032580:Golgi cisterna membrane;	GO:0016758:transferase activity, transferring hexosyl groups;GO:0046872:metal ion binding;GO:0047238:glucuronosyl-N-acetylgalactosaminyl-proteoglycan 4-beta-N-acetylgalactosaminyltransferase activity;GO:0050510:N-acetylgalactosaminyl-proteoglycan 3-beta-glucuronosyltransferase activity;	K00747
ENST00000244745	20.0528	9.84109	-1.02692	-12.6201	5e-05	0.000590433	Down	ENSG00000124766	6	21593972	21598847	+	SOX4	SRY (sex determining region Y)-box 4 [Source:HGNC Symbol%3BAcc:11200]	GO:0001501:skeletal system development;GO:0001841:neural tube formation;GO:0002328:pro-B cell differentiation;GO:0003183:mitral valve morphogenesis;GO:0003211:cardiac ventricle formation;GO:0003215:cardiac right ventricle morphogenesis;GO:0003289:atrial septum primum morphogenesis;GO:0003357:noradrenergic neuron differentiation;GO:0006355:regulation of transcription, DNA-templated;GO:0006977:DNA …	GO:0005634:nucleus;GO:0005730:nucleolus;GO:0005737:cytoplasm;GO:0005739:mitochondrion;	GO:0000976:transcription regulatory region sequence-specific DNA binding;GO:0001046:core promoter sequence-specific DNA binding;GO:0003700:DNA-binding transcription factor activity;GO:0005515:protein binding;	K09268
ENST00000245817	35.8873	17.5868	-1.02898	-12.7282	5e-05	0.000590433	Down	ENSG00000125657	19	6531010	6535931	+	TNFSF9	tumor necrosis factor (ligand) superfamily%2C member 9 [Source:HGNC Symbol%3BAcc:11939]	GO:0006915:apoptotic process;GO:0006955:immune response;GO:0007165:signal transduction;GO:0007267:cell-cell signaling;GO:0008283:cell proliferation;GO:0042127:regulation of cell proliferation;	GO:0005615:extracellular space;GO:0005886:plasma membrane;GO:0016021:integral component of membrane;	GO:0005102:signaling receptor binding;GO:0005125:cytokine activity;GO:0005164:tumor necrosis factor receptor binding;	K05472
ENST00000247306	2.73251	0.934009	-1.54872	-2.32676	0.00065	0.00633967	Down	ENSG00000126890	X	153880246	153881853	-	CTAG2	cancer/testis antigen 2 [Source:HGNC Symbol%3BAcc:2492]	GO:0008150:biological_process;	GO:0005813:centrosome;	GO:0003674:molecular_function;	-
ENST00000248484	1.32681	2.66379	1.00552	2.73022	5e-05	0.000590433	Ups	ENSG00000127863	13	24144509	24249028	+	TNFRSF19	tumor necrosis factor receptor superfamily%2C member 19 [Source:HGNC Symbol%3BAcc:11915]	GO:0001942:hair follicle development;GO:0007254:JNK cascade;GO:0033209:tumor necrosis factor-mediated signaling pathway;GO:0043123:positive regulation of I-kappaB kinase/NF-kappaB signaling;	GO:0016021:integral component of membrane;	GO:0005031:tumor necrosis factor-activated receptor activity;	K05155
ENST00000248673	42.7502	20.9782	-1.02704	-7.03524	5e-05	0.000590433	Down	ENSG00000128016	19	39897487	39900045	+	ZFP36	ZFP36 ring finger protein [Source:HGNC Symbol%3BAcc:12862]	GO:0000122:negative regulation of transcription by RNA polymerase II;GO:0000288:nuclear-transcribed mRNA catabolic process, deadenylation-dependent decay;GO:0006402:mRNA catabolic process;GO:0006950:response to stress;GO:0010467:gene expression;GO:0016070:RNA metabolic process;GO:0016071:mRNA metabolic process;GO:0032680:regulation of tumor necrosis factor production;GO:0035278:miRNA mediated inh…	GO:0005634:nucleus;GO:0005737:cytoplasm;GO:0005829:cytosol;GO:0010494:cytoplasmic stress granule;	GO:0003677:DNA binding;GO:0003727:single-stranded RNA binding;GO:0003729:mRNA binding;GO:0005515:protein binding;GO:0017091:AU-rich element binding;GO:0019901:protein kinase binding;GO:0019957:C-C chemokine binding;GO:0046872:metal ion binding;GO:0071889:14-3-3 protein binding;	K15308
ENST00000248935	9.99645	4.60441	-1.1184	-3.64572	5e-05	0.000590433	Down	ENSG00000184674	22	24376133	24384284	-	GSTT1	glutathione S-transferase theta 1 [Source:HGNC Symbol%3BAcc:4641]	GO:0006749:glutathione metabolic process;GO:0006805:xenobiotic metabolic process;GO:0014070:response to organic cyclic compound;GO:0042493:response to drug;GO:0044281:small molecule metabolic process;GO:1901687:glutathione derivative biosynthetic process;	GO:0005829:cytosol;	GO:0004364:glutathione transferase activity;GO:0004602:glutathione peroxidase activity;GO:0016740:transferase activity;	K00799
ENST00000248996	8.00765	3.89594	-1.03941	-8.89782	5e-05	0.000590433	Down	ENSG00000128266	22	23412540	23467224	+	GNAZ	guanine nucleotide binding protein (G protein)%2C alpha z polypeptide [Source:HGNC Symbol%3BAcc:4395]	GO:0007186:G protein-coupled receptor signaling pathway;GO:0007188:adenylate cyclase-modulating G protein-coupled receptor signaling pathway;GO:0007193:adenylate cyclase-inhibiting G protein-coupled receptor signaling pathway;	GO:0005635:nuclear envelope;GO:0005783:endoplasmic reticulum;GO:0005829:cytosol;GO:0005834:heterotrimeric G-protein complex;GO:0005886:plasma membrane;GO:0031234:extrinsic component of cytoplasmic side of plasma membrane;	GO:0003924:GTPase activity;GO:0004871:obsolete signal transducer activity;GO:0005057:obsolete signal transducer activity, downstream of receptor;GO:0005525:GTP binding;GO:0031683:G-protein beta/gamma-subunit complex binding;GO:0031821:G protein-coupled serotonin receptor binding;GO:0046872:metal ion binding;	K04535
ENST00000249071	3.33129	0.677312	-2.29819	-3.96827	5e-05	0.000590433	Down	ENSG00000128340	22	37621301	37640310	-	RAC2	ras-related C3 botulinum toxin substrate 2 (rho family%2C small GTP binding protein Rac2) [Source:HGNC Symbol%3BAcc:9802]	GO:0006935:chemotaxis;GO:0007165:signal transduction;GO:0007264:small GTPase mediated signal transduction;GO:0007411:axon guidance;GO:0007596:blood coagulation;GO:0008284:positive regulation of cell proliferation;GO:0010310:regulation of hydrogen peroxide metabolic process;GO:0030031:cell projection assembly;GO:0030036:actin cytoskeleton organization;GO:0030168:platelet activation;GO:0045453:bone…	GO:0005622:intracellular;GO:0005635:nuclear envelope;GO:0005737:cytoplasm;GO:0005829:cytosol;GO:0005886:plasma membrane;GO:0016020:membrane;	GO:0003924:GTPase activity;GO:0005525:GTP binding;	K07860
ENST00000249499	0.921545	2.16373	1.23139	3.40525	5e-05	0.000590433	Ups	ENSG00000128709	2	176987088	176989853	+	HOXD9	homeobox D9 [Source:HGNC Symbol%3BAcc:5140]	GO:0006351:transcription, DNA-templated;GO:0007519:skeletal muscle tissue development;GO:0008344:adult locomotory behavior;GO:0009952:anterior/posterior pattern specification;GO:0009954:proximal/distal pattern formation;GO:0030879:mammary gland development;GO:0035115:embryonic forelimb morphogenesis;GO:0035137:hindlimb morphogenesis;GO:0045944:positive regulation of transcription by RNA polymeras…	GO:0005634:nucleus;	GO:0003700:DNA-binding transcription factor activity;GO:0043565:sequence-specific DNA binding;	K09294
ENST00000249786	149.717	72.7619	-1.04098	-15.2636	5e-05	0.000590433	Down	ENSG00000140264	15	44084040	44086793	+	SERF2	small EDRK-rich factor 2 [Source:HGNC Symbol%3BAcc:10757]	GO:0008150:biological_process;	GO:0005634:nucleus;GO:0005829:cytosol;	GO:0003674:molecular_function;	-
ENST00000250092	3.10629	1.51995	-1.03117	-2.09708	0.0017	0.0147649	Down	ENSG00000129226	17	7482785	7485429	+	CD68	CD68 molecule [Source:HGNC Symbol%3BAcc:1693]	GO:0071310:cellular response to organic substance;	GO:0005765:lysosomal membrane;GO:0005886:plasma membrane;GO:0010008:endosome membrane;GO:0016020:membrane;GO:0016021:integral component of membrane;	-	K06501
ENST00000251312	7.01185	3.09996	-1.17755	-4.96303	5e-05	0.000590433	Down	ENSG00000108272	17	34948228	34957235	+	DHRS11	dehydrogenase/reductase (SDR family) member 11 [Source:HGNC Symbol%3BAcc:28639]	-	GO:0005576:extracellular region;	GO:0016491:oxidoreductase activity;	-
ENST00000251334	0.751331	1.9221	1.35516	3.00935	5e-05	0.000590433	Ups	ENSG00000108506	17	59944610	60005352	-	INTS2	integrator complex subunit 2 [Source:HGNC Symbol%3BAcc:29241]	GO:0016180:snRNA processing;	GO:0005622:intracellular;GO:0016021:integral component of membrane;GO:0031965:nuclear membrane;GO:0032039:integrator complex;	GO:0005515:protein binding;	K13139
ENST00000251691	0.244082	1.40338	2.52347	13.2744	5e-05	0.000590433	Ups	ENSG00000112379	6	138483058	138665800	+	KIAA1244	KIAA1244 [Source:HGNC Symbol%3BAcc:21213]	-	-	-	K17572
ENST00000251722	3.83426	1.8486	-1.05252	-1.906	0.0057	0.0412441	Down	ENSG00000085982	2	234384172	234475428	-	USP40	ubiquitin specific peptidase 40 [Source:HGNC Symbol%3BAcc:20069]	GO:0006511:ubiquitin-dependent protein catabolic process;	-	GO:0004221:obsolete ubiquitin thiolesterase activity;GO:0008234:cysteine-type peptidase activity;	K11869
ENST00000251973	11.7263	1.45889	-3.00681	-2.00663	0.0015	0.0132526	Down	ENSG00000100065	22	37886402	37915247	-	CARD10	caspase recruitment domain family%2C member 10 [Source:HGNC Symbol%3BAcc:16422]	GO:0007250:activation of NF-kappaB-inducing kinase activity;GO:0042981:regulation of apoptotic process;	GO:0005737:cytoplasm;GO:0032449:CBM complex;	GO:0005515:protein binding;GO:0030159:receptor signaling complex scaffold activity;	-
ENST00000252207	3.26537	1.43094	-1.19028	-1.99566	0.0019	0.0162649	Down	ENSG00000137185	6	28193070	28201244	+	ZSCAN9	zinc finger and SCAN domain containing 9 [Source:HGNC Symbol%3BAcc:12984]	GO:0006351:transcription, DNA-templated;	GO:0005634:nucleus;	GO:0003676:nucleic acid binding;GO:0003677:DNA binding;GO:0003700:DNA-binding transcription factor activity;GO:0046872:metal ion binding;	K09230
ENST00000252595	1.43937	0.609295	-1.24023	-2.51076	0.0001	0.00113231	Down	ENSG00000130304	19	17581253	17616977	+	SLC27A1	solute carrier family 27 (fatty acid transporter)%2C member 1 [Source:HGNC Symbol%3BAcc:10995]	GO:0001579:medium-chain fatty acid transport;GO:0006631:fatty acid metabolic process;GO:0006646:phosphatidylethanolamine biosynthetic process;GO:0006654:phosphatidic acid biosynthetic process;GO:0006655:phosphatidylglycerol biosynthetic process;GO:0006656:phosphatidylcholine biosynthetic process;GO:0006659:phosphatidylserine biosynthetic process;GO:0006661:phosphatidylinositol biosynthetic proces…	GO:0005783:endoplasmic reticulum;GO:0005886:plasma membrane;GO:0012505:endomembrane system;GO:0016021:integral component of membrane;	GO:0000166:nucleotide binding;GO:0003824:catalytic activity;GO:0015245:fatty acid transmembrane transporter activity;GO:0031957:very long-chain fatty acid-CoA ligase activity;GO:0042803:protein homodimerization activity;	K08745
ENST00000252655	0.716019	2.12313	1.56812	3.04365	5e-05	0.000590433	Ups	ENSG00000130363	6	159398268	159421198	-	RSPH3	radial spoke 3 homolog (Chlamydomonas) [Source:HGNC Symbol%3BAcc:21054]	-	-	-	-
ENST00000252713	1.28062	3.05488	1.25427	2.29697	0.00505	0.037239	Ups	ENSG00000197343	7	99156201	99172029	+	ZNF655	zinc finger protein 655 [Source:HGNC Symbol%3BAcc:30899]	GO:0006351:transcription, DNA-templated;GO:0006355:regulation of transcription, DNA-templated;GO:2000134:negative regulation of G1/S transition of mitotic cell cycle;	GO:0005622:intracellular;GO:0005634:nucleus;GO:0005730:nucleolus;GO:0005737:cytoplasm;	GO:0003674:molecular_function;GO:0003676:nucleic acid binding;GO:0003677:DNA binding;GO:0005515:protein binding;GO:0046872:metal ion binding;	K09229
ENST00000253193	10.6696	3.90447	-1.45031	-9.74943	5e-05	0.000590433	Down	ENSG00000130881	19	33685490	33698694	+	LRP3	low density lipoprotein receptor-related protein 3 [Source:HGNC Symbol%3BAcc:6695]	GO:0006898:receptor-mediated endocytosis;	GO:0005905:clathrin-coated pit;GO:0016021:integral component of membrane;	-	-
ENST00000253270	2.61723	1.24325	-1.07392	-2.76915	5e-05	0.000590433	Down	ENSG00000130958	9	99082988	99145979	-	SLC35D2	solute carrier family 35 (UDP-GlcNAc/UDP-glucose transporter)%2C member D2 [Source:HGNC Symbol%3BAcc:20799]	GO:0005975:carbohydrate metabolic process;GO:0006024:glycosaminoglycan biosynthetic process;GO:0008150:biological_process;GO:0008643:carbohydrate transport;GO:0018146:keratan sulfate biosynthetic process;GO:0030203:glycosaminoglycan metabolic process;GO:0042339:keratan sulfate metabolic process;GO:0044281:small molecule metabolic process;GO:0055085:transmembrane transport;	GO:0000139:Golgi membrane;GO:0005575:cellular_component;GO:0016021:integral component of membrane;	GO:0005338:nucleotide-sugar transmembrane transporter activity;	K15281
ENST00000253968	1.42676	0	-inf	-nan	5e-05	0.000590433	Down	ENSG00000131668	9	96713905	96717654	-	BARX1	BARX homeobox 1 [Source:HGNC Symbol%3BAcc:955]	GO:0006351:transcription, DNA-templated;GO:0006355:regulation of transcription, DNA-templated;GO:0007267:cell-cell signaling;GO:0007275:multicellular organism development;GO:0009952:anterior/posterior pattern specification;GO:0030178:negative regulation of Wnt signaling pathway;GO:0030855:epithelial cell differentiation;GO:0048536:spleen development;GO:0055123:digestive system development;	GO:0000228:nuclear chromosome;	GO:0000976:transcription regulatory region sequence-specific DNA binding;GO:0003700:DNA-binding transcription factor activity;	K09361
ENST00000254657	1.9396	0.661988	-1.55088	-5.01523	5e-05	0.000590433	Down	ENSG00000132326	2	239152679	239197250	-	PER2	period circadian clock 2 [Source:HGNC Symbol%3BAcc:8846]	GO:0000122:negative regulation of transcription by RNA polymerase II;GO:0006351:transcription, DNA-templated;GO:0007623:circadian rhythm;	GO:0005634:nucleus;GO:0005737:cytoplasm;GO:0048471:perinuclear region of cytoplasm;	GO:0000988:obsolete transcription factor activity, protein binding;GO:0004871:obsolete signal transducer activity;	K02633
ENST00000254661	0.722462	3.62327	2.3263	3.54278	5e-05	0.000590433	Ups	ENSG00000132329	2	238768187	238820756	+	RAMP1	receptor (G protein-coupled) activity modifying protein 1 [Source:HGNC Symbol%3BAcc:9843]	GO:0001525:angiogenesis;GO:0006816:calcium ion transport;GO:0006886:intracellular protein transport;GO:0007186:G protein-coupled receptor signaling pathway;GO:0008277:regulation of G protein-coupled receptor signaling pathway;GO:0015031:protein transport;GO:0030819:obsolete positive regulation of cAMP biosynthetic process;GO:0031623:receptor internalization;GO:0060050:positive regulation of prote…	GO:0005615:extracellular space;GO:0005886:plasma membrane;GO:0005887:integral component of plasma membrane;GO:0009986:cell surface;GO:0016021:integral component of membrane;GO:0043235:receptor complex;	GO:0004948:calcitonin receptor activity;GO:0005515:protein binding;GO:0008565:protein transporter activity;GO:0015026:coreceptor activity;GO:0031716:calcitonin receptor binding;	K08447
ENST00000255559	2.50323	5.8741	1.23058	4.69393	5e-05	0.000590433	Ups	ENSG00000133195	17	70642088	71088832	-	SLC39A11	solute carrier family 39%2C member 11 [Source:HGNC Symbol%3BAcc:14463]	GO:0006829:zinc ion transport;	GO:0016020:membrane;GO:0016021:integral component of membrane;	GO:0046873:metal ion transmembrane transporter activity;	K14717
ENST00000256413	8.43073	4.15807	-1.01974	-9.06775	5e-05	0.000590433	Down	ENSG00000134030	18	46065417	46389588	+	CTIF	CBP80/20-dependent translation initiation factor [Source:HGNC Symbol%3BAcc:23925]	GO:0000184:nuclear-transcribed mRNA catabolic process, nonsense-mediated decay;GO:0006446:regulation of translational initiation;	GO:0005737:cytoplasm;GO:0048471:perinuclear region of cytoplasm;	GO:0003677:DNA binding;GO:0003723:RNA binding;GO:0005515:protein binding;	-
ENST00000257264	1.20929	0.299738	-2.01239	-2.86946	0.0003	0.00313823	Down	ENSG00000134827	11	59620273	59634048	-	TCN1	transcobalamin I (vitamin B12 binding protein%2C R binder family) [Source:HGNC Symbol%3BAcc:11652]	GO:0006766:vitamin metabolic process;GO:0006767:water-soluble vitamin metabolic process;GO:0006824:cobalt ion transport;GO:0009235:cobalamin metabolic process;GO:0015889:cobalamin transport;GO:0044281:small molecule metabolic process;	GO:0005576:extracellular region;	GO:0031419:cobalamin binding;	-
ENST00000257527	6.778	3.3507	-1.0164	-7.06109	5e-05	0.000590433	Down	ENSG00000135074	5	156904312	157002783	-	ADAM19	ADAM metallopeptidase domain 19 [Source:HGNC Symbol%3BAcc:197]	GO:0006508:proteolysis;GO:0006509:membrane protein ectodomain proteolysis;GO:0007507:heart development;	GO:0016021:integral component of membrane;	GO:0004222:metalloendopeptidase activity;GO:0008270:zinc ion binding;GO:0017124:SH3 domain binding;	K08608
ENST00000257821	2.3485	1.08591	-1.11284	-4.59035	5e-05	0.000590433	Down	ENSG00000135365	11	45950871	46142985	-	PHF21A	PHD finger protein 21A [Source:HGNC Symbol%3BAcc:24156]	GO:0000122:negative regulation of transcription by RNA polymerase II;GO:0001967:suckling behavior;GO:0006351:transcription, DNA-templated;GO:0006355:regulation of transcription, DNA-templated;GO:0007596:blood coagulation;	GO:0000118:histone deacetylase complex;GO:0005634:nucleus;GO:0005654:nucleoplasm;	GO:0003677:DNA binding;GO:0003682:chromatin binding;GO:0008270:zinc ion binding;	-
ENST00000258111	1.85805	0.873063	-1.08963	-5.34006	5e-05	0.000590433	Down	ENSG00000135643	12	70760056	70828072	+	KCNMB4	potassium large conductance calcium-activated channel%2C subfamily M%2C beta member 4 [Source:HGNC Symbol%3BAcc:6289]	GO:0001508:action potential;GO:0005513:detection of calcium ion;GO:0006813:potassium ion transport;GO:0007268:chemical synaptic transmission;GO:0007596:blood coagulation;GO:0019228:neuronal action potential;GO:0019229:regulation of vasoconstriction;GO:0046928:regulation of neurotransmitter secretion;	GO:0005886:plasma membrane;GO:0005887:integral component of plasma membrane;GO:0008076:voltage-gated potassium channel complex;GO:0016020:membrane;	GO:0005515:protein binding;GO:0015269:calcium-activated potassium channel activity;	K04941
ENST00000260187	1.40665	0.640185	-1.1357	-3.49056	5e-05	0.000590433	Down	ENSG00000036672	11	119225926	119252436	-	USP2	ubiquitin specific peptidase 2 [Source:HGNC Symbol%3BAcc:12618]	GO:0000122:negative regulation of transcription by RNA polymerase II;GO:0006511:ubiquitin-dependent protein catabolic process;GO:0007049:cell cycle;GO:0007517:muscle organ development;GO:0016579:protein deubiquitination;GO:0045931:positive regulation of mitotic cell cycle;GO:0048642:negative regulation of skeletal muscle tissue development;GO:0048643:positive regulation of skeletal muscle tissue …	GO:0005634:nucleus;GO:0005813:centrosome;GO:0005938:cell cortex;GO:0048471:perinuclear region of cytoplasm;	GO:0004197:cysteine-type endopeptidase activity;GO:0004221:obsolete ubiquitin thiolesterase activity;GO:0005515:protein binding;GO:0008234:cysteine-type peptidase activity;GO:0030332:cyclin binding;GO:0031625:ubiquitin protein ligase binding;GO:0042802:identical protein binding;GO:0046872:metal ion binding;	K11833
ENST00000260359	16.0922	7.79718	-1.04534	-4.76613	5e-05	0.000590433	Down	ENSG00000137804	15	41624892	41673248	+	NUSAP1	nucleolar and spindle associated protein 1 [Source:HGNC Symbol%3BAcc:18538]	GO:0000070:mitotic sister chromatid segregation;GO:0000281:mitotic cytokinesis;GO:0007076:mitotic chromosome condensation;GO:0040001:establishment of mitotic spindle localization;GO:0045840:positive regulation of mitotic nuclear division;	GO:0005634:nucleus;GO:0005694:chromosome;GO:0005730:nucleolus;GO:0005737:cytoplasm;GO:0005819:spindle;GO:0005874:microtubule;GO:0005876:spindle microtubule;	GO:0003677:DNA binding;GO:0008017:microtubule binding;	-
ENST00000260372	6.10317	2.87647	-1.08526	-5.32849	5e-05	0.000590433	Down	ENSG00000137814	15	42841008	42862192	+	HAUS2	HAUS augmin-like complex%2C subunit 2 [Source:HGNC Symbol%3BAcc:25530]	GO:0000086:G2/M transition of mitotic cell cycle;GO:0000278:mitotic cell cycle;GO:0051225:spindle assembly;GO:0051301:cell division;	GO:0005634:nucleus;GO:0005730:nucleolus;GO:0005737:cytoplasm;GO:0005794:Golgi apparatus;GO:0005813:centrosome;GO:0005819:spindle;GO:0005829:cytosol;GO:0005874:microtubule;GO:0070652:HAUS complex;	GO:0003674:molecular_function;	K16585
ENST00000260702	2.01676	0.41513	-2.2804	-7.25715	5e-05	0.000590433	Down	ENSG00000138131	10	100007447	100028007	-	LOXL4	lysyl oxidase-like 4 [Source:HGNC Symbol%3BAcc:17171]	-	GO:0005615:extracellular space;GO:0016020:membrane;	GO:0004720:protein-lysine 6-oxidase activity;GO:0005044:scavenger receptor activity;GO:0005507:copper ion binding;GO:0005515:protein binding;	K00280
ENST00000261037	5.44979	2.26523	-1.26654	-4.06515	5e-05	0.000590433	Down	ENSG00000144810	3	99357319	99518070	+	COL8A1	collagen%2C type VIII%2C alpha 1 [Source:HGNC Symbol%3BAcc:2215]	GO:0001525:angiogenesis;GO:0007155:cell adhesion;GO:0010811:positive regulation of cell-substrate adhesion;GO:0022617:extracellular matrix disassembly;GO:0030198:extracellular matrix organization;GO:0030574:collagen catabolic process;GO:0048593:camera-type eye morphogenesis;GO:0050673:epithelial cell proliferation;	GO:0005576:extracellular region;GO:0005591:collagen type VIII trimer;GO:0005604:basement membrane;GO:0005788:endoplasmic reticulum lumen;GO:0031012:extracellular matrix;	-	K09228
ENST00000261192	7.77637	50.9395	2.71162	37.9004	5e-05	0.000590433	Ups	ENSG00000060982	12	24964295	25102393	-	BCAT1	branched chain amino-acid transaminase 1%2C cytosolic [Source:HGNC Symbol%3BAcc:976]	GO:0000082:G1/S transition of mitotic cell cycle;GO:0008283:cell proliferation;GO:0009082:branched-chain amino acid biosynthetic process;GO:0009083:branched-chain amino acid catabolic process;GO:0034641:cellular nitrogen compound metabolic process;GO:0044281:small molecule metabolic process;	GO:0005739:mitochondrion;GO:0005829:cytosol;	GO:0003824:catalytic activity;GO:0004084:branched-chain-amino-acid transaminase activity;GO:0042802:identical protein binding;GO:0052654:L-leucine transaminase activity;GO:0052655:L-valine transaminase activity;GO:0052656:L-isoleucine transaminase activity;	K00826
ENST00000261233	0.417218	1.03278	1.30766	5.64388	5e-05	0.000590433	Ups	ENSG00000090376	12	66582659	66648402	+	IRAK3	interleukin-1 receptor-associated kinase 3 [Source:HGNC Symbol%3BAcc:17020]	GO:0001960:negative regulation of cytokine-mediated signaling pathway;GO:0002755:MyD88-dependent toll-like receptor signaling pathway;GO:0006468:protein phosphorylation;GO:0009615:response to virus;GO:0010933:positive regulation of macrophage tolerance induction;GO:0010936:negative regulation of macrophage cytokine production;GO:0019221:cytokine-mediated signaling pathway;GO:0032088:negative regu…	GO:0005634:nucleus;GO:0005737:cytoplasm;	GO:0000287:magnesium ion binding;GO:0004674:protein serine/threonine kinase activity;GO:0005515:protein binding;GO:0005524:ATP binding;GO:0042803:protein homodimerization activity;GO:0046982:protein heterodimerization activity;	K04732
ENST00000261266	2.44791	1.07422	-1.18827	-2.94803	5e-05	0.000590433	Down	ENSG00000127329	12	70915183	71003624	-	PTPRB	protein tyrosine phosphatase%2C receptor type%2C B [Source:HGNC Symbol%3BAcc:9665]	GO:0001525:angiogenesis;GO:0006470:protein dephosphorylation;GO:0006796:phosphate-containing compound metabolic process;GO:0016311:dephosphorylation;	GO:0005887:integral component of plasma membrane;	GO:0004725:protein tyrosine phosphatase activity;GO:0005001:transmembrane receptor protein tyrosine phosphatase activity;GO:0005515:protein binding;	K05694
ENST00000261598	0.514479	2.03492	1.98379	2.12028	0.0068	0.047913	Ups	ENSG00000101596	18	2655886	2784877	+	SMCHD1	structural maintenance of chromosomes flexible hinge domain containing 1 [Source:HGNC Symbol%3BAcc:29090]	GO:0051276:chromosome organization;GO:0060821:inactivation of X chromosome by DNA methylation;	GO:0001740:Barr body;GO:0005694:chromosome;	GO:0005524:ATP binding;	-
ENST00000261799	9.68353	4.31306	-1.16682	-8.82739	5e-05	0.000590433	Down	ENSG00000113721	5	149493400	149535423	-	PDGFRB	platelet-derived growth factor receptor%2C beta polypeptide [Source:HGNC Symbol%3BAcc:8804]	GO:0001701:in utero embryonic development;GO:0001894:tissue homeostasis;GO:0006024:glycosaminoglycan biosynthetic process;GO:0007165:signal transduction;GO:0007173:epidermal growth factor receptor signaling pathway;GO:0007179:transforming growth factor beta receptor signaling pathway;GO:0008284:positive regulation of cell proliferation;GO:0008543:fibroblast growth factor receptor signaling pathwa…	GO:0005634:nucleus;GO:0005737:cytoplasm;GO:0005886:plasma membrane;GO:0005887:integral component of plasma membrane;GO:0016020:membrane;GO:0016324:apical plasma membrane;GO:0031226:intrinsic component of plasma membrane;GO:0043202:lysosomal lumen;	GO:0004713:protein tyrosine kinase activity;GO:0004871:obsolete signal transducer activity;GO:0004992:platelet activating factor receptor activity;GO:0005017:platelet-derived growth factor-activated receptor activity;GO:0005019:platelet-derived growth factor beta-receptor activity;GO:0005021:vascular endothelial growth factor-activated receptor activity;GO:0005102:signaling receptor binding;GO:00…	K05089
ENST00000261867	0.621935	0.121251	-2.35877	-5.83824	5e-05	0.000590433	Down	ENSG00000104154	15	45771809	45815005	-	SLC30A4	solute carrier family 30 (zinc transporter)%2C member 4 [Source:HGNC Symbol%3BAcc:11015]	GO:0009636:response to toxic substance;GO:0055069:zinc ion homeostasis;GO:0061088:regulation of sequestering of zinc ion;GO:0071577:zinc ion transmembrane transport;	GO:0005737:cytoplasm;GO:0005770:late endosome;GO:0010008:endosome membrane;GO:0016021:integral component of membrane;	GO:0005385:zinc ion transmembrane transporter activity;	K14691
ENST00000261879	1.18297	0.571725	-1.04902	-3.62289	5e-05	0.000590433	Down	ENSG00000138613	15	63569753	63601325	+	APH1B	APH1B gamma secretase subunit [Source:HGNC Symbol%3BAcc:24080]	GO:0007219:Notch signaling pathway;GO:0007220:Notch receptor processing;GO:0016485:protein processing;GO:0031293:membrane protein intracellular domain proteolysis;GO:0043065:positive regulation of apoptotic process;GO:0043085:positive regulation of catalytic activity;GO:0048011:neurotrophin TRK receptor signaling pathway;GO:0097190:apoptotic signaling pathway;	GO:0005886:plasma membrane;GO:0016021:integral component of membrane;GO:0030133:transport vesicle;	GO:0005515:protein binding;GO:0008233:peptidase activity;	K06172
ENST00000261921	6.60856	2.36592	-1.48194	-7.56361	5e-05	0.000590433	Down	ENSG00000129038	15	74218799	74244478	+	LOXL1	lysyl oxidase-like 1 [Source:HGNC Symbol%3BAcc:6665]	GO:0018277:protein deamination;GO:0030198:extracellular matrix organization;GO:0055114:oxidation-reduction process;	GO:0005576:extracellular region;GO:0005615:extracellular space;GO:0031012:extracellular matrix;	GO:0005507:copper ion binding;GO:0016641:oxidoreductase activity, acting on the CH-NH2 group of donors, oxygen as acceptor;	K14678
ENST00000262207	2.68729	9.33874	1.79707	7.55163	5e-05	0.000590433	Ups	ENSG00000121005	8	75896750	75946793	+	CRISPLD1	cysteine-rich secretory protein LCCL domain containing 1 [Source:HGNC Symbol%3BAcc:18206]	-	GO:0005576:extracellular region;	-	-
ENST00000262817	3.66345	9.12486	1.3166	2.65592	5e-05	0.000590433	Ups	ENSG00000105696	19	18723682	18731841	+	TMEM59L	transmembrane protein 59-like [Source:HGNC Symbol%3BAcc:13237]	-	GO:0000139:Golgi membrane;GO:0016020:membrane;GO:0016021:integral component of membrane;	-	-
ENST00000263200	0.394225	1.07569	1.44818	1.93072	0.00155	0.0136263	Ups	ENSG00000070371	22	19166986	19279237	-	CLTCL1	clathrin%2C heavy chain-like 1 [Source:HGNC Symbol%3BAcc:2093]	GO:0006886:intracellular protein transport;GO:0006898:receptor-mediated endocytosis;GO:0007165:signal transduction;GO:0009653:anatomical structure morphogenesis;GO:0016192:vesicle-mediated transport;GO:0046326:positive regulation of glucose import;	GO:0005802:trans-Golgi network;GO:0005819:spindle;GO:0005905:clathrin-coated pit;GO:0030130:clathrin coat of trans-Golgi network vesicle;GO:0030132:clathrin coat of coated pit;GO:0030135:coated vesicle;GO:0030136:clathrin-coated vesicle;	GO:0004871:obsolete signal transducer activity;GO:0005198:structural molecule activity;GO:0005515:protein binding;	K04646
ENST00000263734	5.98783	16.0268	1.42038	16.2462	5e-05	0.000590433	Ups	ENSG00000116016	2	46524541	46613836	+	EPAS1	endothelial PAS domain protein 1 [Source:HGNC Symbol%3BAcc:3374]	GO:0001525:angiogenesis;GO:0001666:response to hypoxia;GO:0001892:embryonic placenta development;GO:0001974:blood vessel remodeling;GO:0002027:regulation of heart rate;GO:0006366:transcription by RNA polymerase II;GO:0007005:mitochondrion organization;GO:0007165:signal transduction;GO:0007601:visual perception;GO:0030218:erythrocyte differentiation;GO:0030324:lung development;GO:0042415:norepinep…	GO:0005634:nucleus;GO:0005654:nucleoplasm;GO:0005667:transcription factor complex;GO:0005737:cytoplasm;GO:0005829:cytosol;	GO:0003677:DNA binding;GO:0004871:obsolete signal transducer activity;GO:0005515:protein binding;GO:0008134:transcription factor binding;GO:0035035:histone acetyltransferase binding;GO:0043565:sequence-specific DNA binding;GO:0046982:protein heterodimerization activity;	K09095
ENST00000263776	1.06932	0.496467	-1.10693	-1.67342	0.0054	0.0394431	Down	ENSG00000110455	11	44087818	44105764	+	ACCS	1-aminocyclopropane-1-carboxylate synthase homolog (Arabidopsis)(non-functional) [Source:HGNC Symbol%3BAcc:23989]	-	-	GO:0016847:1-aminocyclopropane-1-carboxylate synthase activity;GO:0030170:pyridoxal phosphate binding;GO:0042803:protein homodimerization activity;	-
ENST00000263798	22.2602	11.1055	-1.0032	-15.3873	5e-05	0.000590433	Down	ENSG00000092445	15	41851232	41871526	+	TYRO3	TYRO3 protein tyrosine kinase [Source:HGNC Symbol%3BAcc:12446]	GO:0001779:natural killer cell differentiation;GO:0007155:cell adhesion;GO:0007165:signal transduction;GO:0007283:spermatogenesis;GO:0014065:phosphatidylinositol 3-kinase signaling;GO:0021885:forebrain cell migration;GO:0023014:signal transduction by protein phosphorylation;GO:0030168:platelet activation;GO:0032940:secretion by cell;GO:0034122:negative regulation of toll-like receptor signaling p…	GO:0005634:nucleus;GO:0005635:nuclear envelope;GO:0005789:endoplasmic reticulum membrane;GO:0005887:integral component of plasma membrane;GO:0016021:integral component of membrane;	GO:0004713:protein tyrosine kinase activity;GO:0004714:transmembrane receptor protein tyrosine kinase activity;GO:0004716:obsolete signal transducer, downstream of receptor, with protein tyrosine kinase activity;GO:0005515:protein binding;GO:0005524:ATP binding;GO:0043548:phosphatidylinositol 3-kinase binding;GO:0046982:protein heterodimerization activity;	K05116
ENST00000264229	2.41261	0.850229	-1.50467	-4.57518	5e-05	0.000590433	Down	ENSG00000109265	4	57036361	57193986	+	KIAA1211	KIAA1211 [Source:HGNC Symbol%3BAcc:29219]	-	-	-	-
ENST00000264265	23.9903	2.50254	-3.26098	-9.24649	5e-05	0.000590433	Down	ENSG00000079257	3	158384203	158390482	-	LXN	latexin [Source:HGNC Symbol%3BAcc:13347]	GO:0006954:inflammatory response;GO:0050965:detection of temperature stimulus involved in sensory perception of pain;	GO:0005737:cytoplasm;	GO:0008191:metalloendopeptidase inhibitor activity;GO:0008201:heparin binding;	-
ENST00000264350	2.85222	7.08596	1.31288	10.0884	5e-05	0.000590433	Ups	ENSG00000138646	4	89378268	89427314	+	HERC5	HECT and RLD domain containing E3 ubiquitin protein ligase 5 [Source:HGNC Symbol%3BAcc:24368]	GO:0000079:regulation of cyclin-dependent protein serine/threonine kinase activity;GO:0019221:cytokine-mediated signaling pathway;GO:0032020:ISG15-protein conjugation;GO:0032480:negative regulation of type I interferon production;GO:0045087:innate immune response;GO:0050688:regulation of defense response to virus;GO:0051607:defense response to virus;	GO:0005634:nucleus;GO:0005737:cytoplasm;GO:0005829:cytosol;GO:0048471:perinuclear region of cytoplasm;	GO:0004842:ubiquitin-protein transferase activity;GO:0005515:protein binding;GO:0042296:ISG15 transferase activity;	-
ENST00000264649	4.99141	11.1457	1.15898	4.75341	5e-05	0.000590433	Ups	ENSG00000033627	17	40610898	40674600	+	ATP6V0A1	ATPase%2C H+ transporting%2C lysosomal V0 subunit a1 [Source:HGNC Symbol%3BAcc:865]	GO:0006879:cellular iron ion homeostasis;GO:0008286:insulin receptor signaling pathway;GO:0015991:ATP hydrolysis coupled proton transport;GO:0033572:transferrin transport;GO:0051701:interaction with host;GO:0055085:transmembrane transport;GO:0090382:phagosome maturation;	GO:0000220:vacuolar proton-transporting V-type ATPase, V0 domain;GO:0005634:nucleus;GO:0005730:nucleolus;GO:0005737:cytoplasm;GO:0005794:Golgi apparatus;GO:0005886:plasma membrane;GO:0010008:endosome membrane;GO:0016021:integral component of membrane;GO:0030670:phagocytic vesicle membrane;GO:0033179:proton-transporting V-type ATPase, V0 domain;GO:0042470:melanosome;GO:0043231:intracellular membra…	GO:0005515:protein binding;GO:0015078:proton transmembrane transporter activity;GO:0051117:ATPase binding;	K02154
ENST00000264668	0.926132	4.86674	2.39366	2.35859	5e-05	0.000590433	Ups	ENSG00000124275	5	7869217	7901237	+	MTRR	5-methyltetrahydrofolate-homocysteine methyltransferase reductase [Source:HGNC Symbol%3BAcc:7473]	GO:0000096:sulfur amino acid metabolic process;GO:0006555:methionine metabolic process;GO:0006766:vitamin metabolic process;GO:0006767:water-soluble vitamin metabolic process;GO:0006805:xenobiotic metabolic process;GO:0009086:methionine biosynthetic process;GO:0009235:cobalamin metabolic process;GO:0032259:methylation;GO:0034641:cellular nitrogen compound metabolic process;GO:0044281:small molecu…	GO:0005634:nucleus;GO:0005730:nucleolus;GO:0005737:cytoplasm;GO:0005829:cytosol;GO:0045111:intermediate filament cytoskeleton;	GO:0003958:NADPH-hemoprotein reductase activity;GO:0005506:iron ion binding;GO:0010181:FMN binding;GO:0016491:oxidoreductase activity;GO:0016709:oxidoreductase activity, acting on paired donors, with incorporation or reduction of molecular oxygen, NAD(P)H as one donor, and incorporation of one atom of oxygen;GO:0016723:oxidoreductase activity, oxidizing metal ions, NAD or NADP as acceptor;GO:0030…	K00597
ENST00000264832	0.918079	1.85044	1.01118	3.72162	5e-05	0.000590433	Ups	ENSG00000090339	19	10381511	10397291	+	ICAM1	intercellular adhesion molecule 1 [Source:HGNC Symbol%3BAcc:5344]	GO:0001541:ovarian follicle development;GO:0001910:regulation of leukocyte mediated cytotoxicity;GO:0001975:response to amphetamine;GO:0002291:T cell activation via T cell receptor contact with antigen bound to MHC molecule on antigen presenting cell;GO:0002457:T cell antigen processing and presentation;GO:0002693:positive regulation of cellular extravasation;GO:0007155:cell adhesion;GO:0007157:h…	GO:0001772:immunological synapse;GO:0005615:extracellular space;GO:0005886:plasma membrane;GO:0005887:integral component of plasma membrane;GO:0009897:external side of plasma membrane;GO:0016020:membrane;	GO:0001618:virus receptor activity;GO:0004888:transmembrane signaling receptor activity;GO:0005178:integrin binding;GO:0005515:protein binding;	K06490
ENST00000265071	1.07205	3.12757	1.54467	10.6755	5e-05	0.000590433	Ups	ENSG00000113361	5	31193857	31329253	+	CDH6	cadherin 6%2C type 2%2C K-cadherin (fetal kidney) [Source:HGNC Symbol%3BAcc:1765]	GO:0007155:cell adhesion;GO:0007156:homophilic cell adhesion via plasma membrane adhesion molecules;GO:0034329:cell junction assembly;GO:0034332:adherens junction organization;GO:0045216:cell-cell junction organization;	GO:0005634:nucleus;GO:0005730:nucleolus;GO:0005737:cytoplasm;GO:0005886:plasma membrane;GO:0016021:integral component of membrane;	GO:0005509:calcium ion binding;	K06798
ENST00000265663	7.1835	2.42846	-1.56464	-2.58629	5e-05	0.000590433	Down	ENSG00000165802	9	140342025	140353786	-	NSMF	NMDA receptor synaptonuclear signaling and neuronal migration factor [Source:HGNC Symbol%3BAcc:29843]	GO:0035307:positive regulation of protein dephosphorylation;GO:0043523:regulation of neuron apoptotic process;GO:0048168:regulation of neuronal synaptic plasticity;GO:0048814:regulation of dendrite morphogenesis;GO:0071230:cellular response to amino acid stimulus;GO:0071257:cellular response to electrical stimulus;GO:0071371:cellular response to gonadotropin stimulus;GO:2001224:positive regulatio…	GO:0005634:nucleus;GO:0005635:nuclear envelope;GO:0005719:nuclear euchromatin;GO:0005737:cytoplasm;GO:0005886:plasma membrane;GO:0014069:postsynaptic density;GO:0016020:membrane;GO:0016363:nuclear matrix;GO:0030054:cell junction;GO:0030425:dendrite;GO:0030863:cortical cytoskeleton;GO:0031965:nuclear membrane;GO:0043005:neuron projection;GO:0043204:perikaryon;GO:0045202:synapse;GO:0045211:postsyna…	GO:0048306:calcium-dependent protein binding;	-
ENST00000265678	13.366	4.13581	-1.69233	-12.8019	5e-05	0.000590433	Down	ENSG00000071242	6	166822852	167040731	-	RPS6KA2	ribosomal protein S6 kinase%2C 90kDa%2C polypeptide 2 [Source:HGNC Symbol%3BAcc:10431]	GO:0001556:oocyte maturation;GO:0002035:brain renin-angiotensin system;GO:0002224:toll-like receptor signaling pathway;GO:0002755:MyD88-dependent toll-like receptor signaling pathway;GO:0002756:MyD88-independent toll-like receptor signaling pathway;GO:0007165:signal transduction;GO:0007268:chemical synaptic transmission;GO:0007411:axon guidance;GO:0007507:heart development;GO:0008285:negative reg…	GO:0005634:nucleus;GO:0005654:nucleoplasm;GO:0005737:cytoplasm;GO:0005819:spindle;GO:0005829:cytosol;GO:0005840:ribosome;	GO:0000287:magnesium ion binding;GO:0004672:protein kinase activity;GO:0004674:protein serine/threonine kinase activity;GO:0004711:ribosomal protein S6 kinase activity;GO:0005524:ATP binding;	K04373
ENST00000265724	1.50978	9.14869	2.59922	13.848	5e-05	0.000590433	Ups	ENSG00000085563	7	87133175	87342564	-	ABCB1	ATP-binding cassette%2C sub-family B (MDR/TAP)%2C member 1 [Source:HGNC Symbol%3BAcc:40]	GO:0000086:G2/M transition of mitotic cell cycle;GO:0006810:transport;GO:0006855:drug transmembrane transport;GO:0042493:response to drug;GO:0044281:small molecule metabolic process;GO:0055085:transmembrane transport;GO:0072089:stem cell proliferation;	GO:0000139:Golgi membrane;GO:0005886:plasma membrane;GO:0009986:cell surface;GO:0016020:membrane;GO:0016021:integral component of membrane;GO:0016324:apical plasma membrane;GO:0046581:intercellular canaliculus;	GO:0005215:transporter activity;GO:0005515:protein binding;GO:0005524:ATP binding;GO:0008559:xenobiotic transmembrane transporting ATPase activity;GO:0042626:ATPase activity, coupled to transmembrane movement of substances;	K05658
ENST00000266037	0.347249	1.32475	1.93167	8.87553	5e-05	0.000590433	Ups	ENSG00000088538	3	50712672	51421629	+	DOCK3	dedicator of cytokinesis 3 [Source:HGNC Symbol%3BAcc:2989]	GO:0007264:small GTPase mediated signal transduction;	GO:0005737:cytoplasm;	GO:0005085:guanyl-nucleotide exchange factor activity;GO:0005515:protein binding;GO:0017124:SH3 domain binding;	K05727
ENST00000266254	1.20615	0.333682	-1.85386	-2.55711	0.00045	0.00455099	Down	ENSG00000100271	22	43435650	43485434	-	TTLL1	tubulin tyrosine ligase-like family%2C member 1 [Source:HGNC Symbol%3BAcc:1312]	GO:0003351:epithelial cilium movement;GO:0018095:protein polyglutamylation;	GO:0005737:cytoplasm;GO:0005874:microtubule;	GO:0070740:tubulin-glutamic acid ligase activity;	K16599
ENST00000266542	5.82724	2.72564	-1.09622	-6.24378	5e-05	0.000590433	Down	ENSG00000139178	12	7247150	7261869	-	C1RL	complement component 1%2C r subcomponent-like [Source:HGNC Symbol%3BAcc:21265]	GO:0006508:proteolysis;GO:0006958:complement activation, classical pathway;GO:0045087:innate immune response;	GO:0005615:extracellular space;	GO:0004252:serine-type endopeptidase activity;	K04613
ENST00000266674	0.995295	3.9775	1.99867	7.03959	5e-05	0.000590433	Ups	ENSG00000139292	12	71833550	71980090	+	LGR5	leucine-rich repeat containing G protein-coupled receptor 5 [Source:HGNC Symbol%3BAcc:4504]	GO:0007186:G protein-coupled receptor signaling pathway;GO:0048839:inner ear development;GO:0090263:positive regulation of canonical Wnt signaling pathway;	GO:0005794:Golgi apparatus;GO:0005887:integral component of plasma membrane;GO:0016021:integral component of membrane;GO:0032588:trans-Golgi network membrane;	GO:0004888:transmembrane signaling receptor activity;GO:0004930:G protein-coupled receptor activity;GO:0005515:protein binding;GO:0016500:protein-hormone receptor activity;	K04308
ENST00000266718	12.5749	38.9356	1.63054	21.6378	5e-05	0.000590433	Ups	ENSG00000139329	12	91496406	91505608	-	LUM	lumican [Source:HGNC Symbol%3BAcc:6724]	GO:0005975:carbohydrate metabolic process;GO:0007601:visual perception;GO:0014070:response to organic cyclic compound;GO:0018146:keratan sulfate biosynthetic process;GO:0030199:collagen fibril organization;GO:0030203:glycosaminoglycan metabolic process;GO:0042339:keratan sulfate metabolic process;GO:0042340:keratan sulfate catabolic process;GO:0044281:small molecule metabolic process;GO:0045944:p…	GO:0005576:extracellular region;GO:0005583:fibrillar collagen trimer;GO:0005615:extracellular space;GO:0005796:Golgi lumen;GO:0031012:extracellular matrix;GO:0043202:lysosomal lumen;	GO:0005201:extracellular matrix structural constituent;GO:0005518:collagen binding;	K08122
ENST00000267620	4.85818	1.43797	-1.75638	-3.77978	5e-05	0.000590433	Down	ENSG00000140092	14	92335785	92413743	-	FBLN5	fibulin 5 [Source:HGNC Symbol%3BAcc:3602]	GO:0001558:regulation of cell growth;GO:0007160:cell-matrix adhesion;GO:0007596:blood coagulation;GO:0030198:extracellular matrix organization;GO:0034394:protein localization to cell surface;GO:0048251:elastic fiber assembly;GO:2000121:regulation of removal of superoxide radicals;	GO:0005576:extracellular region;GO:0005615:extracellular space;GO:0005737:cytoplasm;GO:0016020:membrane;GO:0031012:extracellular matrix;GO:0071953:elastic fiber;	GO:0004888:transmembrane signaling receptor activity;GO:0005178:integrin binding;GO:0005509:calcium ion binding;GO:0005515:protein binding;GO:0008022:protein C-terminus binding;	K17340
ENST00000268150	4.68709	1.63986	-1.51512	-2.26443	0.0004	0.00408985	Down	ENSG00000140545	15	89441945	89456642	-	MFGE8	milk fat globule-EGF factor 8 protein [Source:HGNC Symbol%3BAcc:7036]	GO:0001525:angiogenesis;GO:0006910:phagocytosis, recognition;GO:0006911:phagocytosis, engulfment;GO:0007155:cell adhesion;GO:0007338:single fertilization;GO:0019048:modulation by virus of host morphology or physiology;GO:2000427:positive regulation of apoptotic cell clearance;	GO:0005576:extracellular region;GO:0005615:extracellular space;GO:0009897:external side of plasma membrane;GO:0019897:extrinsic component of plasma membrane;GO:0031012:extracellular matrix;GO:0070062:extracellular exosome;	GO:0001786:phosphatidylserine binding;GO:0005178:integrin binding;GO:0008429:phosphatidylethanolamine binding;	K17253
ENST00000268314	1.73631	3.76556	1.11684	2.41779	5e-05	0.000590433	Ups	ENSG00000140691	16	31470317	31478485	+	ARMC5	armadillo repeat containing 5 [Source:HGNC Symbol%3BAcc:25781]	-	-	-	-
ENST00000269080	0.206425	0.603856	1.54859	2.50864	0.0001	0.00113231	Ups	ENSG00000141338	17	66863433	66951492	-	ABCA8	ATP-binding cassette%2C sub-family A (ABC1)%2C member 8 [Source:HGNC Symbol%3BAcc:38]	GO:0006810:transport;GO:0055085:transmembrane transport;	GO:0005743:mitochondrial inner membrane;GO:0005886:plasma membrane;GO:0016021:integral component of membrane;	GO:0005524:ATP binding;GO:0016887:ATPase activity;GO:0042626:ATPase activity, coupled to transmembrane movement of substances;	K05650
ENST00000269141	32.277	15.3276	-1.07438	-5.79548	5e-05	0.000590433	Down	ENSG00000170558	18	25530930	25757410	-	CDH2	cadherin 2%2C type 1%2C N-cadherin (neuronal) [Source:HGNC Symbol%3BAcc:1759]	GO:0007155:cell adhesion;GO:0007156:homophilic cell adhesion via plasma membrane adhesion molecules;GO:0007157:heterophilic cell-cell adhesion via plasma membrane cell adhesion molecules;GO:0016339:calcium-dependent cell-cell adhesion via plasma membrane cell adhesion molecules;GO:0016477:cell migration;GO:0034329:cell junction assembly;GO:0034332:adherens junction organization;GO:0042692:muscle …	GO:0005886:plasma membrane;GO:0005911:cell-cell junction;GO:0005913:cell-cell adherens junction;GO:0005916:fascia adherens;GO:0014704:intercalated disc;GO:0016020:membrane;GO:0016021:integral component of membrane;GO:0016324:apical plasma membrane;GO:0016342:catenin complex;GO:0030027:lamellipodium;GO:0045202:synapse;	GO:0005509:calcium ion binding;GO:0005543:phospholipid binding;GO:0008013:beta-catenin binding;GO:0019903:protein phosphatase binding;GO:0045294:alpha-catenin binding;GO:0045295:gamma-catenin binding;	K06736
ENST00000269195	29.3285	12.5864	-1.22044	-4.98743	5e-05	0.000590433	Down	ENSG00000141429	18	33234524	33291798	+	GALNT1	UDP-N-acetyl-alpha-D-galactosamine:polypeptide N-acetylgalactosaminyltransferase 1 (GalNAc-T1) [Source:HGNC Symbol%3BAcc:4123]	GO:0006493:protein O-linked glycosylation;GO:0016266:O-glycan processing;GO:0018242:protein O-linked glycosylation via serine;GO:0018243:protein O-linked glycosylation via threonine;GO:0043687:post-translational protein modification;GO:0044267:cellular protein metabolic process;	GO:0000139:Golgi membrane;GO:0005576:extracellular region;GO:0005794:Golgi apparatus;GO:0016021:integral component of membrane;GO:0032580:Golgi cisterna membrane;GO:0048471:perinuclear region of cytoplasm;	GO:0004653:polypeptide N-acetylgalactosaminyltransferase activity;GO:0030145:manganese ion binding;	K00710
ENST00000269243	11.3833	4.99803	-1.18748	-9.89222	5e-05	0.000590433	Down	ENSG00000133026	17	8377530	8534079	-	MYH10	myosin%2C heavy chain 10%2C non-muscle [Source:HGNC Symbol%3BAcc:7568]	GO:0000281:mitotic cytokinesis;GO:0001701:in utero embryonic development;GO:0001764:neuron migration;GO:0001778:plasma membrane repair;GO:0006887:exocytosis;GO:0006930:substrate-dependent cell migration, cell extension;GO:0007097:nuclear migration;GO:0007411:axon guidance;GO:0007512:adult heart development;GO:0008283:cell proliferation;GO:0008360:regulation of cell shape;GO:0021592:fourth ventric…	GO:0001725:stress fiber;GO:0005737:cytoplasm;GO:0005819:spindle;GO:0005886:plasma membrane;GO:0005938:cell cortex;GO:0016459:myosin complex;GO:0016460:myosin II complex;GO:0030424:axon;GO:0030426:growth cone;GO:0030496:midbody;GO:0031594:neuromuscular junction;GO:0032154:cleavage furrow;GO:0043025:neuronal cell body;GO:0043197:dendritic spine;	GO:0000146:microfilament motor activity;GO:0003774:motor activity;GO:0003779:actin binding;GO:0005515:protein binding;GO:0005516:calmodulin binding;GO:0005524:ATP binding;GO:0030898:actin-dependent ATPase activity;GO:0043531:ADP binding;GO:0051015:actin filament binding;	K10352
ENST00000272164	2.11309	0.937522	-1.17243	-5.48966	5e-05	0.000590433	Down	ENSG00000143816	1	228106357	228135599	-	WNT9A	wingless-type MMTV integration site family%2C member 9A [Source:HGNC Symbol%3BAcc:12778]	GO:0007093:mitotic cell cycle checkpoint;GO:0007267:cell-cell signaling;GO:0007275:multicellular organism development;GO:0008285:negative regulation of cell proliferation;GO:0016055:Wnt signaling pathway;GO:0030182:neuron differentiation;GO:0032331:negative regulation of chondrocyte differentiation;GO:0035115:embryonic forelimb morphogenesis;GO:0043154:negative regulation of cysteine-type endopep…	GO:0005576:extracellular region;GO:0005615:extracellular space;	GO:0005109:frizzled binding;GO:0005201:extracellular matrix structural constituent;	K01064
ENST00000272430	1.08991	2.68119	1.29866	2.18606	0.0042	0.0318187	Ups	ENSG00000114993	2	74653003	74669026	-	RTKN	rhotekin [Source:HGNC Symbol%3BAcc:10466]	GO:0006915:apoptotic process;GO:0007165:signal transduction;GO:0007266:Rho protein signal transduction;	GO:0005575:cellular_component;	GO:0005095:GTPase inhibitor activity;GO:0005515:protein binding;GO:0005525:GTP binding;GO:0005543:phospholipid binding;GO:0017049:GTP-Rho binding;	-
ENST00000272462	0.779093	3.14384	2.01266	5.49982	5e-05	0.000590433	Ups	ENSG00000144063	2	110841447	110874143	-	MALL	mal%2C T-cell differentiation protein-like [Source:HGNC Symbol%3BAcc:6818]	GO:0042632:cholesterol homeostasis;	GO:0000139:Golgi membrane;GO:0005886:plasma membrane;GO:0016021:integral component of membrane;GO:0030136:clathrin-coated vesicle;GO:0045121:membrane raft;	GO:0005515:protein binding;	K17985
ENST00000272907	0.512957	1.33521	1.38015	5.44066	5e-05	0.000590433	Ups	ENSG00000144460	2	226265364	226518734	+	NYAP2	neuronal tyrosine-phosphorylated phosphoinositide-3-kinase adaptor 2 [Source:HGNC Symbol%3BAcc:29291]	GO:0014065:phosphatidylinositol 3-kinase signaling;GO:0048812:neuron projection morphogenesis;	-	-	K17985
ENST00000272928	78.471	37.3413	-1.07139	-12.4659	5e-05	0.000590433	Down	ENSG00000144476	2	237478284	237491001	+	ACKR3	atypical chemokine receptor 3 [Source:HGNC Symbol%3BAcc:23692]	-	-	-	K04304
ENST00000275230	3.78927	0.543096	-2.80264	-9.10498	5e-05	0.000590433	Down	ENSG00000146411	6	134309835	134373774	-	SLC2A12	solute carrier family 2 (facilitated glucose transporter)%2C member 12 [Source:HGNC Symbol%3BAcc:18067]	GO:0055085:transmembrane transport;	GO:0005886:plasma membrane;GO:0012505:endomembrane system;GO:0016021:integral component of membrane;GO:0048471:perinuclear region of cytoplasm;	-	K08149
ENST00000275300	18.8113	7.17256	-1.39104	-16.0301	5e-05	0.000590433	Down	ENSG00000146477	6	160769300	160873613	+	SLC22A3	solute carrier family 22 (organic cation transporter)%2C member 3 [Source:HGNC Symbol%3BAcc:10967]	GO:0006855:drug transmembrane transport;GO:0015695:organic cation transport;GO:0015697:quaternary ammonium group transport;GO:0015872:dopamine transport;GO:0032098:regulation of appetite;GO:0044281:small molecule metabolic process;GO:0051615:histamine uptake;GO:0055085:transmembrane transport;	GO:0005886:plasma membrane;GO:0005887:integral component of plasma membrane;GO:0016020:membrane;GO:0016021:integral component of membrane;	GO:0005515:protein binding;GO:0015075:ion transmembrane transporter activity;GO:0015101:organic cation transmembrane transporter activity;GO:0015651:quaternary ammonium group transmembrane transporter activity;GO:0019534:toxin transmembrane transporter activity;	K08200
ENST00000275830	3.42035	0.836393	-2.03189	-2.35228	0.0005	0.00500768	Down	ENSG00000146918	7	158424130	158482587	-	NCAPG2	non-SMC condensin II complex%2C subunit G2 [Source:HGNC Symbol%3BAcc:21904]	GO:0001833:inner cell mass cell proliferation;GO:0030261:chromosome condensation;GO:0051301:cell division;	GO:0005634:nucleus;GO:0005730:nucleolus;	GO:0035064:methylated histone binding;	K11492
ENST00000278840	46.975	13.1448	-1.8374	-7.48557	5e-05	0.000590433	Down	ENSG00000134824	11	61595233	61634826	+	FADS2	fatty acid desaturase 2 [Source:HGNC Symbol%3BAcc:3575]	GO:0006629:lipid metabolic process;GO:0006633:fatty acid biosynthetic process;GO:0006636:unsaturated fatty acid biosynthetic process;GO:0033559:unsaturated fatty acid metabolic process;GO:0036109:alpha-linolenic acid metabolic process;GO:0043651:linoleic acid metabolic process;GO:0044281:small molecule metabolic process;	GO:0005789:endoplasmic reticulum membrane;GO:0005887:integral component of plasma membrane;GO:0016020:membrane;	GO:0004768:stearoyl-CoA 9-desaturase activity;GO:0005506:iron ion binding;GO:0016717:oxidoreductase activity, acting on paired donors, with oxidation of a pair of donors resulting in the reduction of molecular oxygen to two molecules of water;GO:0020037:heme binding;	K10226
ENST00000278893	7.45857	14.9298	1.00122	2.734	0.0001	0.00113231	Ups	ENSG00000168000	11	62457748	62473787	-	BSCL2	Berardinelli-Seip congenital lipodystrophy 2 (seipin) [Source:HGNC Symbol%3BAcc:15832]	GO:0008150:biological_process;GO:0008219:cell death;GO:0016042:lipid catabolic process;GO:0019915:lipid storage;GO:0034389:lipid droplet organization;GO:0045444:fat cell differentiation;GO:0050995:negative regulation of lipid catabolic process;	GO:0030176:integral component of endoplasmic reticulum membrane;	GO:0003674:molecular_function;	K19365
ENST00000279452	1.82095	6.91425	1.92489	2.29057	0.00715	0.0499807	Ups	ENSG00000026508	11	35198175	35250869	+	CD44	CD44 molecule (Indian blood group) [Source:HGNC Symbol%3BAcc:1681]	GO:0001658:branching involved in ureteric bud morphogenesis;GO:0002246:wound healing involved in inflammatory response;GO:0005975:carbohydrate metabolic process;GO:0007155:cell adhesion;GO:0007160:cell-matrix adhesion;GO:0010628:positive regulation of gene expression;GO:0016055:Wnt signaling pathway;GO:0019221:cytokine-mediated signaling pathway;GO:0030198:extracellular matrix organization;GO:003…	GO:0005737:cytoplasm;GO:0005794:Golgi apparatus;GO:0005886:plasma membrane;GO:0005887:integral component of plasma membrane;GO:0009897:external side of plasma membrane;GO:0009986:cell surface;GO:0016020:membrane;GO:0016323:basolateral plasma membrane;	GO:0004415:hyalurononglucosaminidase activity;GO:0004888:transmembrane signaling receptor activity;GO:0005515:protein binding;GO:0005518:collagen binding;GO:0005540:hyaluronic acid binding;	K06256
ENST00000280097	2.18764	0.82847	-1.40085	-3.02444	5e-05	0.000590433	Down	ENSG00000150540	2	138721880	138773930	+	HNMT	histamine N-methyltransferase [Source:HGNC Symbol%3BAcc:5028]	GO:0002347:response to tumor cell;GO:0006972:hyperosmotic response;GO:0007420:brain development;GO:0007585:respiratory gaseous exchange;GO:0014075:response to amine;GO:0042220:response to cocaine;GO:0051384:response to glucocorticoid;GO:0070555:response to interleukin-1;	GO:0005634:nucleus;GO:0005730:nucleolus;GO:0005737:cytoplasm;GO:0043005:neuron projection;	GO:0046539:histamine N-methyltransferase activity;	K00546
ENST00000280155	18.7657	5.07371	-1.88698	-21.7096	5e-05	0.000590433	Down	ENSG00000150594	10	112836790	112840658	+	ADRA2A	adrenoceptor alpha 2A [Source:HGNC Symbol%3BAcc:281]	GO:0001819:positive regulation of cytokine production;GO:0002526:acute inflammatory response;GO:0006112:energy reserve metabolic process;GO:0006260:DNA replication;GO:0006928:movement of cell or subcellular component;GO:0007165:signal transduction;GO:0007186:G protein-coupled receptor signaling pathway;GO:0007194:negative regulation of adenylate cyclase activity;GO:0007265:Ras protein signal tran…	GO:0005737:cytoplasm;GO:0005886:plasma membrane;GO:0005887:integral component of plasma membrane;GO:0016323:basolateral plasma membrane;GO:0043235:receptor complex;GO:0045202:synapse;	GO:0004938:alpha2-adrenergic receptor activity;GO:0005515:protein binding;GO:0019901:protein kinase binding;GO:0031692:alpha-1B adrenergic receptor binding;GO:0031696:alpha-2C adrenergic receptor binding;GO:0031996:thioesterase binding;GO:0032795:heterotrimeric G-protein binding;GO:0042803:protein homodimerization activity;GO:0046982:protein heterodimerization activity;GO:0051379:epinephrine bind…	K04138
ENST00000281127	0.161744	0.544822	1.75208	2.73548	0.0009	0.00843138	Ups	ENSG00000021645	14	79745756	80330762	+	NRXN3	neurexin 3 [Source:HGNC Symbol%3BAcc:8010]	GO:0001525:angiogenesis;GO:0007155:cell adhesion;GO:0007269:neurotransmitter secretion;GO:0007411:axon guidance;GO:0007416:synapse assembly;GO:0051965:positive regulation of synapse assembly;GO:0090129:positive regulation of synapse maturation;	GO:0005887:integral component of plasma membrane;GO:0016021:integral component of membrane;	GO:0005246:calcium channel regulator activity;GO:0046872:metal ion binding;	K07377
ENST00000281273	1.15804	2.35572	1.02448	2.32905	0.0017	0.0147649	Ups	ENSG00000151576	3	113775584	113807269	+	QTRTD1	queuine tRNA-ribosyltransferase domain containing 1 [Source:HGNC Symbol%3BAcc:25771]	GO:0008616:queuosine biosynthetic process;	GO:0005737:cytoplasm;GO:0005739:mitochondrion;	GO:0008479:queuine tRNA-ribosyltransferase activity;GO:0046872:metal ion binding;	K15407
ENST00000281282	0.156111	0.73096	2.22722	6.29734	5e-05	0.000590433	Ups	ENSG00000128849	15	57668703	57842925	+	CGNL1	cingulin-like 1 [Source:HGNC Symbol%3BAcc:25931]	-	GO:0005923:bicellular tight junction;GO:0016459:myosin complex;	GO:0003774:motor activity;	K04613
ENST00000282077	0.818365	0.407306	-1.00663	-4.39194	5e-05	0.000590433	Down	ENSG00000152256	2	173420697	173473397	+	PDK1	pyruvate dehydrogenase kinase%2C isozyme 1 [Source:HGNC Symbol%3BAcc:8809]	GO:0006006:glucose metabolic process;GO:0006090:pyruvate metabolic process;GO:0006468:protein phosphorylation;GO:0008283:cell proliferation;GO:0008631:intrinsic apoptotic signaling pathway in response to oxidative stress;GO:0010510:regulation of acetyl-CoA biosynthetic process from pyruvate;GO:0010906:regulation of glucose metabolic process;GO:0044237:cellular metabolic process;GO:0044281:small m…	GO:0005739:mitochondrion;GO:0005759:mitochondrial matrix;GO:0005967:mitochondrial pyruvate dehydrogenase complex;	GO:0004672:protein kinase activity;GO:0004674:protein serine/threonine kinase activity;GO:0004740:pyruvate dehydrogenase (acetyl-transferring) kinase activity;GO:0005524:ATP binding;GO:0016301:kinase activity;	K12077
ENST00000282223	18.5942	4.88464	-1.92852	-2.7503	5e-05	0.000590433	Down	ENSG00000152377	5	136314302	136834247	-	SPOCK1	sparc/osteonectin%2C cwcv and kazal-like domains proteoglycan (testican) 1 [Source:HGNC Symbol%3BAcc:11251]	GO:0001558:regulation of cell growth;GO:0001764:neuron migration;GO:0007155:cell adhesion;GO:0007165:signal transduction;GO:0007399:nervous system development;GO:0010812:negative regulation of cell-substrate adhesion;GO:0010951:negative regulation of endopeptidase activity;GO:0010977:negative regulation of neuron projection development;GO:0021953:central nervous system neuron differentiation;GO:0…	GO:0005615:extracellular space;GO:0005737:cytoplasm;GO:0014069:postsynaptic density;GO:0016528:sarcoplasm;GO:0031594:neuromuscular junction;GO:0033268:node of Ranvier;	GO:0004867:serine-type endopeptidase inhibitor activity;GO:0004869:cysteine-type endopeptidase inhibitor activity;GO:0005509:calcium ion binding;GO:0008191:metalloendopeptidase inhibitor activity;	K08136
ENST00000282466	12.3638	3.00082	-2.0427	-24.4216	5e-05	0.000590433	Down	ENSG00000152580	3	151151282	151176497	-	IGSF10	immunoglobulin superfamily%2C member 10 [Source:HGNC Symbol%3BAcc:26384]	GO:0001503:ossification;GO:0007275:multicellular organism development;GO:0030154:cell differentiation;	GO:0005576:extracellular region;	-	-
ENST00000282493	0.698805	1.86079	1.41295	8.60737	5e-05	0.000590433	Ups	ENSG00000133401	5	31799031	32111037	+	PDZD2	PDZ domain containing 2 [Source:HGNC Symbol%3BAcc:18486]	GO:0007155:cell adhesion;	GO:0005576:extracellular region;GO:0005634:nucleus;GO:0005737:cytoplasm;GO:0005783:endoplasmic reticulum;GO:0005911:cell-cell junction;	-	-
ENST00000283921	7.0797	0.571246	-3.6315	-7.73432	5e-05	0.000590433	Down	ENSG00000253293	7	27210210	27213925	-	HOXA10	homeobox A10 [Source:HGNC Symbol%3BAcc:5100]	GO:0001501:skeletal system development;GO:0006351:transcription, DNA-templated;GO:0007275:multicellular organism development;GO:0007283:spermatogenesis;GO:0009952:anterior/posterior pattern specification;GO:0009954:proximal/distal pattern formation;GO:0030326:embryonic limb morphogenesis;	GO:0005634:nucleus;GO:0005667:transcription factor complex;	GO:0003700:DNA-binding transcription factor activity;GO:0005515:protein binding;GO:0043565:sequence-specific DNA binding;	K17443
ENST00000284240	5.48066	0.166045	-5.04471	-9.07171	5e-05	0.000590433	Down	ENSG00000154096	11	119288090	119294838	-	THY1	Thy-1 cell surface antigen [Source:HGNC Symbol%3BAcc:11801]	GO:0001525:angiogenesis;GO:0006469:negative regulation of protein kinase activity;GO:0007010:cytoskeleton organization;GO:0030336:negative regulation of cell migration;GO:0043547:positive regulation of GTPase activity;GO:0046549:retinal cone cell development;GO:0048041:focal adhesion assembly;GO:0050771:negative regulation of axonogenesis;GO:0050852:T cell receptor signaling pathway;GO:0050860:ne…	GO:0005783:endoplasmic reticulum;GO:0005829:cytosol;GO:0005886:plasma membrane;GO:0005887:integral component of plasma membrane;GO:0009897:external side of plasma membrane;GO:0016324:apical plasma membrane;GO:0030425:dendrite;GO:0030426:growth cone;GO:0031362:anchored component of external side of plasma membrane;GO:0045121:membrane raft;	GO:0005178:integrin binding;GO:0005515:protein binding;GO:0019901:protein kinase binding;GO:0034235:GPI anchor binding;	K06514
ENST00000284245	3.97609	1.73059	-1.20008	-1.79237	0.00395	0.0302806	Down	ENSG00000154102	16	85741123	85784697	-	C16orf74	chromosome 16 open reading frame 74 [Source:HGNC Symbol%3BAcc:23362]	-	-	-	-
ENST00000284262	4.9256	2.07924	-1.24425	-5.96755	5e-05	0.000590433	Down	ENSG00000154118	16	87636511	87731762	+	JPH3	junctophilin 3 [Source:HGNC Symbol%3BAcc:14203]	GO:0007612:learning;GO:0007613:memory;GO:0035640:exploration behavior;GO:0040011:locomotion;GO:0048168:regulation of neuronal synaptic plasticity;GO:0050885:neuromuscular process controlling balance;GO:0060314:regulation of ryanodine-sensitive calcium-release channel activity;GO:0060402:calcium ion transport into cytosol;	GO:0005886:plasma membrane;GO:0014701:junctional sarcoplasmic reticulum membrane;GO:0016021:integral component of membrane;GO:0030314:junctional membrane complex;	GO:0003674:molecular_function;GO:0015278:calcium-release channel activity;	K19530
ENST00000284273	0.60743	2.13554	1.81381	9.37412	5e-05	0.000590433	Ups	ENSG00000154127	11	122526383	122685181	+	UBASH3B	ubiquitin associated and SH3 domain containing B [Source:HGNC Symbol%3BAcc:29884]	GO:0006469:negative regulation of protein kinase activity;GO:0051279:regulation of release of sequestered calcium ion into cytosol;GO:0090331:negative regulation of platelet aggregation;	GO:0005634:nucleus;GO:0005737:cytoplasm;	GO:0004725:protein tyrosine phosphatase activity;	K18993
ENST00000285238	11.4751	3.80455	-1.59271	-6.3611	5e-05	0.000590433	Down	ENSG00000108846	17	48712218	48769613	+	ABCC3	ATP-binding cassette%2C sub-family C (CFTR/MRP)%2C member 3 [Source:HGNC Symbol%3BAcc:54]	GO:0006810:transport;GO:0008206:bile acid metabolic process;GO:0015721:bile acid and bile salt transport;GO:0044281:small molecule metabolic process;GO:0055085:transmembrane transport;	GO:0005886:plasma membrane;GO:0005887:integral component of plasma membrane;GO:0016020:membrane;GO:0016021:integral component of membrane;	GO:0005524:ATP binding;GO:0008514:organic anion transmembrane transporter activity;GO:0042626:ATPase activity, coupled to transmembrane movement of substances;	K05667
ENST00000287272	2.05139	0.768264	-1.41693	-5.93308	5e-05	0.000590433	Down	ENSG00000156687	8	35093283	35654068	+	UNC5D	unc-5 homolog D (C. elegans) [Source:HGNC Symbol%3BAcc:18634]	GO:0006915:apoptotic process;GO:0007165:signal transduction;GO:0007411:axon guidance;	GO:0009986:cell surface;GO:0016021:integral component of membrane;	-	K07521
ENST00000287598	40.9585	19.5602	-1.06624	-15.8986	5e-05	0.000590433	Down	ENSG00000156970	15	40453227	40513337	+	BUB1B	BUB1 mitotic checkpoint serine/threonine kinase B [Source:HGNC Symbol%3BAcc:1149]	GO:0000278:mitotic cell cycle;GO:0006915:apoptotic process;GO:0007049:cell cycle;GO:0007051:spindle organization;GO:0007091:metaphase/anaphase transition of mitotic cell cycle;GO:0007093:mitotic cell cycle checkpoint;GO:0007094:mitotic spindle assembly checkpoint;GO:0008283:cell proliferation;GO:0031145:anaphase-promoting complex-dependent catabolic process;GO:0034501:protein localization to kine…	GO:0000776:kinetochore;GO:0000777:condensed chromosome kinetochore;GO:0000778:condensed nuclear chromosome kinetochore;GO:0000940:condensed chromosome outer kinetochore;GO:0005680:anaphase-promoting complex;GO:0005737:cytoplasm;GO:0005815:microtubule organizing center;GO:0005829:cytosol;GO:0048471:perinuclear region of cytoplasm;GO:0051233:spindle midzone;	GO:0004672:protein kinase activity;GO:0004674:protein serine/threonine kinase activity;GO:0005515:protein binding;GO:0005524:ATP binding;	K06637
ENST00000287713	0.604429	1.36272	1.17285	4.83256	5e-05	0.000590433	Ups	ENSG00000157064	1	183217372	183387737	-	NMNAT2	nicotinamide nucleotide adenylyltransferase 2 [Source:HGNC Symbol%3BAcc:16789]	GO:0006766:vitamin metabolic process;GO:0006767:water-soluble vitamin metabolic process;GO:0009435:NAD biosynthetic process;GO:0019674:NAD metabolic process;GO:0044281:small molecule metabolic process;	GO:0000139:Golgi membrane;GO:0005634:nucleus;GO:0005737:cytoplasm;GO:0005770:late endosome;GO:0005794:Golgi apparatus;GO:0005802:trans-Golgi network;GO:0045202:synapse;	GO:0000309:nicotinamide-nucleotide adenylyltransferase activity;GO:0004515:nicotinate-nucleotide adenylyltransferase activity;GO:0005524:ATP binding;	K06210
ENST00000289316	12.3665	3.20188	-1.94944	-4.00151	5e-05	0.000590433	Down	ENSG00000158373	6	26158374	26171577	+	HIST1H2BD	histone cluster 1%2C H2bd [Source:HGNC Symbol%3BAcc:4747]	GO:0006334:nucleosome assembly;	GO:0000786:nucleosome;GO:0005634:nucleus;	GO:0003677:DNA binding;GO:0046982:protein heterodimerization activity;	K11252
ENST00000290277	2.24018	8.27114	1.88447	2.26471	0.0052	0.0382012	Ups	ENSG00000078061	X	47420606	47428267	+	ARAF	v-raf murine sarcoma 3611 viral oncogene homolog [Source:HGNC Symbol%3BAcc:646]	GO:0006464:cellular protein modification process;GO:0006468:protein phosphorylation;GO:0033138:positive regulation of peptidyl-serine phosphorylation;GO:0035556:intracellular signal transduction;GO:0043066:negative regulation of apoptotic process;	GO:0005575:cellular_component;GO:0005739:mitochondrion;GO:0005829:cytosol;	GO:0004672:protein kinase activity;GO:0004674:protein serine/threonine kinase activity;GO:0004709:MAP kinase kinase kinase activity;GO:0005057:obsolete signal transducer activity, downstream of receptor;GO:0005515:protein binding;GO:0005524:ATP binding;GO:0016301:kinase activity;GO:0046872:metal ion binding;	K08845
ENST00000290378	8.49314	2.78298	-1.60967	-10.68	5e-05	0.000590433	Down	ENSG00000159251	15	35080297	35088340	-	ACTC1	actin%2C alpha%2C cardiac muscle 1 [Source:HGNC Symbol%3BAcc:143]	GO:0006200:obsolete ATP catabolic process;GO:0006915:apoptotic process;GO:0030048:actin filament-based movement;GO:0030049:muscle filament sliding;GO:0030240:skeletal muscle thin filament assembly;GO:0031032:actomyosin structure organization;GO:0033275:actin-myosin filament sliding;GO:0042493:response to drug;GO:0045471:response to ethanol;GO:0055003:cardiac myofibril assembly;GO:0055008:cardiac …	GO:0005737:cytoplasm;GO:0005829:cytosol;GO:0005884:actin filament;GO:0030017:sarcomere;GO:0031674:I band;GO:0042643:actomyosin, actin portion;GO:0070062:extracellular exosome;	GO:0005524:ATP binding;GO:0016887:ATPase activity;GO:0017022:myosin binding;	K12314
ENST00000290705	12.1208	28.5604	1.23653	4.16568	5e-05	0.000590433	Ups	ENSG00000205362	16	56672578	56673999	+	MT1A	metallothionein 1A [Source:HGNC Symbol%3BAcc:7393]	GO:0045926:negative regulation of growth;GO:0071276:cellular response to cadmium ion;GO:0071294:cellular response to zinc ion;	GO:0005634:nucleus;GO:0005737:cytoplasm;GO:0048471:perinuclear region of cytoplasm;	GO:0005507:copper ion binding;GO:0008270:zinc ion binding;GO:0046870:cadmium ion binding;	K14739
ENST00000290730	1.39055	0.398717	-1.80222	-3.56198	5e-05	0.000590433	Down	ENSG00000099958	22	24176690	24181315	-	DERL3	derlin 3 [Source:HGNC Symbol%3BAcc:14236]	GO:0018279:protein N-linked glycosylation via asparagine;GO:0030433:ubiquitin-dependent ERAD pathway;GO:0030968:endoplasmic reticulum unfolded protein response;	GO:0030176:integral component of endoplasmic reticulum membrane;	GO:0005515:protein binding;	K13989
ENST00000290765	1.53334	0.210755	-2.86304	-2.33632	0.00135	0.0120556	Down	ENSG00000133433	22	24299601	24303373	-	GSTT2B	glutathione S-transferase theta 2B (gene/pseudogene) [Source:HGNC Symbol%3BAcc:33437]	GO:0006805:xenobiotic metabolic process;GO:0044281:small molecule metabolic process;GO:1901687:glutathione derivative biosynthetic process;	GO:0005634:nucleus;GO:0005730:nucleolus;GO:0005737:cytoplasm;GO:0005829:cytosol;	GO:0004364:glutathione transferase activity;	K00799
ENST00000291691	3.08338	1.18626	-1.37809	-1.98184	0.0005	0.00500768	Down	ENSG00000160298	21	47721044	47743789	-	C21orf58	chromosome 21 open reading frame 58 [Source:HGNC Symbol%3BAcc:1300]	-	-	-	K09228
ENST00000295190	0.289072	0.769098	1.41174	2.67834	0.00045	0.00455099	Ups	ENSG00000163053	2	230899698	230933715	-	SLC16A14	solute carrier family 16%2C member 14 [Source:HGNC Symbol%3BAcc:26417]	GO:0055085:transmembrane transport;	GO:0005886:plasma membrane;GO:0016021:integral component of membrane;	GO:0015293:symporter activity;	K08190
ENST00000295766	3.21714	1.5476	-1.05575	-1.76197	0.00145	0.0128627	Down	ENSG00000167552	12	49578742	49582682	-	TUBA1A	tubulin%2C alpha 1a [Source:HGNC Symbol%3BAcc:20766]	GO:0000086:G2/M transition of mitotic cell cycle;GO:0000226:microtubule cytoskeleton organization;GO:0000278:mitotic cell cycle;GO:0006457:protein folding;GO:0007017:microtubule-based process;GO:0030705:cytoskeleton-dependent intracellular transport;GO:0044267:cellular protein metabolic process;GO:0051084:'de novo' posttranslational protein folding;GO:0051258:protein polymerization;GO:0051301:cel…	GO:0005829:cytosol;GO:0005874:microtubule;GO:0005881:cytoplasmic microtubule;GO:0015630:microtubule cytoskeleton;	GO:0003924:GTPase activity;GO:0005198:structural molecule activity;GO:0005200:structural constituent of cytoskeleton;GO:0005525:GTP binding;	K07374
ENST00000295974	1.0171	3.4877	1.77781	5.23764	5e-05	0.000590433	Ups	ENSG00000163697	4	40812044	41216635	-	APBB2	amyloid beta (A4) precursor protein-binding%2C family B%2C member 2 [Source:HGNC Symbol%3BAcc:582]	GO:0001764:neuron migration;GO:0006355:regulation of transcription, DNA-templated;GO:0007050:cell cycle arrest;GO:0007411:axon guidance;GO:0030198:extracellular matrix organization;GO:0030308:negative regulation of cell growth;GO:0035556:intracellular signal transduction;GO:0043065:positive regulation of apoptotic process;GO:0043066:negative regulation of apoptotic process;	GO:0005634:nucleus;GO:0005737:cytoplasm;GO:0016020:membrane;GO:0030027:lamellipodium;GO:0030426:growth cone;GO:0045202:synapse;	GO:0001540:amyloid-beta binding;GO:0005515:protein binding;GO:0008134:transcription factor binding;	K04530
ENST00000296031	8.32192	2.69818	-1.62493	-3.73759	5e-05	0.000590433	Down	ENSG00000081041	4	74963393	74964912	-	CXCL2	chemokine (C-X-C motif) ligand 2 [Source:HGNC Symbol%3BAcc:4603]	GO:0002237:response to molecule of bacterial origin;GO:0006935:chemotaxis;GO:0006954:inflammatory response;GO:0006955:immune response;	GO:0005576:extracellular region;GO:0005615:extracellular space;	GO:0008009:chemokine activity;	K05505
ENST00000296350	2.13413	0.86125	-1.30914	-3.53793	5e-05	0.000590433	Down	ENSG00000163975	3	196728611	196756687	-	MFI2	antigen p97 (melanoma associated) identified by monoclonal antibodies 133.2 and 96.5 [Source:HGNC Symbol%3BAcc:7037]	GO:0006826:iron ion transport;GO:0006879:cellular iron ion homeostasis;	GO:0005576:extracellular region;GO:0005887:integral component of plasma membrane;GO:0031225:anchored component of membrane;	GO:0005506:iron ion binding;GO:0005515:protein binding;GO:0008199:ferric iron binding;	K06569
ENST00000296351	5.393	2.32547	-1.21356	-3.82544	5e-05	0.000590433	Down	ENSG00000163975	3	196745824	196756662	-	MFI2	antigen p97 (melanoma associated) identified by monoclonal antibodies 133.2 and 96.5 [Source:HGNC Symbol%3BAcc:7037]	GO:0006826:iron ion transport;GO:0006879:cellular iron ion homeostasis;	GO:0005576:extracellular region;GO:0005887:integral component of plasma membrane;GO:0031225:anchored component of membrane;	GO:0005506:iron ion binding;GO:0005515:protein binding;GO:0008199:ferric iron binding;	K06569
ENST00000296473	4.21013	9.57461	1.18535	2.73647	0.0001	0.00113231	Ups	ENSG00000164077	3	49946302	49967578	-	MON1A	MON1 secretory trafficking family member A [Source:HGNC Symbol%3BAcc:28207]	GO:0006879:cellular iron ion homeostasis;GO:0009306:protein secretion;	-	-	-
ENST00000296522	0.771024	0.183119	-2.07399	-2.15144	0.002	0.0169909	Down	ENSG00000164120	4	175411328	175444049	-	HPGD	hydroxyprostaglandin dehydrogenase 15-(NAD) [Source:HGNC Symbol%3BAcc:5154]	GO:0006693:prostaglandin metabolic process;GO:0007179:transforming growth factor beta receptor signaling pathway;GO:0007565:female pregnancy;GO:0007567:parturition;GO:0019369:arachidonic acid metabolic process;GO:0019371:cyclooxygenase pathway;GO:0019372:lipoxygenase pathway;GO:0030728:ovulation;GO:0044281:small molecule metabolic process;GO:0045786:negative regulation of cell cycle;GO:0070493:th…	GO:0005634:nucleus;GO:0005730:nucleolus;GO:0005737:cytoplasm;GO:0005829:cytosol;	GO:0003824:catalytic activity;GO:0004957:prostaglandin E receptor activity;GO:0016404:15-hydroxyprostaglandin dehydrogenase (NAD+) activity;GO:0016491:oxidoreductase activity;GO:0042803:protein homodimerization activity;GO:0051287:NAD binding;GO:0070403:NAD+ binding;	K00069
ENST00000296701	1.44316	3.05934	1.08399	2.46297	0.0002	0.00216019	Ups	ENSG00000145868	5	147763546	147822390	+	FBXO38	F-box protein 38 [Source:HGNC Symbol%3BAcc:28844]	-	GO:0005634:nucleus;GO:0005737:cytoplasm;	-	K10313
ENST00000297875	5.01346	2.17587	-1.20422	-6.07075	5e-05	0.000590433	Down	ENSG00000147041	X	37865835	37988069	+	SYTL5	synaptotagmin-like 5 [Source:HGNC Symbol%3BAcc:15589]	GO:0006886:intracellular protein transport;GO:0006887:exocytosis;	GO:0016020:membrane;	GO:0005515:protein binding;GO:0017137:Rab GTPase binding;GO:0046872:metal ion binding;	K17598
ENST00000298622	0.149948	0.548878	1.87203	2.54327	0.0006	0.00589819	Ups	ENSG00000188385	10	133918175	133998313	+	JAKMIP3	Janus kinase and microtubule interacting protein 3 [Source:HGNC Symbol%3BAcc:23523]	-	GO:0005794:Golgi apparatus;	GO:0008017:microtubule binding;GO:0019900:kinase binding;	-
ENST00000299164	3.57201	1.74883	-1.03035	-7.80828	5e-05	0.000590433	Down	ENSG00000166106	11	130318869	130346532	+	ADAMTS15	ADAM metallopeptidase with thrombospondin type 1 motif%2C 15 [Source:HGNC Symbol%3BAcc:16305]	GO:0006508:proteolysis;	-	GO:0004222:metalloendopeptidase activity;GO:0008270:zinc ion binding;	K08629
ENST00000299173	3.77442	0.910491	-2.05154	-2.93107	0.0002	0.00216019	Down	ENSG00000166140	15	41099788	41106767	+	ZFYVE19	zinc finger%2C FYVE domain containing 19 [Source:HGNC Symbol%3BAcc:20758]	-	-	GO:0008270:zinc ion binding;	-
ENST00000300026	586.66	281.455	-1.05962	-35.831	5e-05	0.000590433	Down	ENSG00000166794	15	64448011	64455404	-	PPIB	peptidylprolyl isomerase B (cyclophilin B) [Source:HGNC Symbol%3BAcc:9255]	GO:0000413:protein peptidyl-prolyl isomerization;GO:0006457:protein folding;GO:0030198:extracellular matrix organization;	GO:0005783:endoplasmic reticulum;GO:0005788:endoplasmic reticulum lumen;GO:0042470:melanosome;	GO:0003755:peptidyl-prolyl cis-trans isomerase activity;GO:0005515:protein binding;GO:0042277:peptide binding;GO:0051082:unfolded protein binding;	K03768
ENST00000300057	2.22012	4.47265	1.01049	5.38639	5e-05	0.000590433	Ups	ENSG00000166823	15	90291892	90294541	-	MESP1	mesoderm posterior 1 homolog (mouse) [Source:HGNC Symbol%3BAcc:29658]	GO:0001947:heart looping;GO:0003139:secondary heart field specification;GO:0003143:embryonic heart tube morphogenesis;GO:0003210:cardiac atrium formation;GO:0003211:cardiac ventricle formation;GO:0003236:sinus venosus morphogenesis;GO:0003241:growth involved in heart morphogenesis;GO:0003259:cardioblast anterior-lateral migration;GO:0006351:transcription, DNA-templated;GO:0007219:Notch signaling …	GO:0005634:nucleus;	GO:0003700:DNA-binding transcription factor activity;GO:0035326:enhancer binding;GO:0044212:transcription regulatory region DNA binding;GO:0046983:protein dimerization activity;	K09076
ENST00000300060	6.44607	1.59598	-2.01397	-12.2567	5e-05	0.000590433	Down	ENSG00000166825	15	90328120	90358094	-	ANPEP	alanyl (membrane) aminopeptidase [Source:HGNC Symbol%3BAcc:500]	GO:0001525:angiogenesis;GO:0002003:angiotensin maturation;GO:0006508:proteolysis;GO:0019048:modulation by virus of host morphology or physiology;GO:0030154:cell differentiation;GO:0044267:cellular protein metabolic process;	GO:0005793:endoplasmic reticulum-Golgi intermediate compartment;GO:0005829:cytosol;GO:0005887:integral component of plasma membrane;GO:0009897:external side of plasma membrane;	GO:0001618:virus receptor activity;GO:0004177:aminopeptidase activity;GO:0008237:metallopeptidase activity;GO:0008270:zinc ion binding;	K11140
ENST00000300177	13.2082	4.84505	-1.44685	-9.59905	5e-05	0.000590433	Down	ENSG00000166923	15	33010175	33026870	+	GREM1	gremlin 1%2C DAN family BMP antagonist [Source:HGNC Symbol%3BAcc:2001]	GO:0000902:cell morphogenesis;GO:0001658:branching involved in ureteric bud morphogenesis;GO:0002042:cell migration involved in sprouting angiogenesis;GO:0002092:positive regulation of receptor internalization;GO:0003257:positive regulation of transcription from RNA polymerase II promoter involved in myocardial precursor cell differentiation;GO:0003337:mesenchymal to epithelial transition involve…	GO:0005615:extracellular space;GO:0009986:cell surface;	GO:0005125:cytokine activity;GO:0005515:protein binding;GO:0016015:morphogen activity;GO:0030296:protein tyrosine kinase activator activity;GO:0036122:BMP binding;GO:0043184:vascular endothelial growth factor receptor 2 binding;GO:0048018:receptor ligand activity;	-
ENST00000300213	16.2844	7.85453	-1.05189	-7.44644	5e-05	0.000590433	Down	ENSG00000166946	15	43477455	43487396	+	CCNDBP1	cyclin D-type binding-protein 1 [Source:HGNC Symbol%3BAcc:1587]	GO:0007049:cell cycle;GO:0051726:regulation of cell cycle;	GO:0005634:nucleus;GO:0005737:cytoplasm;	GO:0005515:protein binding;	-
ENST00000300245	1.06232	2.2382	1.07512	2.52838	0.0004	0.00408985	Ups	ENSG00000166971	16	53525291	53537156	-	AKTIP	AKT interacting protein [Source:HGNC Symbol%3BAcc:16710]	GO:0001934:positive regulation of protein phosphorylation;GO:0006915:apoptotic process;GO:0007032:endosome organization;GO:0007040:lysosome organization;GO:0008333:endosome to lysosome transport;GO:0015031:protein transport;GO:0032092:positive regulation of protein binding;GO:0045022:early endosome to late endosome transport;	GO:0005730:nucleolus;GO:0005737:cytoplasm;GO:0005794:Golgi apparatus;GO:0005886:plasma membrane;GO:0030897:HOPS complex;GO:0070695:FHF complex;	GO:0005515:protein binding;GO:0016881:acid-amino acid ligase activity;GO:0019787:ubiquitin-like protein transferase activity;	-
ENST00000300441	3.8876	1.87563	-1.0515	-3.71865	5e-05	0.000590433	Down	ENSG00000167107	17	48503519	48552196	+	ACSF2	acyl-CoA synthetase family member 2 [Source:HGNC Symbol%3BAcc:26101]	GO:0006631:fatty acid metabolic process;	GO:0005739:mitochondrion;	GO:0003824:catalytic activity;GO:0005524:ATP binding;GO:0016874:ligase activity;	K00666
ENST00000301071	92.0341	37.8928	-1.28025	-7.37036	5e-05	0.000590433	Down	ENSG00000167552	12	49578579	49583107	-	TUBA1A	tubulin%2C alpha 1a [Source:HGNC Symbol%3BAcc:20766]	GO:0000086:G2/M transition of mitotic cell cycle;GO:0000226:microtubule cytoskeleton organization;GO:0000278:mitotic cell cycle;GO:0006457:protein folding;GO:0007017:microtubule-based process;GO:0030705:cytoskeleton-dependent intracellular transport;GO:0044267:cellular protein metabolic process;GO:0051084:'de novo' posttranslational protein folding;GO:0051258:protein polymerization;GO:0051301:cel…	GO:0005829:cytosol;GO:0005874:microtubule;GO:0005881:cytoplasmic microtubule;GO:0015630:microtubule cytoskeleton;	GO:0003924:GTPase activity;GO:0005198:structural molecule activity;GO:0005200:structural constituent of cytoskeleton;GO:0005525:GTP binding;	K07374
ENST00000301258	15.3266	7.18234	-1.09352	-3.54511	5e-05	0.000590433	Down	ENSG00000167653	8	143761874	143764142	+	PSCA	prostate stem cell antigen [Source:HGNC Symbol%3BAcc:9500]	-	GO:0005886:plasma membrane;GO:0031225:anchored component of membrane;	-	-
ENST00000301263	6.21073	0.344217	-4.17337	-4.3975	0.00095	0.00883635	Down	ENSG00000167656	8	143866296	143868008	-	LY6D	lymphocyte antigen 6 complex%2C locus D [Source:HGNC Symbol%3BAcc:13348]	GO:0007155:cell adhesion;GO:0030098:lymphocyte differentiation;GO:0035634:response to stilbenoid;	GO:0005886:plasma membrane;GO:0009986:cell surface;GO:0016020:membrane;GO:0031225:anchored component of membrane;	-	K06846
ENST00000301293	2.10087	0.157944	-3.7335	-5.65104	5e-05	0.000590433	Down	ENSG00000167680	19	4542600	4558507	-	SEMA6B	sema domain%2C transmembrane domain (TM)%2C and cytoplasmic domain%2C (semaphorin) 6B [Source:HGNC Symbol%3BAcc:10739]	GO:0007399:nervous system development;GO:0030154:cell differentiation;	GO:0005886:plasma membrane;GO:0016021:integral component of membrane;	GO:0030215:semaphorin receptor binding;	K06842
ENST00000301459	3.18122	0.860164	-1.8869	-7.18803	5e-05	0.000590433	Down	ENSG00000167771	11	63678693	63684316	-	RCOR2	REST corepressor 2 [Source:HGNC Symbol%3BAcc:27455]	GO:0006351:transcription, DNA-templated;GO:0045892:negative regulation of transcription, DNA-templated;	GO:0000785:chromatin;GO:0005634:nucleus;GO:0005667:transcription factor complex;	GO:0003677:DNA binding;GO:0003682:chromatin binding;GO:0003700:DNA-binding transcription factor activity;GO:0003714:transcription corepressor activity;	-
ENST00000301653	7.13838	3.54855	-1.00837	-4.57135	5e-05	0.000590433	Down	ENSG00000186832	17	39766030	39769005	-	KRT16	keratin 16 [Source:HGNC Symbol%3BAcc:6423]	GO:0007010:cytoskeleton organization;GO:0008283:cell proliferation;GO:0008544:epidermis development;GO:0010043:response to zinc ion;GO:0010212:response to ionizing radiation;GO:0030855:epithelial cell differentiation;GO:0045104:intermediate filament cytoskeleton organization;	GO:0005882:intermediate filament;GO:0045095:keratin filament;GO:0071944:cell periphery;	GO:0005200:structural constituent of cytoskeleton;GO:0005515:protein binding;	K07604
ENST00000301732	3.25236	8.90664	1.45339	8.80436	5e-05	0.000590433	Ups	ENSG00000167972	16	2325882	2390736	-	ABCA3	ATP-binding cassette%2C sub-family A (ABC1)%2C member 3 [Source:HGNC Symbol%3BAcc:33]	GO:0006810:transport;GO:0042493:response to drug;GO:0055085:transmembrane transport;	GO:0005886:plasma membrane;GO:0016020:membrane;GO:0016021:integral component of membrane;GO:0097208:alveolar lamellar body;GO:0097233:alveolar lamellar body membrane;	GO:0005215:transporter activity;GO:0005524:ATP binding;GO:0016887:ATPase activity;GO:0042626:ATPase activity, coupled to transmembrane movement of substances;	K05643
ENST00000301776	2.02161	5.13162	1.34391	3.04061	5e-05	0.000590433	Ups	ENSG00000162174	11	62104925	62160878	+	ASRGL1	asparaginase like 1 [Source:HGNC Symbol%3BAcc:16448]	GO:0006508:proteolysis;GO:0033345:asparagine catabolic process via L-aspartate;	GO:0005634:nucleus;GO:0005730:nucleolus;GO:0005737:cytoplasm;GO:0015630:microtubule cytoskeleton;	GO:0003948:N4-(beta-N-acetylglucosaminyl)-L-asparaginase activity;GO:0004067:asparaginase activity;GO:0008798:beta-aspartyl-peptidase activity;GO:0016787:hydrolase activity;	K13051
ENST00000302005	3.02392	0.503242	-2.5871	-3.43314	5e-05	0.000590433	Down	ENSG00000169271	5	53751445	53752207	+	HSPB3	heat shock 27kDa protein 3 [Source:HGNC Symbol%3BAcc:5248]	GO:0006986:response to unfolded protein;GO:0008219:cell death;	GO:0005634:nucleus;GO:0005737:cytoplasm;	-	K09544
ENST00000302079	11.2084	5.47308	-1.03416	-4.36204	5e-05	0.000590433	Down	ENSG00000154864	18	10670238	11148587	-	PIEZO2	piezo-type mechanosensitive ion channel component 2 [Source:HGNC Symbol%3BAcc:26270]	GO:0006812:cation transport;GO:0042391:regulation of membrane potential;	GO:0016021:integral component of membrane;	GO:0005261:cation channel activity;GO:0008381:mechanosensitive ion channel activity;	-
ENST00000302118	131.624	61.9437	-1.08739	-34.7244	5e-05	0.000590433	Down	ENSG00000169174	1	55505221	55530525	+	PCSK9	proprotein convertase subtilisin/kexin type 9 [Source:HGNC Symbol%3BAcc:20001]	GO:0001822:kidney development;GO:0001889:liver development;GO:0001920:negative regulation of receptor recycling;GO:0002092:positive regulation of receptor internalization;GO:0006508:proteolysis;GO:0006641:triglyceride metabolic process;GO:0006644:phospholipid metabolic process;GO:0006915:apoptotic process;GO:0007041:lysosomal transport;GO:0008203:cholesterol metabolic process;GO:0009267:cellular …	GO:0005615:extracellular space;GO:0005737:cytoplasm;GO:0005764:lysosome;GO:0005769:early endosome;GO:0005770:late endosome;GO:0005783:endoplasmic reticulum;GO:0005791:rough endoplasmic reticulum;GO:0005794:Golgi apparatus;GO:0009986:cell surface;GO:0031232:extrinsic component of external side of plasma membrane;GO:0048471:perinuclear region of cytoplasm;	GO:0004252:serine-type endopeptidase activity;GO:0005515:protein binding;GO:0019871:sodium channel inhibitor activity;GO:0030169:low-density lipoprotein particle binding;GO:0034185:apolipoprotein binding;GO:0034189:very-low-density lipoprotein particle binding;GO:0034190:apolipoprotein receptor binding;GO:0042802:identical protein binding;GO:0043621:protein self-association;GO:0050750:low-density…	K13050
ENST00000302904	2.30645	0.982803	-1.2307	-2.31028	5e-05	0.000590433	Down	ENSG00000108312	17	42282401	42298994	-	UBTF	upstream binding transcription factor%2C RNA polymerase I [Source:HGNC Symbol%3BAcc:12511]	GO:0000183:chromatin silencing at rDNA;GO:0006356:regulation of transcription by RNA polymerase I;GO:0006360:transcription by RNA polymerase I;GO:0006361:transcription initiation from RNA polymerase I promoter;GO:0006362:transcription elongation from RNA polymerase I promoter;GO:0006363:termination of RNA polymerase I transcription;GO:0010467:gene expression;GO:0045943:positive regulation of tran…	GO:0005654:nucleoplasm;GO:0005730:nucleolus;	GO:0003677:DNA binding;GO:0005515:protein binding;	K09273
ENST00000302909	1.74021	0.603396	-1.52808	-7.51454	5e-05	0.000590433	Down	ENSG00000171303	2	26915619	26956288	+	KCNK3	potassium channel%2C subfamily K%2C member 3 [Source:HGNC Symbol%3BAcc:6278]	GO:0006813:potassium ion transport;GO:0007268:chemical synaptic transmission;GO:0007420:brain development;GO:0042493:response to drug;GO:0051481:negative regulation of cytosolic calcium ion concentration;GO:0071294:cellular response to zinc ion;GO:0071456:cellular response to hypoxia;GO:0090102:cochlea development;	GO:0005886:plasma membrane;GO:0005887:integral component of plasma membrane;	GO:0005252:open rectifier potassium channel activity;GO:0005267:potassium channel activity;GO:0008022:protein C-terminus binding;GO:0042803:protein homodimerization activity;GO:0046982:protein heterodimerization activity;	K04914
ENST00000303375	44.6716	20.5624	-1.11935	-14.5344	5e-05	0.000590433	Down	ENSG00000011028	17	60704762	60770958	+	MRC2	mannose receptor%2C C type 2 [Source:HGNC Symbol%3BAcc:16875]	GO:0006897:endocytosis;	GO:0016021:integral component of membrane;	GO:0030246:carbohydrate binding;	K06560
ENST00000303531	0.954205	0.0593463	-4.00707	-7.27819	5e-05	0.000590433	Down	ENSG00000166501	16	23847345	24231932	+	PRKCB	protein kinase C%2C beta [Source:HGNC Symbol%3BAcc:9395]	GO:0006351:transcription, DNA-templated;GO:0006357:regulation of transcription by RNA polymerase II;GO:0006468:protein phosphorylation;GO:0006816:calcium ion transport;GO:0006874:cellular calcium ion homeostasis;GO:0006915:apoptotic process;GO:0007165:signal transduction;GO:0007268:chemical synaptic transmission;GO:0007596:blood coagulation;GO:0010829:negative regulation of glucose transmembrane …	GO:0005634:nucleus;GO:0005737:cytoplasm;GO:0005829:cytosol;GO:0005886:plasma membrane;	GO:0003682:chromatin binding;GO:0004674:protein serine/threonine kinase activity;GO:0004697:protein kinase C activity;GO:0005080:protein kinase C binding;GO:0005246:calcium channel regulator activity;GO:0005515:protein binding;GO:0005524:ATP binding;GO:0008270:zinc ion binding;GO:0030374:nuclear receptor transcription coactivator activity;GO:0035403:histone kinase activity (H3-T6 specific);GO:004…	K02677
ENST00000304546	23.4431	2.95285	-2.98898	-13.2731	5e-05	0.000590433	Down	ENSG00000171551	2	233344537	233352538	-	ECEL1	endothelin converting enzyme-like 1 [Source:HGNC Symbol%3BAcc:3147]	GO:0003016:respiratory system process;GO:0006508:proteolysis;GO:0007218:neuropeptide signaling pathway;	GO:0005887:integral component of plasma membrane;	GO:0004222:metalloendopeptidase activity;GO:0008237:metallopeptidase activity;GO:0046872:metal ion binding;	K09610
ENST00000305544	29.0878	12.1985	-1.25371	-15.3931	5e-05	0.000590433	Down	ENSG00000172037	3	49158566	49170453	-	LAMB2	laminin%2C beta 2 (laminin S) [Source:HGNC Symbol%3BAcc:6487]	GO:0007155:cell adhesion;GO:0007411:axon guidance;GO:0007528:neuromuscular junction development;GO:0007601:visual perception;GO:0014002:astrocyte development;GO:0014044:Schwann cell development;GO:0030198:extracellular matrix organization;GO:0048677:axon extension involved in regeneration;GO:0060041:retina development in camera-type eye;GO:0072249:metanephric glomerular visceral epithelial cell d…	GO:0005604:basement membrane;GO:0005608:laminin-3 complex;GO:0031012:extracellular matrix;GO:0043260:laminin-11 complex;GO:0045202:synapse;	GO:0005178:integrin binding;GO:0005198:structural molecule activity;	K06243
ENST00000306243	18.0273	7.71494	-1.22446	-11.9458	5e-05	0.000590433	Down	ENSG00000169105	15	40763160	40765353	+	CHST14	carbohydrate (N-acetylgalactosamine 4-0) sulfotransferase 14 [Source:HGNC Symbol%3BAcc:24464]	GO:0005975:carbohydrate metabolic process;GO:0016051:carbohydrate biosynthetic process;GO:0030203:glycosaminoglycan metabolic process;GO:0030204:chondroitin sulfate metabolic process;GO:0030208:dermatan sulfate biosynthetic process;GO:0044281:small molecule metabolic process;GO:0050655:dermatan sulfate proteoglycan metabolic process;	GO:0000139:Golgi membrane;GO:0016021:integral component of membrane;	GO:0001537:N-acetylgalactosamine 4-O-sulfotransferase activity;GO:0008146:sulfotransferase activity;GO:0042301:phosphate ion binding;	K08105
ENST00000306349	21.2306	9.72594	-1.12624	-2.54873	5e-05	0.000590433	Down	ENSG00000168487	8	22022765	22058995	+	BMP1	bone morphogenetic protein 1 [Source:HGNC Symbol%3BAcc:1067]	GO:0001501:skeletal system development;GO:0001502:cartilage condensation;GO:0001503:ossification;GO:0006508:proteolysis;GO:0007275:multicellular organism development;GO:0030154:cell differentiation;GO:0030198:extracellular matrix organization;GO:0042157:lipoprotein metabolic process;GO:0044281:small molecule metabolic process;GO:0061036:positive regulation of cartilage development;	GO:0005576:extracellular region;GO:0005615:extracellular space;GO:0005794:Golgi apparatus;	GO:0004222:metalloendopeptidase activity;GO:0005125:cytokine activity;GO:0005509:calcium ion binding;GO:0008083:growth factor activity;GO:0008233:peptidase activity;GO:0008237:metallopeptidase activity;GO:0008270:zinc ion binding;	K05502
ENST00000306353	0.258107	1.15222	2.15838	1.92116	0.0042	0.0318187	Ups	ENSG00000168890	2	85825671	85829821	-	TMEM150A	transmembrane protein 150A [Source:HGNC Symbol%3BAcc:24677]	GO:0009056:catabolic process;	GO:0005886:plasma membrane;GO:0016021:integral component of membrane;	-	-
ENST00000306465	1.72545	0.355545	-2.27887	-2.02925	0.0032	0.0253209	Down	ENSG00000151665	2	46808424	46844190	-	PIGF	phosphatidylinositol glycan anchor biosynthesis%2C class F [Source:HGNC Symbol%3BAcc:8962]	GO:0006501:C-terminal protein lipidation;GO:0006506:GPI anchor biosynthetic process;GO:0016254:preassembly of GPI anchor in ER membrane;GO:0043687:post-translational protein modification;GO:0044267:cellular protein metabolic process;	GO:0005789:endoplasmic reticulum membrane;GO:0016021:integral component of membrane;	GO:0004307:ethanolaminephosphotransferase activity;	K05287
ENST00000306502	0.639835	1.66067	1.376	2.7387	0.0005	0.00500768	Ups	ENSG00000170100	16	89287484	89295122	+	ZNF778	zinc finger protein 778 [Source:HGNC Symbol%3BAcc:26479]	GO:0006351:transcription, DNA-templated;GO:0006355:regulation of transcription, DNA-templated;	GO:0005622:intracellular;GO:0005634:nucleus;	GO:0003676:nucleic acid binding;GO:0003677:DNA binding;GO:0046872:metal ion binding;	K09228
ENST00000307078	1.48371	0.679225	-1.12724	-2.57704	0.0008	0.00761167	Down	ENSG00000168646	17	63524681	63557765	-	AXIN2	axin 2 [Source:HGNC Symbol%3BAcc:904]	GO:0001756:somitogenesis;GO:0001934:positive regulation of protein phosphorylation;GO:0001957:intramembranous ossification;GO:0003413:chondrocyte differentiation involved in endochondral bone morphogenesis;GO:0007275:multicellular organism development;GO:0008219:cell death;GO:0008283:cell proliferation;GO:0008285:negative regulation of cell proliferation;GO:0009950:dorsal/ventral axis specificati…	GO:0005622:intracellular;GO:0005634:nucleus;GO:0005737:cytoplasm;GO:0005813:centrosome;GO:0005881:cytoplasmic microtubule;GO:0005886:plasma membrane;GO:0005938:cell cortex;GO:0014069:postsynaptic density;GO:0030877:beta-catenin destruction complex;	GO:0004871:obsolete signal transducer activity;GO:0005096:GTPase activator activity;GO:0008013:beta-catenin binding;GO:0019899:enzyme binding;GO:0019901:protein kinase binding;GO:0031625:ubiquitin protein ligase binding;GO:0070016:armadillo repeat domain binding;GO:0070411:I-SMAD binding;	K04385
ENST00000307358	35.2154	74.822	1.08726	19.1614	5e-05	0.000590433	Ups	ENSG00000170801	4	8271492	8308838	+	HTRA3	HtrA serine peptidase 3 [Source:HGNC Symbol%3BAcc:30406]	GO:0001558:regulation of cell growth;GO:0006508:proteolysis;GO:0030512:negative regulation of transforming growth factor beta receptor signaling pathway;GO:0030514:negative regulation of BMP signaling pathway;	GO:0005576:extracellular region;	GO:0004175:endopeptidase activity;GO:0004252:serine-type endopeptidase activity;GO:0005515:protein binding;GO:0005520:insulin-like growth factor binding;GO:0008236:serine-type peptidase activity;	K08785
ENST00000307407	1.6087	0.272124	-2.56356	-3.61744	5e-05	0.000590433	Down	ENSG00000169429	4	74606223	74609433	+	IL8	interleukin 8 [Source:HGNC Symbol%3BAcc:6025]	GO:0001525:angiogenesis;GO:0002237:response to molecule of bacterial origin;GO:0006928:movement of cell or subcellular component;GO:0006954:inflammatory response;GO:0006955:immune response;GO:0006987:obsolete activation of signaling protein activity involved in unfolded protein response;GO:0007050:cell cycle arrest;GO:0007165:signal transduction;GO:0007186:G protein-coupled receptor signaling pat…	GO:0005576:extracellular region;GO:0005615:extracellular space;	GO:0005153:interleukin-8 receptor binding;GO:0005515:protein binding;GO:0008009:chemokine activity;	K10030
ENST00000307526	2.01075	0.718922	-1.48382	-3.05478	5e-05	0.000590433	Down	ENSG00000170293	3	32280171	32411817	+	CMTM8	CKLF-like MARVEL transmembrane domain containing 8 [Source:HGNC Symbol%3BAcc:19179]	GO:0006935:chemotaxis;	GO:0005615:extracellular space;GO:0005634:nucleus;GO:0005737:cytoplasm;GO:0016021:integral component of membrane;	GO:0005125:cytokine activity;	-
ENST00000307662	21.6404	9.14678	-1.24239	-16.6394	5e-05	0.000590433	Down	ENSG00000171992	5	150020220	150038782	+	SYNPO	synaptopodin [Source:HGNC Symbol%3BAcc:30672]	GO:0032233:positive regulation of actin filament bundle assembly;GO:0051492:regulation of stress fiber assembly;	GO:0001725:stress fiber;GO:0005737:cytoplasm;GO:0005886:plasma membrane;GO:0005923:bicellular tight junction;GO:0014069:postsynaptic density;GO:0015629:actin cytoskeleton;GO:0043197:dendritic spine;GO:0043204:perikaryon;GO:0045211:postsynaptic membrane;	GO:0003779:actin binding;GO:0005515:protein binding;	-
ENST00000307677	3.25681	8.83158	1.43921	2.41037	5e-05	0.000590433	Ups	ENSG00000171552	20	30252255	30310701	-	BCL2L1	BCL2-like 1 [Source:HGNC Symbol%3BAcc:992]	GO:0000910:cytokinesis;GO:0001541:ovarian follicle development;GO:0001701:in utero embryonic development;GO:0001836:release of cytochrome c from mitochondria;GO:0006915:apoptotic process;GO:0007093:mitotic cell cycle checkpoint;GO:0007281:germ cell development;GO:0007283:spermatogenesis;GO:0008283:cell proliferation;GO:0008284:positive regulation of cell proliferation;GO:0008584:male gonad develo…	GO:0005737:cytoplasm;GO:0005739:mitochondrion;GO:0005741:mitochondrial outer membrane;GO:0005813:centrosome;GO:0005829:cytosol;GO:0016021:integral component of membrane;GO:0031965:nuclear membrane;GO:0031966:mitochondrial membrane;GO:0097136:Bcl-2 family protein complex;	GO:0005515:protein binding;GO:0019901:protein kinase binding;GO:0042802:identical protein binding;GO:0046982:protein heterodimerization activity;GO:0051434:BH3 domain binding;	K04570
ENST00000308249	0.0683466	0.736566	3.42987	4.12663	0.00025	0.0026542	Ups	ENSG00000175175	17	56833230	57058983	+	PPM1E	protein phosphatase%2C Mg2+/Mn2+ dependent%2C 1E [Source:HGNC Symbol%3BAcc:19322]	GO:0006469:negative regulation of protein kinase activity;GO:0035690:cellular response to drug;GO:0035970:peptidyl-threonine dephosphorylation;GO:0051496:positive regulation of stress fiber assembly;	GO:0005634:nucleus;GO:0005730:nucleolus;GO:0005737:cytoplasm;	GO:0004722:protein serine/threonine phosphatase activity;GO:0005515:protein binding;GO:0046872:metal ion binding;	K17501
ENST00000309166	1.15299	3.33747	1.53338	7.74547	5e-05	0.000590433	Ups	ENSG00000175352	11	9002123	9025596	-	NRIP3	nuclear receptor interacting protein 3 [Source:HGNC Symbol%3BAcc:1167]	GO:0006508:proteolysis;	-	GO:0004190:aspartic-type endopeptidase activity;	K17985
ENST00000309190	11.6355	5.74192	-1.01892	-2.40565	0.0005	0.00500768	Down	ENSG00000153113	5	96038505	96110387	+	CAST	calpastatin [Source:HGNC Symbol%3BAcc:1515]	GO:0010466:negative regulation of peptidase activity;GO:0010951:negative regulation of endopeptidase activity;GO:2000675:negative regulation of type B pancreatic cell apoptotic process;	GO:0016020:membrane;	GO:0004866:endopeptidase inhibitor activity;GO:0004869:cysteine-type endopeptidase inhibitor activity;GO:0005515:protein binding;	K04281
ENST00000309415	0.523614	2.73533	2.38514	5.12231	5e-05	0.000590433	Ups	ENSG00000172985	2	109745997	110259248	+	SH3RF3	SH3 domain containing ring finger 3 [Source:HGNC Symbol%3BAcc:24699]	-	-	GO:0008270:zinc ion binding;	K12171
ENST00000309608	0.688464	1.60108	1.21759	1.96717	0.00245	0.0202427	Ups	ENSG00000145002	8	12283123	12293852	-	FAM86B2	family with sequence similarity 86%2C member B2 [Source:HGNC Symbol%3BAcc:32222]	-	-	-	K12354
ENST00000309893	9.14008	0	-inf	-nan	5e-05	0.000590433	Down	ENSG00000174990	16	87921625	87970122	-	CA5A	carbonic anhydrase VA%2C mitochondrial [Source:HGNC Symbol%3BAcc:1377]	GO:0006730:one-carbon metabolic process;GO:0015701:bicarbonate transport;GO:0044281:small molecule metabolic process;	GO:0005739:mitochondrion;GO:0005759:mitochondrial matrix;	GO:0004089:carbonate dehydratase activity;GO:0008270:zinc ion binding;	K01672
ENST00000309996	33.2191	16.3175	-1.02559	-12.2943	5e-05	0.000590433	Down	ENSG00000173898	11	66452721	66488870	-	SPTBN2	spectrin%2C beta%2C non-erythrocytic 2 [Source:HGNC Symbol%3BAcc:11276]	GO:0007411:axon guidance;GO:0007416:synapse assembly;GO:0008219:cell death;GO:0016192:vesicle-mediated transport;GO:0019886:antigen processing and presentation of exogenous peptide antigen via MHC class II;GO:0021692:cerebellar Purkinje cell layer morphogenesis;GO:0030534:adult behavior;GO:0035264:multicellular organism growth;GO:0051693:actin filament capping;	GO:0005829:cytosol;GO:0008091:spectrin;GO:0043025:neuronal cell body;	GO:0003779:actin binding;GO:0005200:structural constituent of cytoskeleton;GO:0005543:phospholipid binding;	K06115
ENST00000310054	3.3397	10.3373	1.63007	9.74481	5e-05	0.000590433	Ups	ENSG00000167600	19	41698954	41713444	+	CYP2S1	cytochrome P450%2C family 2%2C subfamily S%2C polypeptide 1 [Source:HGNC Symbol%3BAcc:15654]	GO:0006805:xenobiotic metabolic process;GO:0044281:small molecule metabolic process;GO:0055114:oxidation-reduction process;	GO:0005783:endoplasmic reticulum;GO:0005789:endoplasmic reticulum membrane;	GO:0004497:monooxygenase activity;GO:0005506:iron ion binding;GO:0009055:electron transfer activity;GO:0016705:oxidoreductase activity, acting on paired donors, with incorporation or reduction of molecular oxygen;GO:0020037:heme binding;GO:0070330:aromatase activity;	K07420
ENST00000310169	1.74157	4.44432	1.35157	6.44461	5e-05	0.000590433	Ups	ENSG00000174343	4	40337346	40357234	+	CHRNA9	cholinergic receptor%2C nicotinic%2C alpha 9 (neuronal) [Source:HGNC Symbol%3BAcc:14079]	GO:0007204:positive regulation of cytosolic calcium ion concentration;GO:0007268:chemical synaptic transmission;GO:0042472:inner ear morphogenesis;GO:0050910:detection of mechanical stimulus involved in sensory perception of sound;	GO:0005886:plasma membrane;GO:0005892:acetylcholine-gated channel complex;GO:0030054:cell junction;GO:0045211:postsynaptic membrane;	GO:0005262:calcium channel activity;	K04810
ENST00000310624	21.9865	71.4231	1.69977	39.7986	5e-05	0.000590433	Ups	ENSG00000100285	22	29876219	29887379	+	NEFH	neurofilament%2C heavy polypeptide [Source:HGNC Symbol%3BAcc:7737]	GO:0000226:microtubule cytoskeleton organization;GO:0007399:nervous system development;GO:0008219:cell death;GO:0045110:intermediate filament bundle assembly;GO:0048936:peripheral nervous system neuron axonogenesis;GO:0060052:neurofilament cytoskeleton organization;	GO:0005739:mitochondrion;GO:0005883:neurofilament;GO:0030424:axon;	GO:0003674:molecular_function;GO:0005198:structural molecule activity;	K04574
ENST00000311043	8.70345	3.59411	-1.27595	-6.40698	5e-05	0.000590433	Down	ENSG00000166833	11	20044636	20143144	+	NAV2	neuron navigator 2 [Source:HGNC Symbol%3BAcc:15997]	GO:0003025:regulation of systemic arterial blood pressure by baroreceptor feedback;GO:0007605:sensory perception of sound;GO:0007608:sensory perception of smell;GO:0007626:locomotory behavior;GO:0021554:optic nerve development;GO:0021563:glossopharyngeal nerve development;GO:0021564:vagus nerve development;	GO:0005614:interstitial matrix;GO:0005634:nucleus;	GO:0004386:helicase activity;GO:0005524:ATP binding;GO:0008201:heparin binding;	K19483
ENST00000311075	0.0976547	6.01209	5.94403	9.0677	5e-05	0.000590433	Ups	ENSG00000173702	3	124624289	124653595	-	MUC13	mucin 13%2C cell surface associated [Source:HGNC Symbol%3BAcc:7511]	GO:0016266:O-glycan processing;GO:0043687:post-translational protein modification;GO:0044267:cellular protein metabolic process;	GO:0005576:extracellular region;GO:0005796:Golgi lumen;GO:0016021:integral component of membrane;GO:0016324:apical plasma membrane;	-	K17298
ENST00000311852	1.64223	0.80227	-1.03349	-3.2355	5e-05	0.000590433	Down	ENSG00000157227	14	23305766	23316970	+	MMP14	matrix metallopeptidase 14 (membrane-inserted) [Source:HGNC Symbol%3BAcc:7160]	GO:0001503:ossification;GO:0001525:angiogenesis;GO:0001541:ovarian follicle development;GO:0001666:response to hypoxia;GO:0001935:endothelial cell proliferation;GO:0006508:proteolysis;GO:0006979:response to oxidative stress;GO:0009612:response to mechanical stimulus;GO:0022617:extracellular matrix disassembly;GO:0030198:extracellular matrix organization;GO:0030307:positive regulation of cell grow…	GO:0005737:cytoplasm;GO:0005796:Golgi lumen;GO:0005886:plasma membrane;GO:0005887:integral component of plasma membrane;GO:0031012:extracellular matrix;GO:0042470:melanosome;	GO:0003700:DNA-binding transcription factor activity;GO:0004222:metalloendopeptidase activity;GO:0005178:integrin binding;GO:0005509:calcium ion binding;GO:0005515:protein binding;GO:0008270:zinc ion binding;GO:0016504:peptidase activator activity;	K07763
ENST00000311922	18.6605	8.06525	-1.2102	-14.6614	5e-05	0.000590433	Down	ENSG00000173334	8	126442563	126450647	+	TRIB1	tribbles pseudokinase 1 [Source:HGNC Symbol%3BAcc:16891]	GO:0006468:protein phosphorylation;GO:0006469:negative regulation of protein kinase activity;GO:0007254:JNK cascade;GO:0014912:negative regulation of smooth muscle cell migration;GO:0031665:negative regulation of lipopolysaccharide-mediated signaling pathway;GO:0032436:positive regulation of proteasomal ubiquitin-dependent protein catabolic process;GO:0032496:response to lipopolysaccharide;GO:004…	GO:0005634:nucleus;GO:0005737:cytoplasm;	GO:0004672:protein kinase activity;GO:0004860:protein kinase inhibitor activity;GO:0005524:ATP binding;GO:0008134:transcription factor binding;GO:0031434:mitogen-activated protein kinase kinase binding;GO:0031625:ubiquitin protein ligase binding;GO:0055106:ubiquitin-protein transferase regulator activity;	K08814
ENST00000311946	1.37328	0.351528	-1.96591	-3.5229	5e-05	0.000590433	Down	ENSG00000172548	5	156887027	156901725	+	NIPAL4	NIPA-like domain containing 4 [Source:HGNC Symbol%3BAcc:28018]	-	GO:0016021:integral component of membrane;	GO:0015095:magnesium ion transmembrane transporter activity;	-
ENST00000312221	5.37993	2.35855	-1.18969	-4.04741	5e-05	0.000590433	Down	ENSG00000110628	11	2923423	2946476	+	SLC22A18	solute carrier family 22%2C member 18 [Source:HGNC Symbol%3BAcc:10964]	GO:0006855:drug transmembrane transport;GO:0007588:excretion;GO:0015695:organic cation transport;GO:0015893:drug transport;GO:0055085:transmembrane transport;	GO:0005635:nuclear envelope;GO:0005886:plasma membrane;GO:0016021:integral component of membrane;GO:0016324:apical plasma membrane;GO:0044444:cytoplasmic part;	GO:0005215:transporter activity;GO:0015238:drug transmembrane transporter activity;GO:0015293:symporter activity;GO:0031625:ubiquitin protein ligase binding;	K08214
ENST00000312280	7.41224	1.98707	-1.89927	-2.5402	0.0014	0.0124635	Down	ENSG00000109099	17	15133095	15168624	-	PMP22	peripheral myelin protein 22 [Source:HGNC Symbol%3BAcc:9118]	GO:0007268:chemical synaptic transmission;GO:0007422:peripheral nervous system development;GO:0008285:negative regulation of cell proliferation;GO:0010977:negative regulation of neuron projection development;GO:0032288:myelin assembly;	GO:0005886:plasma membrane;GO:0005923:bicellular tight junction;GO:0016021:integral component of membrane;GO:0043218:compact myelin;	GO:0005515:protein binding;	K19289
ENST00000312293	51.2765	24.9012	-1.04208	-3.15954	5e-05	0.000590433	Down	ENSG00000110195	11	71900602	71907344	+	FOLR1	folate receptor 1 (adult) [Source:HGNC Symbol%3BAcc:3791]	GO:0006898:receptor-mediated endocytosis;GO:0008219:cell death;GO:0015884:folic acid transport;GO:0046655:folic acid metabolic process;	GO:0005576:extracellular region;GO:0005886:plasma membrane;GO:0005887:integral component of plasma membrane;GO:0016020:membrane;GO:0031225:anchored component of membrane;	GO:0005542:folic acid binding;	K13649
ENST00000312492	0.803042	1.61338	1.00654	2.04733	0.00105	0.00965669	Ups	ENSG00000172789	12	54426637	54429142	+	HOXC5	homeobox C5 [Source:HGNC Symbol%3BAcc:5127]	GO:0006351:transcription, DNA-templated;GO:0006357:regulation of transcription by RNA polymerase II;GO:0009952:anterior/posterior pattern specification;GO:0048706:embryonic skeletal system development;	GO:0005634:nucleus;GO:0005730:nucleolus;GO:0030054:cell junction;	GO:0003700:DNA-binding transcription factor activity;GO:0043565:sequence-specific DNA binding;	K09305
ENST00000312943	0.602205	1.74091	1.53152	2.35702	0.0004	0.00408985	Ups	ENSG00000146094	5	176928908	176937386	-	DOK3	docking protein 3 [Source:HGNC Symbol%3BAcc:24583]	GO:0007265:Ras protein signal transduction;	GO:0005737:cytoplasm;GO:0005886:plasma membrane;	GO:0005158:insulin receptor binding;GO:0005543:phospholipid binding;	-
ENST00000313156	0.651115	0.302867	-1.10423	-2.03886	0.0024	0.0198775	Down	ENSG00000175873	7	2477398	2487485	+	AC004840.9	-	-	-	-	-
ENST00000313552	2.9118	1.38322	-1.07388	-6.52629	5e-05	0.000590433	Down	ENSG00000168395	2	242641455	242668893	+	ING5	inhibitor of growth family%2C member 5 [Source:HGNC Symbol%3BAcc:19421]	GO:0006260:DNA replication;GO:0006351:transcription, DNA-templated;GO:0006473:protein acetylation;GO:0008285:negative regulation of cell proliferation;GO:0043065:positive regulation of apoptotic process;GO:0043966:histone H3 acetylation;GO:0045893:positive regulation of transcription, DNA-templated;GO:0045926:negative regulation of growth;	GO:0005634:nucleus;GO:0070776:MOZ/MORF histone acetyltransferase complex;	GO:0003682:chromatin binding;GO:0005515:protein binding;GO:0008270:zinc ion binding;GO:0035064:methylated histone binding;	K11345
ENST00000314088	5.2743	0.58326	-3.17677	-3.87013	0.00035	0.00362118	Down	ENSG00000180573	6	26124373	26139344	+	HIST1H2AC	histone cluster 1%2C H2ac [Source:HGNC Symbol%3BAcc:4733]	GO:0006334:nucleosome assembly;	GO:0000786:nucleosome;GO:0005634:nucleus;	GO:0003677:DNA binding;GO:0046982:protein heterodimerization activity;	K11251
ENST00000314262	7.20419	20.1657	1.485	4.6617	5e-05	0.000590433	Ups	ENSG00000087269	4	2939669	2965095	-	NOP14	NOP14 nucleolar protein [Source:HGNC Symbol%3BAcc:16821]	GO:0000447:endonucleolytic cleavage in ITS1 to separate SSU-rRNA from 5.8S rRNA and LSU-rRNA from tricistronic rRNA transcript (SSU-rRNA, 5.8S rRNA, LSU-rRNA);GO:0000462:maturation of SSU-rRNA from tricistronic rRNA transcript (SSU-rRNA, 5.8S rRNA, LSU-rRNA);GO:0000472:endonucleolytic cleavage to generate mature 5'-end of SSU-rRNA from (SSU-rRNA, 5.8S rRNA, LSU-rRNA);GO:0000480:endonucleolytic cl…	GO:0005730:nucleolus;GO:0005739:mitochondrion;GO:0030686:90S preribosome;GO:0030692:Noc4p-Nop14p complex;GO:0032040:small-subunit processome;	GO:0030515:snoRNA binding;	K14766
ENST00000315480	3.61752	1.11697	-1.69541	-2.98191	5e-05	0.000590433	Down	ENSG00000136878	9	132597749	132644107	+	USP20	ubiquitin specific peptidase 20 [Source:HGNC Symbol%3BAcc:12619]	GO:0006511:ubiquitin-dependent protein catabolic process;GO:0006897:endocytosis;GO:0008277:regulation of G protein-coupled receptor signaling pathway;GO:0016579:protein deubiquitination;GO:0070536:protein K63-linked deubiquitination;GO:0071108:protein K48-linked deubiquitination;	GO:0005575:cellular_component;GO:0005813:centrosome;GO:0048471:perinuclear region of cytoplasm;	GO:0001664:G protein-coupled receptor binding;GO:0004197:cysteine-type endopeptidase activity;GO:0004221:obsolete ubiquitin thiolesterase activity;GO:0005515:protein binding;GO:0008270:zinc ion binding;	K11848
ENST00000315713	0.639594	2.93662	2.19893	1.96637	0.00145	0.0128627	Ups	ENSG00000117528	1	94884035	94944279	+	ABCD3	ATP-binding cassette%2C sub-family D (ALD)%2C member 3 [Source:HGNC Symbol%3BAcc:67]	GO:0006200:obsolete ATP catabolic process;GO:0006635:fatty acid beta-oxidation;GO:0006810:transport;GO:0007031:peroxisome organization;GO:0042760:very long-chain fatty acid catabolic process;GO:0055085:transmembrane transport;	GO:0005743:mitochondrial inner membrane;GO:0005777:peroxisome;GO:0005778:peroxisomal membrane;GO:0005782:peroxisomal matrix;GO:0005829:cytosol;GO:0016021:integral component of membrane;GO:0043231:intracellular membrane-bounded organelle;	GO:0005515:protein binding;GO:0005524:ATP binding;GO:0016887:ATPase activity;GO:0042626:ATPase activity, coupled to transmembrane movement of substances;GO:0042803:protein homodimerization activity;	K05677
ENST00000315796	3.73254	1.625	-1.19972	-5.87926	5e-05	0.000590433	Down	ENSG00000172878	2	172864490	172947158	+	METAP1D	methionyl aminopeptidase type 1D (mitochondrial) [Source:HGNC Symbol%3BAcc:32583]	GO:0006508:proteolysis;GO:0018206:peptidyl-methionine modification;GO:0031365:N-terminal protein amino acid modification;	GO:0005739:mitochondrion;	GO:0004177:aminopeptidase activity;GO:0008235:metalloexopeptidase activity;GO:0046872:metal ion binding;	K01265
ENST00000315994	1.4171	3.19101	1.17107	3.15226	5e-05	0.000590433	Ups	ENSG00000107957	10	105359277	105453381	-	SH3PXD2A	SH3 and PX domains 2A [Source:HGNC Symbol%3BAcc:23664]	GO:0006801:superoxide metabolic process;GO:0007154:cell communication;	GO:0002102:podosome;GO:0005737:cytoplasm;GO:0030054:cell junction;GO:0042995:cell projection;	GO:0005515:protein binding;GO:0035091:phosphatidylinositol binding;	-
ENST00000316218	16.1308	8.00835	-1.01024	-4.87226	5e-05	0.000590433	Down	ENSG00000065485	3	122785917	122880951	+	PDIA5	protein disulfide isomerase family A%2C member 5 [Source:HGNC Symbol%3BAcc:24811]	GO:0006457:protein folding;GO:0006662:glycerol ether metabolic process;GO:0006950:response to stress;GO:0006987:obsolete activation of signaling protein activity involved in unfolded protein response;GO:0030968:endoplasmic reticulum unfolded protein response;GO:0044267:cellular protein metabolic process;GO:0045454:cell redox homeostasis;GO:0055114:oxidation-reduction process;	GO:0005788:endoplasmic reticulum lumen;GO:0005789:endoplasmic reticulum membrane;	GO:0003756:protein disulfide isomerase activity;GO:0009055:electron transfer activity;GO:0015035:protein disulfide oxidoreductase activity;GO:0016491:oxidoreductase activity;GO:0016853:isomerase activity;	K09583
ENST00000317114	3.65172	1.66884	-1.12973	-3.80462	5e-05	0.000590433	Down	ENSG00000177337	18	3594112	3598350	+	DLGAP1-AS1	DLGAP1 antisense RNA 1 [Source:HGNC Symbol%3BAcc:31676]	-	-	-	-
ENST00000317615	7.68408	2.43427	-1.65838	-2.37241	0.0038	0.0293276	Down	ENSG00000128789	18	12702425	12725739	+	PSMG2	proteasome (prosome%2C macropain) assembly chaperone 2 [Source:HGNC Symbol%3BAcc:24929]	GO:0006915:apoptotic process;GO:0007094:mitotic spindle assembly checkpoint;GO:0042981:regulation of apoptotic process;GO:0043248:proteasome assembly;	GO:0005634:nucleus;	GO:0005515:protein binding;	K11876
ENST00000318238	0.118356	0.527483	2.156	2.58267	0.00015	0.00165238	Ups	ENSG00000177409	7	92759368	92777681	-	SAMD9L	sterile alpha motif domain containing 9-like [Source:HGNC Symbol%3BAcc:1349]	-	-	-	-
ENST00000318631	1.2098	0.562873	-1.10388	-2.20925	0.0006	0.00589819	Down	ENSG00000180834	3	183533664	183543366	-	MAP6D1	MAP6 domain containing 1 [Source:HGNC Symbol%3BAcc:25753]	GO:0007026:negative regulation of microtubule depolymerization;GO:0018009:N-terminal peptidyl-L-cysteine N-palmitoylation;	GO:0005798:Golgi-associated vesicle;GO:0005801:cis-Golgi network;GO:0005874:microtubule;	GO:0005516:calmodulin binding;GO:0008017:microtubule binding;	-
ENST00000318837	6.48106	2.98379	-1.11908	-3.86828	5e-05	0.000590433	Down	ENSG00000143061	1	117119842	117209053	-	IGSF3	immunoglobulin superfamily%2C member 3 [Source:HGNC Symbol%3BAcc:5950]	-	GO:0016021:integral component of membrane;	-	K06522
ENST00000320322	11.6984	4.15084	-1.49484	-2.53361	0.00015	0.00165238	Down	ENSG00000178107	14	21576202	21584862	+	RP11-998D10.4	-	-	-	-	-
ENST00000321680	0.822347	1.79125	1.12315	1.91848	0.00365	0.0283456	Ups	ENSG00000164506	6	147525669	147705891	+	STXBP5	syntaxin binding protein 5 (tomosyn) [Source:HGNC Symbol%3BAcc:19665]	GO:0006887:exocytosis;GO:0015031:protein transport;GO:0016192:vesicle-mediated transport;GO:0045921:positive regulation of exocytosis;	GO:0005892:acetylcholine-gated channel complex;GO:0008021:synaptic vesicle;GO:0016021:integral component of membrane;GO:0030054:cell junction;GO:0030659:cytoplasmic vesicle membrane;	GO:0017075:syntaxin-1 binding;	K08518
ENST00000322038	9.1465	3.38477	-1.43416	-5.90773	5e-05	0.000590433	Down	ENSG00000179981	18	72922710	73001905	+	TSHZ1	teashirt zinc finger homeobox 1 [Source:HGNC Symbol%3BAcc:10669]	GO:0006351:transcription, DNA-templated;GO:0009952:anterior/posterior pattern specification;GO:0010468:regulation of gene expression;GO:0042474:middle ear morphogenesis;GO:0060023:soft palate development;	GO:0005634:nucleus;GO:0005730:nucleolus;	GO:0003700:DNA-binding transcription factor activity;GO:0043565:sequence-specific DNA binding;GO:0046872:metal ion binding;	K09236
ENST00000322054	0.453982	1.13042	1.31615	2.61487	0.00015	0.00165238	Ups	ENSG00000013016	2	31457203	31492313	+	EHD3	EH-domain containing 3 [Source:HGNC Symbol%3BAcc:3244]	GO:0007596:blood coagulation;GO:0032456:endocytic recycling;GO:0051260:protein homooligomerization;GO:0086036:regulation of cardiac muscle cell membrane potential;	GO:0005634:nucleus;GO:0005737:cytoplasm;GO:0005886:plasma membrane;GO:0010008:endosome membrane;GO:0030139:endocytic vesicle;GO:0048471:perinuclear region of cytoplasm;GO:0055038:recycling endosome membrane;	GO:0003676:nucleic acid binding;GO:0003924:GTPase activity;GO:0005509:calcium ion binding;GO:0005515:protein binding;GO:0005524:ATP binding;GO:0005525:GTP binding;	K12476
ENST00000322475	0.362869	2.64289	2.8646	4.67746	5e-05	0.000590433	Ups	ENSG00000150510	13	51796503	51858377	+	FAM124A	family with sequence similarity 124A [Source:HGNC Symbol%3BAcc:26413]	-	-	-	K17675
ENST00000322563	0.762682	0.266658	-1.51609	-2.46268	0.0003	0.00313823	Down	ENSG00000085741	11	75897369	75917576	-	WNT11	wingless-type MMTV integration site family%2C member 11 [Source:HGNC Symbol%3BAcc:12776]	GO:0001649:osteoblast differentiation;GO:0003151:outflow tract morphogenesis;GO:0006468:protein phosphorylation;GO:0010628:positive regulation of gene expression;GO:0030182:neuron differentiation;GO:0030282:bone mineralization;GO:0030308:negative regulation of cell growth;GO:0030325:adrenal gland development;GO:0030335:positive regulation of cell migration;GO:0030336:negative regulation of cell m…	GO:0005576:extracellular region;GO:0005615:extracellular space;GO:0005737:cytoplasm;	GO:0005109:frizzled binding;GO:0030295:protein kinase activator activity;GO:0044212:transcription regulatory region DNA binding;	K01384
ENST00000322893	1.21141	0.309041	-1.97082	-2.74868	0.00155	0.0136263	Down	ENSG00000140015	14	63173287	63512173	-	KCNH5	potassium voltage-gated channel%2C subfamily H (eag-related)%2C member 5 [Source:HGNC Symbol%3BAcc:6254]	GO:0007268:chemical synaptic transmission;GO:0010389:regulation of G2/M transition of mitotic cell cycle;GO:0042391:regulation of membrane potential;GO:0071805:potassium ion transmembrane transport;	GO:0005622:intracellular;GO:0005886:plasma membrane;GO:0005887:integral component of plasma membrane;GO:0009986:cell surface;GO:0016021:integral component of membrane;	GO:0000155:phosphorelay sensor kinase activity;GO:0005249:voltage-gated potassium channel activity;GO:0005516:calmodulin binding;	K04908
ENST00000322954	3.93065	1.63101	-1.269	-5.26224	5e-05	0.000590433	Down	ENSG00000137831	15	70946893	71055932	-	UACA	uveal autoantigen with coiled-coil domains and ankyrin repeats [Source:HGNC Symbol%3BAcc:15947]	GO:0008150:biological_process;GO:0008630:intrinsic apoptotic signaling pathway in response to DNA damage;GO:0008631:intrinsic apoptotic signaling pathway in response to oxidative stress;GO:0009411:response to UV;GO:0042307:positive regulation of protein import into nucleus;GO:0043065:positive regulation of apoptotic process;GO:0043280:positive regulation of cysteine-type endopeptidase activity in…	GO:0005576:extracellular region;GO:0005634:nucleus;GO:0005635:nuclear envelope;GO:0005737:cytoplasm;GO:0005739:mitochondrion;GO:0005856:cytoskeleton;GO:0016020:membrane;GO:0043293:apoptosome;GO:0048471:perinuclear region of cytoplasm;	GO:0003674:molecular_function;GO:0005515:protein binding;	K12581
ENST00000323646	1.24157	2.71579	1.12921	2.86383	0.0001	0.00113231	Ups	ENSG00000176485	11	63340667	63381841	-	PLA2G16	phospholipase A2%2C group XVI [Source:HGNC Symbol%3BAcc:17825]	GO:0006644:phospholipid metabolic process;GO:0008654:phospholipid biosynthetic process;GO:0016042:lipid catabolic process;GO:0036149:phosphatidylinositol acyl-chain remodeling;GO:0036150:phosphatidylserine acyl-chain remodeling;GO:0036151:phosphatidylcholine acyl-chain remodeling;GO:0036152:phosphatidylethanolamine acyl-chain remodeling;GO:0044281:small molecule metabolic process;GO:0045786:negat…	GO:0005575:cellular_component;GO:0005783:endoplasmic reticulum;GO:0005829:cytosol;GO:0016020:membrane;GO:0016021:integral component of membrane;GO:0048471:perinuclear region of cytoplasm;	GO:0004623:phospholipase A2 activity;GO:0005515:protein binding;GO:0008970:phospholipase A1 activity;GO:0052739:phosphatidylserine 1-acylhydrolase activity;GO:0052740:1-acyl-2-lysophosphatidylserine acylhydrolase activity;	K16817
ENST00000323813	2.37505	0.78962	-1.58873	-2.24951	0.00235	0.0195343	Down	ENSG00000176912	18	649620	658340	-	C18orf56	chromosome 18 open reading frame 56 [Source:HGNC Symbol%3BAcc:29553]	-	-	-	K00560
ENST00000323926	15.2749	2.80509	-2.44504	-10.0056	5e-05	0.000590433	Down	ENSG00000115414	2	216225177	216300791	-	FN1	fibronectin 1 [Source:HGNC Symbol%3BAcc:3778]	GO:0001525:angiogenesis;GO:0002576:platelet degranulation;GO:0006953:acute-phase response;GO:0007044:cell-substrate junction assembly;GO:0007155:cell adhesion;GO:0007161:calcium-independent cell-matrix adhesion;GO:0007596:blood coagulation;GO:0008360:regulation of cell shape;GO:0009611:response to wounding;GO:0016477:cell migration;GO:0018149:peptide cross-linking;GO:0030168:platelet activation;G…	GO:0005576:extracellular region;GO:0005577:fibrinogen complex;GO:0005604:basement membrane;GO:0005615:extracellular space;GO:0005793:endoplasmic reticulum-Golgi intermediate compartment;GO:0016324:apical plasma membrane;GO:0031012:extracellular matrix;GO:0031093:platelet alpha granule lumen;	GO:0005201:extracellular matrix structural constituent;GO:0005515:protein binding;GO:0005518:collagen binding;GO:0008201:heparin binding;GO:0016504:peptidase activator activity;	K05717
ENST00000324068	0.528041	0	-inf	-nan	5e-05	0.000590433	Down	ENSG00000077274	X	110488331	110513751	-	CAPN6	calpain 6 [Source:HGNC Symbol%3BAcc:1483]	GO:0001578:microtubule bundle formation;GO:0006508:proteolysis;GO:0051493:regulation of cytoskeleton organization;	GO:0005874:microtubule;GO:0005876:spindle microtubule;GO:0048471:perinuclear region of cytoplasm;	GO:0004198:calcium-dependent cysteine-type endopeptidase activity;GO:0008017:microtubule binding;	K08575
ENST00000324300	0.496925	1.06863	1.10467	3.10157	5e-05	0.000590433	Ups	ENSG00000151617	4	148402084	148466106	+	EDNRA	endothelin receptor type A [Source:HGNC Symbol%3BAcc:3179]	GO:0001569:branching involved in blood vessel morphogenesis;GO:0001666:response to hypoxia;GO:0001701:in utero embryonic development;GO:0001821:histamine secretion;GO:0001934:positive regulation of protein phosphorylation;GO:0003094:glomerular filtration;GO:0006939:smooth muscle contraction;GO:0007165:signal transduction;GO:0007186:G protein-coupled receptor signaling pathway;GO:0007190:activatio…	GO:0005886:plasma membrane;GO:0005887:integral component of plasma membrane;GO:0016020:membrane;GO:0030315:T-tubule;GO:0031965:nuclear membrane;	GO:0004435:phosphatidylinositol phospholipase C activity;GO:0004962:endothelin receptor activity;GO:0005515:protein binding;	K04197
ENST00000326004	134.941	52.0628	-1.37401	-6.92965	5e-05	0.000590433	Down	ENSG00000189403	13	31035633	31040075	-	HMGB1	high mobility group box 1 [Source:HGNC Symbol%3BAcc:4983]	GO:0000122:negative regulation of transcription by RNA polymerase II;GO:0001773:myeloid dendritic cell activation;GO:0002407:dendritic cell chemotaxis;GO:0002437:inflammatory response to antigenic stimulus;GO:0006265:DNA topological change;GO:0006288:base-excision repair, DNA ligation;GO:0006309:apoptotic DNA fragmentation;GO:0006310:DNA recombination;GO:0006357:regulation of transcription by RNA…	GO:0000793:condensed chromosome;GO:0005576:extracellular region;GO:0005615:extracellular space;GO:0005634:nucleus;GO:0005654:nucleoplasm;GO:0009986:cell surface;GO:0017053:transcriptional repressor complex;	GO:0003677:DNA binding;GO:0003684:damaged DNA binding;GO:0003690:double-stranded DNA binding;GO:0003697:single-stranded DNA binding;GO:0003700:DNA-binding transcription factor activity;GO:0005125:cytokine activity;GO:0005515:protein binding;GO:0008134:transcription factor binding;GO:0008301:DNA binding, bending;GO:0042056:chemoattractant activity;GO:0050786:RAGE receptor binding;GO:0070491:repres…	K10802
ENST00000326153	5.73808	2.82615	-1.02173	-2.28378	5e-05	0.000590433	Down	ENSG00000178605	X	220025	230886	-	GTPBP6	GTP binding protein 6 (putative) [Source:HGNC Symbol%3BAcc:30189]	-	-	GO:0005525:GTP binding;	-
ENST00000326172	12.7206	5.34814	-1.25006	-4.04732	5e-05	0.000590433	Down	ENSG00000144802	3	101568358	101579866	+	NFKBIZ	nuclear factor of kappa light polypeptide gene enhancer in B-cells inhibitor%2C zeta [Source:HGNC Symbol%3BAcc:29805]	GO:0006351:transcription, DNA-templated;GO:0006355:regulation of transcription, DNA-templated;GO:0006954:inflammatory response;	GO:0005634:nucleus;	-	K14242
ENST00000326427	29.3097	12.0348	-1.28416	-6.5598	5e-05	0.000590433	Down	ENSG00000135916	2	231729615	231743962	+	ITM2C	integral membrane protein 2C [Source:HGNC Symbol%3BAcc:6175]	GO:0010977:negative regulation of neuron projection development;GO:0030182:neuron differentiation;GO:2001238:positive regulation of extrinsic apoptotic signaling pathway;	GO:0005764:lysosome;GO:0005765:lysosomal membrane;GO:0005794:Golgi apparatus;GO:0005886:plasma membrane;GO:0016021:integral component of membrane;GO:0048471:perinuclear region of cytoplasm;	GO:0001540:amyloid-beta binding;GO:0005515:protein binding;GO:0005524:ATP binding;	K18265
ENST00000326474	2.70943	0.759093	-1.83564	-5.10317	5e-05	0.000590433	Down	ENSG00000180044	3	159943423	159945999	+	C3orf80	chromosome 3 open reading frame 80 [Source:HGNC Symbol%3BAcc:40048]	-	GO:0016021:integral component of membrane;	-	-
ENST00000326505	0.702902	0.15583	-2.17335	-2.70159	0.0005	0.00500768	Down	ENSG00000176597	3	182971032	182991179	+	B3GNT5	UDP-GlcNAc:betaGal beta-1%2C3-N-acetylglucosaminyltransferase 5 [Source:HGNC Symbol%3BAcc:15684]	GO:0006486:protein glycosylation;GO:0007417:central nervous system development;GO:0009247:glycolipid biosynthetic process;GO:0016266:O-glycan processing;GO:0043687:post-translational protein modification;GO:0044267:cellular protein metabolic process;	GO:0000139:Golgi membrane;GO:0005622:intracellular;GO:0016020:membrane;GO:0016021:integral component of membrane;	GO:0008378:galactosyltransferase activity;GO:0008457:beta-galactosyl-N-acetylglucosaminylgalactosylglucosyl-ceramide beta-1,3-acetylglucosaminyltransferase activity;GO:0008917:lipopolysaccharide N-acetylglucosaminyltransferase activity;GO:0047256:lactosylceramide 1,3-N-acetyl-beta-D-glucosaminyltransferase activity;	K03766
ENST00000326648	10.7963	5.39645	-1.00046	-16.0127	5e-05	0.000590433	Down	ENSG00000180357	15	64791491	64978264	+	ZNF609	zinc finger protein 609 [Source:HGNC Symbol%3BAcc:29003]	-	GO:0005634:nucleus;	GO:0046872:metal ion binding;	-
ENST00000327111	26.9566	11.3553	-1.24727	-14.1638	5e-05	0.000590433	Down	ENSG00000175745	5	92919043	92930321	+	NR2F1	nuclear receptor subfamily 2%2C group F%2C member 1 [Source:HGNC Symbol%3BAcc:7975]	GO:0000122:negative regulation of transcription by RNA polymerase II;GO:0001764:neuron migration;GO:0006367:transcription initiation from RNA polymerase II promoter;GO:0007165:signal transduction;GO:0010467:gene expression;GO:0030522:intracellular receptor signaling pathway;GO:0030900:forebrain development;	GO:0005634:nucleus;GO:0005654:nucleoplasm;	GO:0003700:DNA-binding transcription factor activity;GO:0003707:steroid hormone receptor activity;GO:0003713:transcription coactivator activity;GO:0004879:nuclear receptor activity;GO:0005515:protein binding;GO:0008270:zinc ion binding;GO:0043565:sequence-specific DNA binding;	K08547
ENST00000327741	1.71958	0.79429	-1.11432	-2.09171	0.0022	0.0184497	Down	ENSG00000205426	12	52679697	52685318	-	KRT81	keratin 81 [Source:HGNC Symbol%3BAcc:6458]	-	GO:0045095:keratin filament;	GO:0005198:structural molecule activity;GO:0005515:protein binding;	K07605
ENST00000328668	1.02183	0.20782	-2.29774	-3.64936	5e-05	0.000590433	Down	ENSG00000183876	5	149675906	149682516	-	ARSI	arylsulfatase family%2C member I [Source:HGNC Symbol%3BAcc:32521]	GO:0006665:sphingolipid metabolic process;GO:0006687:glycosphingolipid metabolic process;GO:0043687:post-translational protein modification;GO:0044267:cellular protein metabolic process;GO:0044281:small molecule metabolic process;	GO:0005576:extracellular region;GO:0005788:endoplasmic reticulum lumen;	GO:0004065:arylsulfatase activity;GO:0008484:sulfuric ester hydrolase activity;GO:0046872:metal ion binding;	K12375
ENST00000328735	0.827474	2.05886	1.31506	1.94195	0.00165	0.0143831	Ups	ENSG00000182240	21	42539728	42648524	+	BACE2	beta-site APP-cleaving enzyme 2 [Source:HGNC Symbol%3BAcc:934]	GO:0006508:proteolysis;GO:0006509:membrane protein ectodomain proteolysis;GO:0016486:peptide hormone processing;GO:0042985:negative regulation of amyloid precursor protein biosynthetic process;	GO:0005768:endosome;GO:0005783:endoplasmic reticulum;GO:0005794:Golgi apparatus;GO:0009986:cell surface;GO:0016021:integral component of membrane;	GO:0004190:aspartic-type endopeptidase activity;	K07747
ENST00000329146	38.8755	15.2823	-1.347	-6.28666	5e-05	0.000590433	Down	ENSG00000182809	14	105940487	105946499	+	CRIP2	cysteine-rich protein 2 [Source:HGNC Symbol%3BAcc:2361]	GO:0008284:positive regulation of cell proliferation;GO:0030097:hemopoiesis;	GO:0005938:cell cortex;GO:0031012:extracellular matrix;	GO:0008270:zinc ion binding;	-
ENST00000329198	1.03769	2.73676	1.39909	3.73256	5e-05	0.000590433	Ups	ENSG00000183072	5	172659112	172662360	-	NKX2-5	NK2 homeobox 5 [Source:HGNC Symbol%3BAcc:2488]	GO:0000122:negative regulation of transcription by RNA polymerase II;GO:0001570:vasculogenesis;GO:0001947:heart looping;GO:0003007:heart morphogenesis;GO:0003148:outflow tract septum morphogenesis;GO:0003161:cardiac conduction system development;GO:0003166:bundle of His development;GO:0003168:Purkinje myocyte differentiation;GO:0003211:cardiac ventricle formation;GO:0003221:right ventricular card…	GO:0005634:nucleus;GO:0005667:transcription factor complex;GO:0005737:cytoplasm;	GO:0001190:obsolete transcriptional activator activity, RNA polymerase II transcription factor binding;GO:0003677:DNA binding;GO:0003682:chromatin binding;GO:0003700:DNA-binding transcription factor activity;GO:0005515:protein binding;GO:0008134:transcription factor binding;GO:0010736:serum response element binding;GO:0042803:protein homodimerization activity;GO:0043565:sequence-specific DNA bind…	K09345
ENST00000329255	0.342199	0.753488	1.13875	3.87394	5e-05	0.000590433	Ups	ENSG00000052850	11	44281994	44331716	-	ALX4	ALX homeobox 4 [Source:HGNC Symbol%3BAcc:450]	GO:0001501:skeletal system development;GO:0001942:hair follicle development;GO:0006351:transcription, DNA-templated;GO:0007517:muscle organ development;GO:0009791:post-embryonic development;GO:0009952:anterior/posterior pattern specification;GO:0035115:embryonic forelimb morphogenesis;GO:0035116:embryonic hindlimb morphogenesis;GO:0042733:embryonic digit morphogenesis;GO:0042981:regulation of apo…	GO:0005634:nucleus;GO:0005667:transcription factor complex;	GO:0003677:DNA binding;GO:0003700:DNA-binding transcription factor activity;GO:0043565:sequence-specific DNA binding;GO:0046982:protein heterodimerization activity;GO:0071837:HMG box domain binding;	K09451
ENST00000329342	30.8927	65.1124	1.07567	17.6277	5e-05	0.000590433	Ups	ENSG00000197172	X	151867214	151870825	+	MAGEA6	melanoma antigen family A%2C 6 [Source:HGNC Symbol%3BAcc:6804]	GO:0008150:biological_process;	GO:0005575:cellular_component;	GO:0003674:molecular_function;GO:0005515:protein binding;	-
ENST00000329582	2.87677	5.80755	1.01348	3.47709	5e-05	0.000590433	Ups	ENSG00000174564	3	136676707	136729927	+	IL20RB	interleukin 20 receptor beta [Source:HGNC Symbol%3BAcc:6004]	GO:0001808:negative regulation of type IV hypersensitivity;GO:0002437:inflammatory response to antigenic stimulus;GO:0002765:immune response-inhibiting signal transduction;GO:0032689:negative regulation of interferon-gamma production;GO:0032703:negative regulation of interleukin-2 production;GO:0032733:positive regulation of interleukin-10 production;GO:0032753:positive regulation of interleukin-…	GO:0016021:integral component of membrane;	GO:0042015:interleukin-20 binding;	K05137
ENST00000329734	10.6014	3.66586	-1.53203	-7.88596	5e-05	0.000590433	Down	ENSG00000177508	16	54317216	54320675	-	IRX3	iroquois homeobox 3 [Source:HGNC Symbol%3BAcc:14360]	GO:0001656:metanephros development;GO:0006351:transcription, DNA-templated;GO:0007498:mesoderm development;GO:0045665:negative regulation of neuron differentiation;GO:0045666:positive regulation of neuron differentiation;GO:0072086:specification of loop of Henle identity;	GO:0005634:nucleus;GO:0005737:cytoplasm;GO:0030424:axon;	GO:0003700:DNA-binding transcription factor activity;GO:0043565:sequence-specific DNA binding;	-
ENST00000329959	24.786	8.11406	-1.61103	-7.36182	5e-05	0.000590433	Down	ENSG00000174374	7	74456291	74489629	-	WBSCR16	Williams-Beuren syndrome chromosome region 16 [Source:HGNC Symbol%3BAcc:14948]	GO:0008150:biological_process;	GO:0005575:cellular_component;GO:0005739:mitochondrion;	-	-
ENST00000330106	0.284883	1.84573	2.69575	4.60964	5e-05	0.000590433	Ups	ENSG00000184524	11	787104	790123	-	CEND1	cell cycle exit and neuronal differentiation 1 [Source:HGNC Symbol%3BAcc:24153]	GO:0007628:adult walking behavior;GO:0021686:cerebellar granular layer maturation;GO:0021702:cerebellar Purkinje cell differentiation;GO:0021933:radial glia guided migration of cerebellar granule cell;GO:0021941:negative regulation of cerebellar granule cell precursor proliferation;	GO:0016021:integral component of membrane;	-	-
ENST00000330287	1.57362	3.15226	1.0023	4.22676	5e-05	0.000590433	Ups	ENSG00000185010	X	154064063	154114592	-	F8	coagulation factor VIII%2C procoagulant component [Source:HGNC Symbol%3BAcc:3546]	GO:0002576:platelet degranulation;GO:0006953:acute-phase response;GO:0007155:cell adhesion;GO:0007596:blood coagulation;GO:0007597:blood coagulation, intrinsic pathway;GO:0030168:platelet activation;	GO:0005576:extracellular region;GO:0005615:extracellular space;GO:0005886:plasma membrane;GO:0031093:platelet alpha granule lumen;	GO:0005507:copper ion binding;GO:0005515:protein binding;GO:0016491:oxidoreductase activity;	K03899
ENST00000330295	1.15352	3.44465	1.57831	2.99281	5e-05	0.000590433	Ups	ENSG00000164932	8	104383743	104395225	+	CTHRC1	collagen triple helix repeat containing 1 [Source:HGNC Symbol%3BAcc:18831]	GO:0016477:cell migration;GO:0032092:positive regulation of protein binding;GO:0033690:positive regulation of osteoblast proliferation;GO:0043932:ossification involved in bone remodeling;GO:0045669:positive regulation of osteoblast differentiation;GO:0060071:Wnt signaling pathway, planar cell polarity pathway;GO:0060122:inner ear receptor cell stereocilium organization;GO:0090090:negative regulat…	GO:0005581:collagen trimer;GO:0005615:extracellular space;GO:0005737:cytoplasm;GO:0031012:extracellular matrix;	GO:0005109:frizzled binding;GO:0017147:Wnt-protein binding;	-
ENST00000330333	15.9604	32.7813	1.03837	8.49015	5e-05	0.000590433	Ups	ENSG00000182240	21	42539728	42648524	+	BACE2	beta-site APP-cleaving enzyme 2 [Source:HGNC Symbol%3BAcc:934]	GO:0006508:proteolysis;GO:0006509:membrane protein ectodomain proteolysis;GO:0016486:peptide hormone processing;GO:0042985:negative regulation of amyloid precursor protein biosynthetic process;	GO:0005768:endosome;GO:0005783:endoplasmic reticulum;GO:0005794:Golgi apparatus;GO:0009986:cell surface;GO:0016021:integral component of membrane;	GO:0004190:aspartic-type endopeptidase activity;	K07747
ENST00000330964	50.7875	24.6395	-1.0435	-5.18433	5e-05	0.000590433	Down	ENSG00000185088	15	63445539	63450001	-	RPS27L	ribosomal protein S27-like [Source:HGNC Symbol%3BAcc:18476]	GO:0006281:DNA repair;GO:0006412:translation;GO:0006919:activation of cysteine-type endopeptidase activity involved in apoptotic process;GO:0006974:cellular response to DNA damage stimulus;GO:0031571:mitotic G1 DNA damage checkpoint;GO:0042771:intrinsic apoptotic signaling pathway in response to DNA damage by p53 class mediator;GO:0045727:positive regulation of translation;	GO:0005634:nucleus;GO:0005840:ribosome;GO:0022627:cytosolic small ribosomal subunit;	GO:0003735:structural constituent of ribosome;GO:0005515:protein binding;GO:0008494:translation activator activity;GO:0008656:cysteine-type endopeptidase activator activity involved in apoptotic process;GO:0046872:metal ion binding;	K02978
ENST00000330965	21.9543	5.48709	-2.00039	-3.37677	5e-05	0.000590433	Down	ENSG00000238103	X	23854859	23855438	-	RPL9P7	ribosomal protein L9 pseudogene 7 [Source:HGNC Symbol%3BAcc:30335]	-	-	-	K02940
ENST00000331163	1.59984	0.235105	-2.76655	-5.26613	5e-05	0.000590433	Down	ENSG00000100311	22	39619364	39640756	-	PDGFB	platelet-derived growth factor beta polypeptide [Source:HGNC Symbol%3BAcc:8800]	GO:0001666:response to hypoxia;GO:0001892:embryonic placenta development;GO:0001938:positive regulation of endothelial cell proliferation;GO:0002548:monocyte chemotaxis;GO:0002576:platelet degranulation;GO:0003104:positive regulation of glomerular filtration;GO:0006260:DNA replication;GO:0006468:protein phosphorylation;GO:0006929:substrate-dependent cell migration;GO:0007173:epidermal growth fact…	GO:0000139:Golgi membrane;GO:0005576:extracellular region;GO:0005615:extracellular space;GO:0005737:cytoplasm;GO:0005788:endoplasmic reticulum lumen;GO:0009986:cell surface;GO:0016323:basolateral plasma membrane;GO:0031093:platelet alpha granule lumen;	GO:0005161:platelet-derived growth factor receptor binding;GO:0005515:protein binding;GO:0005518:collagen binding;GO:0008083:growth factor activity;GO:0016176:superoxide-generating NADPH oxidase activator activity;GO:0042056:chemoattractant activity;GO:0042803:protein homodimerization activity;GO:0046982:protein heterodimerization activity;GO:0048407:platelet-derived growth factor binding;	K17386
ENST00000331200	15.4153	5.39053	-1.51587	-6.79633	5e-05	0.000590433	Down	ENSG00000128951	15	48623620	48635570	+	DUT	deoxyuridine triphosphatase [Source:HGNC Symbol%3BAcc:3078]	GO:0006139:nucleobase-containing compound metabolic process;GO:0006206:pyrimidine nucleobase metabolic process;GO:0006226:dUMP biosynthetic process;GO:0006260:DNA replication;GO:0044281:small molecule metabolic process;GO:0046080:dUTP metabolic process;GO:0046134:pyrimidine nucleoside biosynthetic process;GO:0055086:nucleobase-containing small molecule metabolic process;	GO:0005634:nucleus;GO:0005654:nucleoplasm;GO:0005739:mitochondrion;	GO:0004170:dUTP diphosphatase activity;GO:0005515:protein binding;	K01520
ENST00000331203	1.41188	0.522162	-1.43505	-2.31201	0.00305	0.0243201	Down	ENSG00000144152	2	112895962	112945791	+	FBLN7	fibulin 7 [Source:HGNC Symbol%3BAcc:26740]	GO:0007155:cell adhesion;	-	GO:0005509:calcium ion binding;GO:0008201:heparin binding;	K17342
ENST00000331410	2.45983	1.21568	-1.0168	-2.48793	0.0001	0.00113231	Down	ENSG00000198556	7	99070464	99085217	+	ZNF789	zinc finger protein 789 [Source:HGNC Symbol%3BAcc:27801]	GO:0006351:transcription, DNA-templated;GO:0006355:regulation of transcription, DNA-templated;	GO:0005622:intracellular;GO:0005634:nucleus;	GO:0003676:nucleic acid binding;GO:0003677:DNA binding;GO:0046872:metal ion binding;	K09228
ENST00000331569	25.8206	11.8809	-1.11989	-17.0494	5e-05	0.000590433	Down	ENSG00000183779	8	37553269	37557537	+	ZNF703	zinc finger protein 703 [Source:HGNC Symbol%3BAcc:25883]	GO:0006351:transcription, DNA-templated;GO:0006355:regulation of transcription, DNA-templated;GO:0008284:positive regulation of cell proliferation;GO:0010718:positive regulation of epithelial to mesenchymal transition;GO:0017015:regulation of transforming growth factor beta receptor signaling pathway;GO:0030335:positive regulation of cell migration;GO:0033601:positive regulation of mammary gland …	GO:0005634:nucleus;GO:0005737:cytoplasm;	GO:0003676:nucleic acid binding;GO:0005515:protein binding;GO:0046872:metal ion binding;GO:0070491:repressing transcription factor binding;	-
ENST00000331595	4.16604	0.164772	-4.66013	-5.40005	5e-05	0.000590433	Down	ENSG00000182492	X	152760397	152775012	+	BGN	biglycan [Source:HGNC Symbol%3BAcc:1044]	GO:0001974:blood vessel remodeling;GO:0005975:carbohydrate metabolic process;GO:0008150:biological_process;GO:0019800:peptide cross-linking via chondroitin 4-sulfate glycosaminoglycan;GO:0030198:extracellular matrix organization;GO:0030203:glycosaminoglycan metabolic process;GO:0030204:chondroitin sulfate metabolic process;GO:0030206:chondroitin sulfate biosynthetic process;GO:0030207:chondroitin…	GO:0005576:extracellular region;GO:0005622:intracellular;GO:0005796:Golgi lumen;GO:0009986:cell surface;GO:0030133:transport vesicle;GO:0031012:extracellular matrix;GO:0042383:sarcolemma;GO:0043202:lysosomal lumen;	GO:0005201:extracellular matrix structural constituent;GO:0005539:glycosaminoglycan binding;GO:0050840:extracellular matrix binding;	K08118
ENST00000331659	0.730089	0.204805	-1.83382	-2.35514	0.00155	0.0136263	Down	ENSG00000183657	3	171509580	171527714	-	PP13439	-	-	-	-	-
ENST00000331728	5.48771	2.48318	-1.14402	-4.54637	5e-05	0.000590433	Down	ENSG00000182541	22	31608281	31676066	+	LIMK2	LIM domain kinase 2 [Source:HGNC Symbol%3BAcc:6614]	GO:0007283:spermatogenesis;GO:0016310:phosphorylation;GO:0042325:regulation of phosphorylation;	GO:0005634:nucleus;GO:0005737:cytoplasm;GO:0005801:cis-Golgi network;	GO:0004672:protein kinase activity;GO:0004674:protein serine/threonine kinase activity;GO:0005515:protein binding;GO:0005524:ATP binding;GO:0008270:zinc ion binding;GO:0046982:protein heterodimerization activity;	K05744
ENST00000331772	0.932019	2.99846	1.68579	2.96639	0.00015	0.00165238	Ups	ENSG00000184719	10	90044716	90342970	-	RNLS	renalase%2C FAD-dependent amine oxidase [Source:HGNC Symbol%3BAcc:25641]	-	GO:0005576:extracellular region;	GO:0016491:oxidoreductase activity;	K18208
ENST00000332496	7.79949	3.17699	-1.29572	-2.86475	5e-05	0.000590433	Down	ENSG00000185033	15	90728195	90772902	+	SEMA4B	sema domain%2C immunoglobulin domain (Ig)%2C transmembrane domain (TM) and short cytoplasmic domain%2C (semaphorin) 4B [Source:HGNC Symbol%3BAcc:10730]	GO:0007275:multicellular organism development;GO:0007399:nervous system development;GO:0030154:cell differentiation;	GO:0016021:integral component of membrane;	-	K06521
ENST00000332512	5.04578	1.96003	-1.3642	-6.4957	5e-05	0.000590433	Down	ENSG00000183421	21	43159529	43187266	-	RIPK4	receptor-interacting serine-threonine kinase 4 [Source:HGNC Symbol%3BAcc:496]	GO:0002009:morphogenesis of an epithelium;	GO:0005634:nucleus;GO:0005737:cytoplasm;GO:0016020:membrane;	GO:0004674:protein serine/threonine kinase activity;GO:0005515:protein binding;GO:0005524:ATP binding;	K08848
ENST00000332585	0.83967	0.218284	-1.94362	-2.00336	0.0024	0.0198775	Down	ENSG00000184792	22	31090793	31303811	+	OSBP2	oxysterol binding protein 2 [Source:HGNC Symbol%3BAcc:8504]	GO:0006869:lipid transport;	GO:0016020:membrane;	GO:0005543:phospholipid binding;GO:0015485:cholesterol binding;	K15286
ENST00000332647	1.4572	7.65074	2.3924	10.3649	5e-05	0.000590433	Ups	ENSG00000179083	X	92929205	92967261	+	FAM133A	family with sequence similarity 133%2C member A [Source:HGNC Symbol%3BAcc:26748]	-	-	-	-
ENST00000332680	15.6382	7.10361	-1.13845	-2.65047	5e-05	0.000590433	Down	ENSG00000182718	15	60639531	60690184	-	ANXA2	annexin A2 [Source:HGNC Symbol%3BAcc:537]	GO:0001501:skeletal system development;GO:0001525:angiogenesis;GO:0007589:body fluid secretion;GO:0030199:collagen fibril organization;GO:0031340:positive regulation of vesicle fusion;GO:0042730:fibrinolysis;GO:0051099:positive regulation of binding;GO:0071229:cellular response to acid chemical;	GO:0005604:basement membrane;GO:0005769:early endosome;GO:0005811:lipid droplet;GO:0005886:plasma membrane;GO:0019897:extrinsic component of plasma membrane;GO:0030496:midbody;GO:0031012:extracellular matrix;GO:0035749:myelin sheath adaxonal region;GO:0042383:sarcolemma;GO:0042470:melanosome;GO:0043220:Schmidt-Lanterman incisure;GO:0048471:perinuclear region of cytoplasm;GO:0070062:extracellular …	GO:0004859:phospholipase inhibitor activity;GO:0005509:calcium ion binding;GO:0005515:protein binding;GO:0005544:calcium-dependent phospholipid binding;GO:0005546:phosphatidylinositol-4,5-bisphosphate binding;GO:0008092:cytoskeletal protein binding;GO:0017137:Rab GTPase binding;	K17092
ENST00000332947	1.08264	0.23747	-2.18874	-4.44343	5e-05	0.000590433	Down	ENSG00000183114	1	20878932	20881512	+	FAM43B	family with sequence similarity 43%2C member B [Source:HGNC Symbol%3BAcc:31791]	-	-	-	K15688
ENST00000333305	1.49037	0.744006	-1.00228	-3.45498	5e-05	0.000590433	Down	ENSG00000182700	5	139505521	139508391	+	IGIP	IgA-inducing protein [Source:HGNC Symbol%3BAcc:33847]	-	GO:0005576:extracellular region;	-	-
ENST00000333461	26.5577	12.1164	-1.13217	-15.0293	5e-05	0.000590433	Down	ENSG00000141750	17	37366789	37382125	-	STAC2	SH3 and cysteine rich domain 2 [Source:HGNC Symbol%3BAcc:23990]	GO:0035556:intracellular signal transduction;	-	GO:0046872:metal ion binding;	K17985
ENST00000333487	3.11339	1.41148	-1.14127	-3.30752	5e-05	0.000590433	Down	ENSG00000184068	22	42227219	42230669	-	RP5-821D11.7	-	-	-	-	-
ENST00000333611	4.31013	1.57166	-1.45544	-3.96481	5e-05	0.000590433	Down	ENSG00000182541	22	31644388	31675720	+	LIMK2	LIM domain kinase 2 [Source:HGNC Symbol%3BAcc:6614]	GO:0007283:spermatogenesis;GO:0016310:phosphorylation;GO:0042325:regulation of phosphorylation;	GO:0005634:nucleus;GO:0005737:cytoplasm;GO:0005801:cis-Golgi network;	GO:0004672:protein kinase activity;GO:0004674:protein serine/threonine kinase activity;GO:0005515:protein binding;GO:0005524:ATP binding;GO:0008270:zinc ion binding;GO:0046982:protein heterodimerization activity;	K05744
ENST00000333628	8.6569	19.1202	1.14317	9.53108	5e-05	0.000590433	Ups	ENSG00000137267	6	3153903	3157760	-	TUBB2A	tubulin%2C beta 2A class IIa [Source:HGNC Symbol%3BAcc:12412]	GO:0006457:protein folding;GO:0007017:microtubule-based process;GO:0044267:cellular protein metabolic process;GO:0051084:'de novo' posttranslational protein folding;GO:0051258:protein polymerization;	GO:0005737:cytoplasm;GO:0005874:microtubule;GO:0005886:plasma membrane;GO:0015630:microtubule cytoskeleton;	GO:0003924:GTPase activity;GO:0005200:structural constituent of cytoskeleton;GO:0005525:GTP binding;	K07375
ENST00000334636	0.56231	1.46097	1.37749	2.44317	0.0003	0.00313823	Ups	ENSG00000186104	11	14899608	14913798	-	CYP2R1	cytochrome P450%2C family 2%2C subfamily R%2C polypeptide 1 [Source:HGNC Symbol%3BAcc:20580]	GO:0006766:vitamin metabolic process;GO:0006805:xenobiotic metabolic process;GO:0008202:steroid metabolic process;GO:0042359:vitamin D metabolic process;GO:0044281:small molecule metabolic process;	GO:0005789:endoplasmic reticulum membrane;	GO:0004497:monooxygenase activity;GO:0005506:iron ion binding;GO:0009055:electron transfer activity;GO:0016705:oxidoreductase activity, acting on paired donors, with incorporation or reduction of molecular oxygen;GO:0020037:heme binding;GO:0030343:vitamin D3 25-hydroxylase activity;	K07419
ENST00000334743	0.456577	1.09389	1.26053	1.91115	0.0026	0.0213022	Ups	ENSG00000078304	14	102276232	102394314	+	PPP2R5C	protein phosphatase 2%2C regulatory subunit B'%2C gamma [Source:HGNC Symbol%3BAcc:9311]	GO:0006977:DNA damage response, signal transduction by p53 class mediator resulting in cell cycle arrest;GO:0007165:signal transduction;GO:0008285:negative regulation of cell proliferation;GO:0016485:protein processing;GO:0042771:intrinsic apoptotic signaling pathway in response to DNA damage by p53 class mediator;GO:0043161:proteasome-mediated ubiquitin-dependent protein catabolic process;	GO:0000159:protein phosphatase type 2A complex;GO:0000775:chromosome, centromeric region;GO:0005634:nucleus;GO:0016021:integral component of membrane;	GO:0005515:protein binding;GO:0008233:peptidase activity;	K11584
ENST00000334805	1.28957	3.16735	1.29639	2.05496	0.0002	0.00216019	Ups	ENSG00000214530	11	72465775	72504726	-	STARD10	StAR-related lipid transfer (START) domain containing 10 [Source:HGNC Symbol%3BAcc:10666]	GO:0006869:lipid transport;	GO:0005737:cytoplasm;GO:0016020:membrane;GO:0042995:cell projection;	GO:0008289:lipid binding;	-
ENST00000334895	6.79484	3.16616	-1.1017	-2.95252	5e-05	0.000590433	Down	ENSG00000140416	15	63340565	63362831	+	TPM1	tropomyosin 1 (alpha) [Source:HGNC Symbol%3BAcc:12010]	GO:0001701:in utero embryonic development;GO:0003065:positive regulation of heart rate by epinephrine;GO:0006928:movement of cell or subcellular component;GO:0006936:muscle contraction;GO:0006937:regulation of muscle contraction;GO:0007010:cytoskeleton organization;GO:0008016:regulation of heart contraction;GO:0030049:muscle filament sliding;GO:0030336:negative regulation of cell migration;GO:003…	GO:0001725:stress fiber;GO:0005737:cytoplasm;GO:0005829:cytosol;GO:0005856:cytoskeleton;GO:0005862:muscle thin filament tropomyosin;GO:0015629:actin cytoskeleton;GO:0030016:myofibril;GO:0030017:sarcomere;GO:0031941:filamentous actin;GO:0032059:bleb;GO:0032587:ruffle membrane;	GO:0003779:actin binding;GO:0005200:structural constituent of cytoskeleton;GO:0008092:cytoskeletal protein binding;GO:0008307:structural constituent of muscle;	K10373
ENST00000335119	0.297634	0.94486	1.66656	3.11299	5e-05	0.000590433	Ups	ENSG00000185972	9	36169389	36171329	+	CCIN	calicin [Source:HGNC Symbol%3BAcc:1568]	GO:0007275:multicellular organism development;GO:0007283:spermatogenesis;GO:0030154:cell differentiation;	GO:0005856:cytoskeleton;GO:0033150:cytoskeletal calyx;	GO:0005200:structural constituent of cytoskeleton;	-
ENST00000335214	2.8119	1.24193	-1.17896	-1.8925	0.0049	0.0363088	Down	ENSG00000100029	22	30972822	30987845	-	PES1	pescadillo ribosomal biogenesis factor 1 [Source:HGNC Symbol%3BAcc:8848]	GO:0000463:maturation of LSU-rRNA from tricistronic rRNA transcript (SSU-rRNA, 5.8S rRNA, LSU-rRNA);GO:0000466:maturation of 5.8S rRNA from tricistronic rRNA transcript (SSU-rRNA, 5.8S rRNA, LSU-rRNA);GO:0006364:rRNA processing;GO:0007000:nucleolus organization;GO:0008283:cell proliferation;GO:0033365:protein localization to organelle;GO:0042254:ribosome biogenesis;GO:0042273:ribosomal large subu…	GO:0000793:condensed chromosome;GO:0005654:nucleoplasm;GO:0005730:nucleolus;GO:0030687:preribosome, large subunit precursor;GO:0070545:PeBoW complex;	GO:0005515:protein binding;	K14843
ENST00000335272	2.96541	12.4575	2.0707	4.65026	5e-05	0.000590433	Ups	ENSG00000180957	22	28247657	28315256	-	PITPNB	phosphatidylinositol transfer protein%2C beta [Source:HGNC Symbol%3BAcc:9002]	GO:0001701:in utero embryonic development;GO:0006629:lipid metabolic process;GO:0006644:phospholipid metabolic process;GO:0006810:transport;GO:0015914:phospholipid transport;GO:0044281:small molecule metabolic process;GO:0046474:glycerophospholipid biosynthetic process;	GO:0000139:Golgi membrane;GO:0005622:intracellular;GO:0005789:endoplasmic reticulum membrane;	GO:0008289:lipid binding;	-
ENST00000335648	0.814309	0.379305	-1.10222	-1.97532	0.0013	0.0116872	Down	ENSG00000249087	1	23695729	23698275	+	C1orf213	chromosome 1 open reading frame 213 [Source:HGNC Symbol%3BAcc:25122]	-	-	-	-
ENST00000335698	12.6146	4.74617	-1.41026	-2.95962	5e-05	0.000590433	Down	ENSG00000165629	10	7830140	7849778	+	ATP5C1	ATP synthase%2C H+ transporting%2C mitochondrial F1 complex%2C gamma polypeptide 1 [Source:HGNC Symbol%3BAcc:833]	GO:0006119:oxidative phosphorylation;GO:0006200:obsolete ATP catabolic process;GO:0006754:ATP biosynthetic process;GO:0015986:ATP synthesis coupled proton transport;GO:0022904:respiratory electron transport chain;GO:0042776:mitochondrial ATP synthesis coupled proton transport;GO:0044237:cellular metabolic process;GO:0044281:small molecule metabolic process;	GO:0000275:mitochondrial proton-transporting ATP synthase complex, catalytic core F(1);GO:0005739:mitochondrion;GO:0005743:mitochondrial inner membrane;GO:0005753:mitochondrial proton-transporting ATP synthase complex;GO:0005759:mitochondrial matrix;GO:0045261:proton-transporting ATP synthase complex, catalytic core F(1);	GO:0016887:ATPase activity;GO:0022857:transmembrane transporter activity;GO:0046933:proton-transporting ATP synthase activity, rotational mechanism;GO:0046961:proton-transporting ATPase activity, rotational mechanism;	K02136
ENST00000336930	0.618182	1.74799	1.49959	1.90711	0.0034	0.0266724	Ups	ENSG00000187398	11	24518724	25102650	+	LUZP2	leucine zipper protein 2 [Source:HGNC Symbol%3BAcc:23206]	-	GO:0005576:extracellular region;	-	K17525
ENST00000337137	3.43701	1.25109	-1.45797	-3.38058	5e-05	0.000590433	Down	ENSG00000054611	22	47158518	47571336	+	TBC1D22A	TBC1 domain family%2C member 22A [Source:HGNC Symbol%3BAcc:1309]	-	-	GO:0042803:protein homodimerization activity;	-
ENST00000337514	0.878077	0.255044	-1.7836	-5.84152	5e-05	0.000590433	Down	ENSG00000017427	12	102789652	102874423	-	IGF1	insulin-like growth factor 1 (somatomedin C) [Source:HGNC Symbol%3BAcc:5464]	GO:0001501:skeletal system development;GO:0001974:blood vessel remodeling;GO:0002576:platelet degranulation;GO:0006260:DNA replication;GO:0006928:movement of cell or subcellular component;GO:0007165:signal transduction;GO:0007265:Ras protein signal transduction;GO:0007517:muscle organ development;GO:0007596:blood coagulation;GO:0008284:positive regulation of cell proliferation;GO:0008285:negative…	GO:0005576:extracellular region;GO:0005615:extracellular space;GO:0005886:plasma membrane;GO:0016942:insulin-like growth factor binding protein complex;GO:0031093:platelet alpha granule lumen;	GO:0005158:insulin receptor binding;GO:0005159:insulin-like growth factor receptor binding;GO:0005178:integrin binding;GO:0005179:hormone activity;GO:0005515:protein binding;GO:0008083:growth factor activity;	K05459
ENST00000337843	10.4813	2.29224	-2.19299	-12.9878	5e-05	0.000590433	Down	ENSG00000133466	22	37576207	37584329	-	C1QTNF6	C1q and tumor necrosis factor related protein 6 [Source:HGNC Symbol%3BAcc:14343]	GO:0070208:protein heterotrimerization;	GO:0005581:collagen trimer;GO:0005615:extracellular space;	GO:0042802:identical protein binding;	K19470
ENST00000338017	0.833504	0.297766	-1.48501	-1.65098	0.00375	0.0290071	Down	ENSG00000179542	X	142715944	142723019	-	SLITRK4	SLIT and NTRK-like family%2C member 4 [Source:HGNC Symbol%3BAcc:23502]	GO:0007409:axonogenesis;	GO:0016021:integral component of membrane;	-	-
ENST00000338033	4.71402	1.62569	-1.5359	-3.82331	5e-05	0.000590433	Down	ENSG00000181085	8	144798429	144804628	+	MAPK15	mitogen-activated protein kinase 15 [Source:HGNC Symbol%3BAcc:24667]	GO:0000122:negative regulation of transcription by RNA polymerase II;GO:0000165:MAPK cascade;GO:0001934:positive regulation of protein phosphorylation;GO:0008156:negative regulation of DNA replication;GO:0031398:positive regulation of protein ubiquitination;GO:0032355:response to estradiol;GO:0045732:positive regulation of protein catabolic process;GO:0046777:protein autophosphorylation;	GO:0005576:extracellular region;GO:0005622:intracellular;GO:0005634:nucleus;	GO:0004707:MAP kinase activity;GO:0005524:ATP binding;GO:0017124:SH3 domain binding;	K19603
ENST00000338448	10.7153	4.11636	-1.38023	-4.09922	5e-05	0.000590433	Down	ENSG00000099864	19	709101	748329	+	PALM	paralemmin [Source:HGNC Symbol%3BAcc:8594]	GO:0006928:movement of cell or subcellular component;GO:0007010:cytoskeleton organization;GO:0007194:negative regulation of adenylate cyclase activity;GO:0008360:regulation of cell shape;GO:0051491:positive regulation of filopodium assembly;GO:0060074:synapse maturation;GO:0060160:negative regulation of dopamine receptor signaling pathway;GO:0060999:positive regulation of dendritic spine developm…	GO:0005886:plasma membrane;GO:0005887:integral component of plasma membrane;GO:0016323:basolateral plasma membrane;GO:0016327:apicolateral plasma membrane;GO:0030424:axon;GO:0031527:filopodium membrane;GO:0032590:dendrite membrane;GO:0032591:dendritic spine membrane;	GO:0005515:protein binding;GO:0031750:D3 dopamine receptor binding;	K16519
ENST00000338483	5.27341	1.85133	-1.51018	-6.84341	5e-05	0.000590433	Down	ENSG00000185022	22	38597889	38612518	+	MAFF	v-maf avian musculoaponeurotic fibrosarcoma oncogene homolog F [Source:HGNC Symbol%3BAcc:6780]	GO:0001701:in utero embryonic development;GO:0006366:transcription by RNA polymerase II;GO:0007567:parturition;GO:0007596:blood coagulation;GO:0035914:skeletal muscle cell differentiation;GO:0045604:regulation of epidermal cell differentiation;	GO:0005634:nucleus;GO:0005654:nucleoplasm;	GO:0003700:DNA-binding transcription factor activity;GO:0043565:sequence-specific DNA binding;	K09037
ENST00000338728	35.162	16.0452	-1.13188	-15.1903	5e-05	0.000590433	Down	ENSG00000164465	6	117803825	117870960	+	DCBLD1	discoidin%2C CUB and LCCL domain containing 1 [Source:HGNC Symbol%3BAcc:21479]	GO:0007155:cell adhesion;	GO:0016021:integral component of membrane;	-	-
ENST00000338754	12.873	6.04254	-1.09112	-8.1775	5e-05	0.000590433	Down	ENSG00000128294	22	26921458	26986127	-	TPST2	tyrosylprotein sulfotransferase 2 [Source:HGNC Symbol%3BAcc:12021]	GO:0006478:peptidyl-tyrosine sulfation;GO:0007342:fusion of sperm to egg plasma membrane involved in single fertilization;GO:0060468:prevention of polyspermy;	GO:0000139:Golgi membrane;GO:0005783:endoplasmic reticulum;GO:0016020:membrane;GO:0016021:integral component of membrane;	GO:0008476:protein-tyrosine sulfotransferase activity;	K01021
ENST00000338965	3.54059	8.23176	1.21721	14.1623	5e-05	0.000590433	Ups	ENSG00000188211	11	17373273	17398888	+	NCR3LG1	natural killer cell cytotoxicity receptor 3 ligand 1 [Source:HGNC Symbol%3BAcc:42400]	-	GO:0005886:plasma membrane;GO:0016021:integral component of membrane;GO:0019028:viral capsid;	GO:0005198:structural molecule activity;	K16349
ENST00000338983	12.2077	4.59094	-1.41093	-13.9138	5e-05	0.000590433	Down	ENSG00000091436	2	173940570	174091874	+	MLTK	Mitogen-activated protein kinase kinase kinase MLT [Source:UniProtKB/Swiss-Prot%3BAcc:Q9NYL2]	GO:0000075:cell cycle checkpoint;GO:0000077:DNA damage checkpoint;GO:0000186:activation of MAPKK activity;GO:0006468:protein phosphorylation;GO:0006950:response to stress;GO:0007010:cytoskeleton organization;GO:0007050:cell cycle arrest;GO:0007257:activation of JUN kinase activity;GO:0008219:cell death;GO:0008283:cell proliferation;GO:0009314:response to radiation;GO:0030154:cell differentiation;…	GO:0005634:nucleus;GO:0005737:cytoplasm;	GO:0000287:magnesium ion binding;GO:0004674:protein serine/threonine kinase activity;GO:0004709:MAP kinase kinase kinase activity;GO:0005515:protein binding;GO:0005524:ATP binding;	K04424
ENST00000339282	0.818449	0.379676	-1.10812	-1.98421	0.0014	0.0124635	Down	ENSG00000249709	19	12636184	12662343	-	ZNF564	zinc finger protein 564 [Source:HGNC Symbol%3BAcc:31106]	GO:0006351:transcription, DNA-templated;GO:0006355:regulation of transcription, DNA-templated;	GO:0005634:nucleus;	GO:0003677:DNA binding;GO:0046872:metal ion binding;	K09228
ENST00000339624	8.4452	2.48385	-1.76555	-1.95324	0.00445	0.0333805	Down	ENSG00000140264	15	44084545	44086244	+	SERF2	small EDRK-rich factor 2 [Source:HGNC Symbol%3BAcc:10757]	GO:0008150:biological_process;	GO:0005634:nucleus;GO:0005829:cytosol;	GO:0003674:molecular_function;	-
ENST00000339772	3.33328	8.15877	1.29141	6.66359	5e-05	0.000590433	Ups	ENSG00000149328	11	134201768	134246215	+	GLB1L2	galactosidase%2C beta 1-like 2 [Source:HGNC Symbol%3BAcc:25129]	GO:0005975:carbohydrate metabolic process;	GO:0005576:extracellular region;	GO:0004553:hydrolase activity, hydrolyzing O-glycosyl compounds;GO:0004565:beta-galactosidase activity;	-
ENST00000340087	4.94183	2.1283	-1.21535	-2.83481	0.0001	0.00113231	Down	ENSG00000188613	10	120789938	120791045	+	NANOS1	nanos homolog 1 (Drosophila) [Source:HGNC Symbol%3BAcc:23044]	GO:0010631:epithelial cell migration;GO:0016477:cell migration;GO:0017148:negative regulation of translation;	GO:0005737:cytoplasm;GO:0048471:perinuclear region of cytoplasm;	GO:0003723:RNA binding;GO:0005515:protein binding;GO:0008270:zinc ion binding;GO:0030371:translation repressor activity;	K18741
ENST00000340356	2.16586	1.02895	-1.07377	-2.09294	0.0021	0.0177277	Down	ENSG00000203883	20	62679076	62680994	-	SOX18	SRY (sex determining region Y)-box 18 [Source:HGNC Symbol%3BAcc:11194]	GO:0000122:negative regulation of transcription by RNA polymerase II;GO:0001525:angiogenesis;GO:0001570:vasculogenesis;GO:0001701:in utero embryonic development;GO:0001942:hair follicle development;GO:0001944:vasculature development;GO:0001946:lymphangiogenesis;GO:0001947:heart looping;GO:0003151:outflow tract morphogenesis;GO:0022405:hair cycle process;GO:0035050:embryonic heart tube development…	GO:0000790:nuclear chromatin;GO:0005634:nucleus;	GO:0000978:RNA polymerase II proximal promoter sequence-specific DNA binding;GO:0044212:transcription regulatory region DNA binding;	K09270
ENST00000340607	17.5676	51.468	1.55076	7.26105	5e-05	0.000590433	Ups	ENSG00000148344	9	132500610	132515326	-	PTGES	prostaglandin E synthase [Source:HGNC Symbol%3BAcc:9599]	GO:0001516:prostaglandin biosynthetic process;GO:0002526:acute inflammatory response;GO:0002544:chronic inflammatory response;GO:0006693:prostaglandin metabolic process;GO:0007165:signal transduction;GO:0008285:negative regulation of cell proliferation;GO:0014070:response to organic cyclic compound;GO:0019369:arachidonic acid metabolic process;GO:0019371:cyclooxygenase pathway;GO:0032496:response…	GO:0005641:nuclear envelope lumen;GO:0005789:endoplasmic reticulum membrane;GO:0016020:membrane;GO:0016021:integral component of membrane;GO:0048471:perinuclear region of cytoplasm;	GO:0043295:glutathione binding;GO:0050220:prostaglandin-E synthase activity;	K15729
ENST00000340825	1.09927	2.75636	1.32622	3.74452	5e-05	0.000590433	Ups	ENSG00000006740	17	12692856	12894960	+	ARHGAP44	Rho GTPase activating protein 44 [Source:HGNC Symbol%3BAcc:29096]	GO:0007165:signal transduction;GO:0007264:small GTPase mediated signal transduction;GO:0051056:regulation of small GTPase mediated signal transduction;	GO:0005622:intracellular;GO:0005737:cytoplasm;GO:0005829:cytosol;	GO:0005096:GTPase activator activity;GO:0005515:protein binding;	-
ENST00000340940	0.668343	1.98095	1.56754	3.02441	5e-05	0.000590433	Ups	ENSG00000188883	7	139137436	139168458	-	KLRG2	killer cell lectin-like receptor subfamily G%2C member 2 [Source:HGNC Symbol%3BAcc:24778]	-	GO:0016021:integral component of membrane;	GO:0030246:carbohydrate binding;	-
ENST00000341065	29.1112	10.8056	-1.42979	-8.0473	5e-05	0.000590433	Down	ENSG00000187634	1	865692	879955	+	SAMD11	sterile alpha motif domain containing 11 [Source:HGNC Symbol%3BAcc:28706]	GO:0000122:negative regulation of transcription by RNA polymerase II;	GO:0005634:nucleus;	GO:0032093:SAM domain binding;GO:0042731:PH domain binding;GO:0043621:protein self-association;	-
ENST00000342058	6.52102	1.60528	-2.02227	-4.68413	5e-05	0.000590433	Down	ENSG00000140092	14	92336386	92414167	-	FBLN5	fibulin 5 [Source:HGNC Symbol%3BAcc:3602]	GO:0001558:regulation of cell growth;GO:0007160:cell-matrix adhesion;GO:0007596:blood coagulation;GO:0030198:extracellular matrix organization;GO:0034394:protein localization to cell surface;GO:0048251:elastic fiber assembly;GO:2000121:regulation of removal of superoxide radicals;	GO:0005576:extracellular region;GO:0005615:extracellular space;GO:0005737:cytoplasm;GO:0016020:membrane;GO:0031012:extracellular matrix;GO:0071953:elastic fiber;	GO:0004888:transmembrane signaling receptor activity;GO:0005178:integrin binding;GO:0005509:calcium ion binding;GO:0005515:protein binding;GO:0008022:protein C-terminus binding;	K17340
ENST00000342136	1.43554	0.432455	-1.73097	-2.29672	0.001	0.00924494	Down	ENSG00000159110	21	34602279	34636830	+	IFNAR2	interferon (alpha%2C beta and omega) receptor 2 [Source:HGNC Symbol%3BAcc:5433]	GO:0006357:regulation of transcription by RNA polymerase II;GO:0007166:cell surface receptor signaling pathway;GO:0007259:JAK-STAT cascade;GO:0008283:cell proliferation;GO:0009615:response to virus;GO:0019221:cytokine-mediated signaling pathway;GO:0035455:response to interferon-alpha;GO:0060337:type I interferon signaling pathway;GO:0060338:regulation of type I interferon-mediated signaling pathw…	GO:0005576:extracellular region;GO:0005615:extracellular space;GO:0005886:plasma membrane;GO:0005887:integral component of plasma membrane;	GO:0004905:type I interferon receptor activity;GO:0005515:protein binding;GO:0019901:protein kinase binding;GO:0019962:type I interferon binding;	K05131
ENST00000342711	1.7226	0.850412	-1.01835	-5.43643	5e-05	0.000590433	Down	ENSG00000171219	11	64590859	64612041	-	CDC42BPG	CDC42 binding protein kinase gamma (DMPK-like) [Source:HGNC Symbol%3BAcc:29829]	GO:0006468:protein phosphorylation;GO:0031532:actin cytoskeleton reorganization;GO:0035556:intracellular signal transduction;	GO:0005737:cytoplasm;GO:0005813:centrosome;GO:0031252:cell leading edge;	GO:0000287:magnesium ion binding;GO:0004674:protein serine/threonine kinase activity;GO:0005515:protein binding;GO:0005524:ATP binding;GO:0005543:phospholipid binding;	K16307
ENST00000342757	2.66198	1.2435	-1.09809	-3.04533	5e-05	0.000590433	Down	ENSG00000188660	21	44869904	44873773	+	LINC00319	long intergenic non-protein coding RNA 319 [Source:HGNC Symbol%3BAcc:19730]	-	-	-	-
ENST00000343484	14.8124	6.22002	-1.25181	-4.24967	5e-05	0.000590433	Down	ENSG00000171703	20	62694497	62703699	+	TCEA2	transcription elongation factor A (SII)%2C 2 [Source:HGNC Symbol%3BAcc:11614]	GO:0006351:transcription, DNA-templated;GO:0006354:DNA-templated transcription, elongation;GO:0006357:regulation of transcription by RNA polymerase II;GO:0032784:regulation of DNA-templated transcription, elongation;GO:0045944:positive regulation of transcription by RNA polymerase II;	GO:0005634:nucleus;GO:0005730:nucleolus;GO:0005813:centrosome;GO:0008023:transcription elongation factor complex;	GO:0003677:DNA binding;GO:0003746:translation elongation factor activity;GO:0005515:protein binding;GO:0008270:zinc ion binding;	K03145
ENST00000343677	42.6897	17.2297	-1.30899	-9.71298	5e-05	0.000590433	Down	ENSG00000187837	6	26055968	26056699	-	HIST1H1C	histone cluster 1%2C H1c [Source:HGNC Symbol%3BAcc:4716]	GO:0006334:nucleosome assembly;GO:0016584:nucleosome positioning;	GO:0000786:nucleosome;GO:0005634:nucleus;	GO:0003677:DNA binding;	K11275
ENST00000343916	6.18273	2.06394	-1.58284	-4.47843	5e-05	0.000590433	Down	ENSG00000092758	20	61448414	61472511	+	COL9A3	collagen%2C type IX%2C alpha 3 [Source:HGNC Symbol%3BAcc:2219]	GO:0007411:axon guidance;GO:0008584:male gonad development;GO:0008585:female gonad development;GO:0022617:extracellular matrix disassembly;GO:0030198:extracellular matrix organization;GO:0030574:collagen catabolic process;	GO:0005576:extracellular region;GO:0005594:collagen type IX trimer;GO:0005788:endoplasmic reticulum lumen;	GO:0030020:extracellular matrix structural constituent conferring tensile strength;	K08131
ENST00000343984	3.22525	1.43984	-1.1635	-3.58725	5e-05	0.000590433	Down	ENSG00000125354	X	118751602	118827333	-	SEPT6	septin 6 [Source:HGNC Symbol%3BAcc:15848]	GO:0000910:cytokinesis;GO:0007049:cell cycle;GO:0019048:modulation by virus of host morphology or physiology;	GO:0000777:condensed chromosome kinetochore;GO:0005575:cellular_component;GO:0005737:cytoplasm;GO:0005819:spindle;GO:0008021:synaptic vesicle;GO:0030496:midbody;GO:0031105:septin complex;GO:0032154:cleavage furrow;GO:0043679:axon terminus;	GO:0005515:protein binding;GO:0005525:GTP binding;	K16939
ENST00000343987	1.77853	0.862747	-1.04368	-2.43607	0.00025	0.0026542	Down	ENSG00000244567	2	208686014	208687493	-	AC096772.6	-	-	-	-	-
ENST00000344135	4.12912	1.23709	-1.73888	-2.8501	5e-05	0.000590433	Down	ENSG00000038382	5	14488557	14510312	+	TRIO	trio Rho guanine nucleotide exchange factor [Source:HGNC Symbol%3BAcc:12303]	GO:0007185:transmembrane receptor protein tyrosine phosphatase signaling pathway;GO:0007264:small GTPase mediated signal transduction;GO:0007411:axon guidance;GO:0035023:regulation of Rho protein signal transduction;GO:0043065:positive regulation of apoptotic process;GO:0048011:neurotrophin TRK receptor signaling pathway;GO:0051056:regulation of small GTPase mediated signal transduction;GO:009719…	GO:0005829:cytosol;	GO:0004674:protein serine/threonine kinase activity;GO:0005085:guanyl-nucleotide exchange factor activity;GO:0005089:Rho guanyl-nucleotide exchange factor activity;GO:0005515:protein binding;GO:0005524:ATP binding;GO:0005543:phospholipid binding;	K08810
ENST00000344423	1.91044	0.937515	-1.02699	-4.32586	5e-05	0.000590433	Down	ENSG00000186918	8	28203102	28243983	-	ZNF395	zinc finger protein 395 [Source:HGNC Symbol%3BAcc:18737]	GO:0006351:transcription, DNA-templated;GO:0006355:regulation of transcription, DNA-templated;	GO:0005634:nucleus;GO:0005737:cytoplasm;	GO:0003677:DNA binding;GO:0046872:metal ion binding;	-
ENST00000344736	11.8572	28.9137	1.28598	6.40413	5e-05	0.000590433	Ups	ENSG00000196924	X	153577152	153599656	-	FLNA	filamin A%2C alpha [Source:HGNC Symbol%3BAcc:3754]	GO:0001837:epithelial to mesenchymal transition;GO:0002576:platelet degranulation;GO:0007195:adenylate cyclase-inhibiting dopamine receptor signaling pathway;GO:0007596:blood coagulation;GO:0030168:platelet activation;GO:0031532:actin cytoskeleton reorganization;GO:0034329:cell junction assembly;GO:0034394:protein localization to cell surface;GO:0042177:negative regulation of protein catabolic pr…	GO:0005576:extracellular region;GO:0005634:nucleus;GO:0005737:cytoplasm;GO:0005802:trans-Golgi network;GO:0005829:cytosol;GO:0005886:plasma membrane;GO:0005938:cell cortex;GO:0015629:actin cytoskeleton;GO:0031523:Myb complex;GO:0070062:extracellular exosome;	GO:0003779:actin binding;GO:0004871:obsolete signal transducer activity;GO:0005080:protein kinase C binding;GO:0005515:protein binding;GO:0008134:transcription factor binding;GO:0017048:Rho GTPase binding;GO:0017160:Ral GTPase binding;GO:0031267:small GTPase binding;GO:0034988:Fc-gamma receptor I complex binding;GO:0042803:protein homodimerization activity;GO:0048365:Rac GTPase binding;GO:0051015…	K04437
ENST00000344862	1.88098	4.0599	1.10996	3.61177	5e-05	0.000590433	Ups	ENSG00000129317	12	44122415	44152620	-	PUS7L	pseudouridylate synthase 7 homolog (S. cerevisiae)-like [Source:HGNC Symbol%3BAcc:25276]	GO:0001522:pseudouridine synthesis;GO:0008033:tRNA processing;	-	GO:0003723:RNA binding;GO:0009982:pseudouridine synthase activity;	K06176
ENST00000344908	3.21145	6.93115	1.10987	2.40433	0.0006	0.00589819	Ups	ENSG00000169967	2	128064980	128100805	-	MAP3K2	mitogen-activated protein kinase kinase kinase 2 [Source:HGNC Symbol%3BAcc:6854]	GO:0000187:activation of MAPK activity;GO:0006468:protein phosphorylation;GO:0007257:activation of JUN kinase activity;GO:0045893:positive regulation of transcription, DNA-templated;GO:0071260:cellular response to mechanical stimulus;	GO:0005634:nucleus;GO:0005737:cytoplasm;	GO:0004672:protein kinase activity;GO:0004674:protein serine/threonine kinase activity;GO:0004709:MAP kinase kinase kinase activity;GO:0005524:ATP binding;GO:0019901:protein kinase binding;GO:0046872:metal ion binding;	K04420
ENST00000345034	1.79439	3.84519	1.09956	1.79593	0.00135	0.0120556	Ups	ENSG00000215695	1	15986364	15988217	+	RSC1A1	regulatory solute carrier protein%2C family 1%2C member 1 [Source:HGNC Symbol%3BAcc:10458]	GO:0006351:transcription, DNA-templated;GO:0006355:regulation of transcription, DNA-templated;GO:0006810:transport;GO:0050892:intestinal absorption;GO:0051051:negative regulation of transport;	GO:0005634:nucleus;GO:0005730:nucleolus;GO:0005794:Golgi apparatus;GO:0005886:plasma membrane;GO:0005903:brush border;GO:0030054:cell junction;GO:0043231:intracellular membrane-bounded organelle;	GO:0008200:ion channel inhibitor activity;	K11885
ENST00000345988	31.5284	11.4854	-1.45685	-24.5091	5e-05	0.000590433	Down	ENSG00000118898	16	4932508	4987136	-	PPL	periplakin [Source:HGNC Symbol%3BAcc:9273]	GO:0031424:keratinization;	GO:0005634:nucleus;GO:0005739:mitochondrion;GO:0005856:cytoskeleton;GO:0005886:plasma membrane;GO:0030057:desmosome;	GO:0005200:structural constituent of cytoskeleton;GO:0005515:protein binding;	K10386
ENST00000346134	0.250724	0.742062	1.56544	2.02081	0.00175	0.0151416	Ups	ENSG00000090989	4	56719841	56771200	+	EXOC1	exocyst complex component 1 [Source:HGNC Symbol%3BAcc:30380]	GO:0006887:exocytosis;GO:0015031:protein transport;GO:0044267:cellular protein metabolic process;	GO:0000145:exocyst;GO:0005886:plasma membrane;	-	-
ENST00000346162	0.72296	1.67302	1.21046	2.14593	5e-05	0.000590433	Ups	ENSG00000096063	6	35800811	35888842	-	SRPK1	SRSF protein kinase 1 [Source:HGNC Symbol%3BAcc:11305]	GO:0006397:mRNA processing;GO:0006468:protein phosphorylation;GO:0007059:chromosome segregation;GO:0008380:RNA splicing;GO:0019048:modulation by virus of host morphology or physiology;GO:0035092:sperm chromatin condensation;GO:0045070:positive regulation of viral genome replication;GO:0045071:negative regulation of viral genome replication;GO:0045087:innate immune response;GO:0048024:regulation o…	GO:0005634:nucleus;GO:0005737:cytoplasm;GO:0005783:endoplasmic reticulum;GO:0016363:nuclear matrix;	GO:0000287:magnesium ion binding;GO:0004672:protein kinase activity;GO:0004674:protein serine/threonine kinase activity;GO:0005515:protein binding;GO:0005524:ATP binding;	K15409
ENST00000346717	1.40064	0.605819	-1.20912	-1.93487	0.0017	0.0147649	Down	ENSG00000115252	2	183007354	183106641	-	PDE1A	phosphodiesterase 1A%2C calmodulin-dependent [Source:HGNC Symbol%3BAcc:8774]	GO:0007165:signal transduction;GO:0007173:epidermal growth factor receptor signaling pathway;GO:0007202:activation of phospholipase C activity;GO:0007596:blood coagulation;GO:0008543:fibroblast growth factor receptor signaling pathway;GO:0045087:innate immune response;GO:0048011:neurotrophin TRK receptor signaling pathway;	GO:0005829:cytosol;	GO:0004114:3',5'-cyclic-nucleotide phosphodiesterase activity;GO:0004117:calmodulin-dependent cyclic-nucleotide phosphodiesterase activity;GO:0005516:calmodulin binding;GO:0046872:metal ion binding;	K13755
ENST00000347147	4.01615	0.95595	-2.07081	-3.20261	5e-05	0.000590433	Down	ENSG00000145014	3	194308410	194354054	-	TMEM44	transmembrane protein 44 [Source:HGNC Symbol%3BAcc:25120]	-	GO:0016021:integral component of membrane;	-	-
ENST00000347215	19.0454	8.92532	-1.09346	-3.26543	5e-05	0.000590433	Down	ENSG00000124225	20	56223448	56285645	-	PMEPA1	prostate transmembrane protein%2C androgen induced 1 [Source:HGNC Symbol%3BAcc:14107]	GO:0007179:transforming growth factor beta receptor signaling pathway;GO:0030512:negative regulation of transforming growth factor beta receptor signaling pathway;GO:0030521:androgen receptor signaling pathway;	GO:0005886:plasma membrane;GO:0016021:integral component of membrane;GO:0031901:early endosome membrane;	GO:0050699:WW domain binding;	-
ENST00000347587	0.616888	1.82472	1.56459	3.86606	5e-05	0.000590433	Ups	ENSG00000128918	15	58245629	58357936	-	ALDH1A2	aldehyde dehydrogenase 1 family%2C member A2 [Source:HGNC Symbol%3BAcc:15472]	GO:0001568:blood vessel development;GO:0001822:kidney development;GO:0001889:liver development;GO:0001936:regulation of endothelial cell proliferation;GO:0003007:heart morphogenesis;GO:0006776:vitamin A metabolic process;GO:0007494:midgut development;GO:0008284:positive regulation of cell proliferation;GO:0008285:negative regulation of cell proliferation;GO:0009855:determination of bilateral symm…	GO:0005634:nucleus;GO:0005737:cytoplasm;GO:0005829:cytosol;GO:0048471:perinuclear region of cytoplasm;	GO:0001758:retinal dehydrogenase activity;GO:0004028:3-chloroallyl aldehyde dehydrogenase activity;GO:0016620:oxidoreductase activity, acting on the aldehyde or oxo group of donors, NAD or NADP as acceptor;GO:0016918:retinal binding;	K07249
ENST00000347624	1.77637	0.296146	-2.58455	-6.59144	5e-05	0.000590433	Down	ENSG00000172061	3	194075976	194090472	-	LRRC15	leucine rich repeat containing 15 [Source:HGNC Symbol%3BAcc:20818]	-	GO:0016021:integral component of membrane;	-	-
ENST00000347755	2.37106	0.922008	-1.36268	-2.58722	5e-05	0.000590433	Down	ENSG00000177595	11	799184	805245	-	PIDD	p53-induced death domain protein [Source:HGNC Symbol%3BAcc:16491]	GO:0006915:apoptotic process;GO:0006974:cellular response to DNA damage stimulus;GO:0006977:DNA damage response, signal transduction by p53 class mediator resulting in cell cycle arrest;GO:0007165:signal transduction;GO:0043066:negative regulation of apoptotic process;	GO:0005634:nucleus;GO:0005737:cytoplasm;	GO:0005123:death receptor binding;GO:0005515:protein binding;	K10130
ENST00000349485	5.28578	1.43377	-1.8823	-3.39809	5e-05	0.000590433	Down	ENSG00000186866	21	46683843	46707813	-	POFUT2	protein O-fucosyltransferase 2 [Source:HGNC Symbol%3BAcc:14683]	GO:0001707:mesoderm formation;GO:0006004:fucose metabolic process;GO:0010468:regulation of gene expression;GO:0010717:regulation of epithelial to mesenchymal transition;GO:0036066:protein O-linked fucosylation;GO:0051046:regulation of secretion;	GO:0005783:endoplasmic reticulum;GO:0005794:Golgi apparatus;	GO:0046922:peptide-O-fucosyltransferase activity;	K03691
ENST00000351298	3.8761	1.04304	-1.89382	-7.12217	5e-05	0.000590433	Down	ENSG00000075651	3	171318616	171528284	-	PLD1	phospholipase D1%2C phosphatidylcholine-specific [Source:HGNC Symbol%3BAcc:9067]	GO:0006644:phospholipid metabolic process;GO:0006654:phosphatidic acid biosynthetic process;GO:0006655:phosphatidylglycerol biosynthetic process;GO:0006935:chemotaxis;GO:0007154:cell communication;GO:0007264:small GTPase mediated signal transduction;GO:0007265:Ras protein signal transduction;GO:0016042:lipid catabolic process;GO:0044281:small molecule metabolic process;GO:0046474:glycerophospholi…	GO:0000139:Golgi membrane;GO:0005768:endosome;GO:0005789:endoplasmic reticulum membrane;GO:0005794:Golgi apparatus;GO:0016020:membrane;GO:0031902:late endosome membrane;GO:0048471:perinuclear region of cytoplasm;	GO:0003824:catalytic activity;GO:0004630:phospholipase D activity;GO:0035091:phosphatidylinositol binding;GO:0070290:N-acylphosphatidylethanolamine-specific phospholipase D activity;	K01115
ENST00000351439	12.4061	1.48621	-3.06135	-8.00761	5e-05	0.000590433	Down	ENSG00000115252	2	183032663	183291749	-	PDE1A	phosphodiesterase 1A%2C calmodulin-dependent [Source:HGNC Symbol%3BAcc:8774]	GO:0007165:signal transduction;GO:0007173:epidermal growth factor receptor signaling pathway;GO:0007202:activation of phospholipase C activity;GO:0007596:blood coagulation;GO:0008543:fibroblast growth factor receptor signaling pathway;GO:0045087:innate immune response;GO:0048011:neurotrophin TRK receptor signaling pathway;	GO:0005829:cytosol;	GO:0004114:3',5'-cyclic-nucleotide phosphodiesterase activity;GO:0004117:calmodulin-dependent cyclic-nucleotide phosphodiesterase activity;GO:0005516:calmodulin binding;GO:0046872:metal ion binding;	K13755
ENST00000351718	0.318462	1.34536	2.07879	2.52908	0.0019	0.0162649	Ups	ENSG00000091129	7	107788107	108096783	-	NRCAM	neuronal cell adhesion molecule [Source:HGNC Symbol%3BAcc:7994]	GO:0001525:angiogenesis;GO:0001764:neuron migration;GO:0007409:axonogenesis;GO:0007411:axon guidance;GO:0007413:axonal fasciculation;GO:0007416:synapse assembly;GO:0007417:central nervous system development;GO:0008104:protein localization;GO:0010975:regulation of neuron projection development;GO:0019227:neuronal action potential propagation;GO:0030516:regulation of axon extension;GO:0031290:retin…	GO:0005886:plasma membrane;GO:0005887:integral component of plasma membrane;GO:0009897:external side of plasma membrane;GO:0030424:axon;GO:0043005:neuron projection;GO:0043194:axon initial segment;GO:0045202:synapse;	GO:0030506:ankyrin binding;GO:0086080:protein binding involved in heterotypic cell-cell adhesion;	K06756
ENST00000352133	1.01085	0.397137	-1.34786	-2.12695	0.00065	0.00633967	Down	ENSG00000160190	21	43934024	44001550	+	SLC37A1	solute carrier family 37 (glucose-6-phosphate transporter)%2C member 1 [Source:HGNC Symbol%3BAcc:11024]	GO:0008643:carbohydrate transport;GO:0055085:transmembrane transport;	GO:0016021:integral component of membrane;	GO:0005215:transporter activity;	K13783
ENST00000354192	0.117469	0.727356	2.63038	2.86461	0.0002	0.00216019	Ups	ENSG00000142192	21	27252861	27543065	-	APP	amyloid beta (A4) precursor protein [Source:HGNC Symbol%3BAcc:620]	GO:0000085:mitotic G2 phase;GO:0001967:suckling behavior;GO:0002576:platelet degranulation;GO:0006378:mRNA polyadenylation;GO:0006417:regulation of translation;GO:0006468:protein phosphorylation;GO:0006878:cellular copper ion homeostasis;GO:0006897:endocytosis;GO:0006979:response to oxidative stress;GO:0007155:cell adhesion;GO:0007176:regulation of epidermal growth factor-activated receptor activ…	GO:0005576:extracellular region;GO:0005737:cytoplasm;GO:0005794:Golgi apparatus;GO:0005829:cytosol;GO:0005886:plasma membrane;GO:0005887:integral component of plasma membrane;GO:0005905:clathrin-coated pit;GO:0009986:cell surface;GO:0016021:integral component of membrane;GO:0030424:axon;GO:0031093:platelet alpha granule lumen;GO:0031594:neuromuscular junction;GO:0035253:ciliary rootlet;GO:0043197…	GO:0003677:DNA binding;GO:0004867:serine-type endopeptidase inhibitor activity;GO:0005102:signaling receptor binding;GO:0005515:protein binding;GO:0008201:heparin binding;GO:0016504:peptidase activator activity;GO:0033130:acetylcholine receptor binding;GO:0042802:identical protein binding;GO:0046914:transition metal ion binding;GO:0051425:PTB domain binding;GO:0070851:growth factor receptor bindi…	K04520
ENST00000354348	1.16218	0.565271	-1.03982	-1.61332	0.0044	0.0330643	Down	ENSG00000198339	6	27107076	27108418	+	HIST1H4I	histone cluster 1%2C H4i [Source:HGNC Symbol%3BAcc:4793]	-	-	-	K11254
ENST00000354416	2.13804	0.74988	-1.51156	-4.3694	5e-05	0.000590433	Down	ENSG00000125354	X	118750908	118827333	-	SEPT6	septin 6 [Source:HGNC Symbol%3BAcc:15848]	GO:0000910:cytokinesis;GO:0007049:cell cycle;GO:0019048:modulation by virus of host morphology or physiology;	GO:0000777:condensed chromosome kinetochore;GO:0005575:cellular_component;GO:0005737:cytoplasm;GO:0005819:spindle;GO:0008021:synaptic vesicle;GO:0030496:midbody;GO:0031105:septin complex;GO:0032154:cleavage furrow;GO:0043679:axon terminus;	GO:0005515:protein binding;GO:0005525:GTP binding;	K16939
ENST00000354548	5.41089	13.225	1.28933	2.23411	5e-05	0.000590433	Ups	ENSG00000101972	X	123094672	123234447	+	STAG2	stromal antigen 2 [Source:HGNC Symbol%3BAcc:11355]	GO:0000278:mitotic cell cycle;GO:0000910:cytokinesis;GO:0007062:sister chromatid cohesion;GO:0019827:stem cell population maintenance;GO:0032876:negative regulation of DNA endoreduplication;	GO:0000775:chromosome, centromeric region;GO:0000785:chromatin;GO:0005634:nucleus;GO:0005654:nucleoplasm;GO:0005694:chromosome;GO:0005829:cytosol;	GO:0005515:protein binding;	K06671
ENST00000354571	6.27757	2.28565	-1.4576	-2.019	0.001	0.00924494	Down	ENSG00000122691	7	19152670	19156741	-	TWIST1	twist family bHLH transcription factor 1 [Source:HGNC Symbol%3BAcc:12428]	GO:0000122:negative regulation of transcription by RNA polymerase II;GO:0001503:ossification;GO:0001649:osteoblast differentiation;GO:0001701:in utero embryonic development;GO:0001764:neuron migration;GO:0001843:neural tube closure;GO:0003180:aortic valve morphogenesis;GO:0003183:mitral valve morphogenesis;GO:0003203:endocardial cushion morphogenesis;GO:0003253:cardiac neural crest cell migration…	GO:0005634:nucleus;	GO:0000981:DNA-binding transcription factor activity, RNA polymerase II-specific;GO:0005515:protein binding;GO:0008134:transcription factor binding;GO:0019904:protein domain specific binding;GO:0042803:protein homodimerization activity;GO:0043425:bHLH transcription factor binding;GO:0046982:protein heterodimerization activity;GO:0046983:protein dimerization activity;GO:0070888:E-box binding;	K09069
ENST00000354670	16.9082	3.60905	-2.22803	-4.96499	5e-05	0.000590433	Down	ENSG00000104081	15	40380091	40401075	-	BMF	Bcl2 modifying factor [Source:HGNC Symbol%3BAcc:24132]	GO:0006915:apoptotic process;GO:0032464:positive regulation of protein homooligomerization;GO:0043276:anoikis;GO:0090200:positive regulation of release of cytochrome c from mitochondria;GO:0097193:intrinsic apoptotic signaling pathway;GO:1900740:positive regulation of protein insertion into mitochondrial membrane involved in apoptotic signaling pathway;GO:2001244:positive regulation of intrinsic …	GO:0001669:acrosomal vesicle;GO:0005741:mitochondrial outer membrane;GO:0005829:cytosol;GO:0005886:plasma membrane;GO:0016459:myosin complex;	GO:0005515:protein binding;	K17460
ENST00000355028	0.852919	0.419832	-1.02259	-1.91177	0.00145	0.0128627	Down	ENSG00000099968	22	18121577	18213388	+	BCL2L13	BCL2-like 13 (apoptosis facilitator) [Source:HGNC Symbol%3BAcc:17164]	GO:0006919:activation of cysteine-type endopeptidase activity involved in apoptotic process;GO:0042981:regulation of apoptotic process;	GO:0005634:nucleus;GO:0005739:mitochondrion;GO:0016021:integral component of membrane;GO:0031966:mitochondrial membrane;	GO:0008656:cysteine-type endopeptidase activator activity involved in apoptotic process;	K15485
ENST00000355119	7.09847	3.34654	-1.08484	-4.69619	5e-05	0.000590433	Down	ENSG00000072163	2	128396003	128432764	-	LIMS2	LIM and senescent cell antigen-like domains 2 [Source:HGNC Symbol%3BAcc:16084]	GO:0034329:cell junction assembly;GO:0045216:cell-cell junction organization;GO:2001046:positive regulation of integrin-mediated signaling pathway;	GO:0005634:nucleus;GO:0005829:cytosol;GO:0005886:plasma membrane;GO:0005925:focal adhesion;	GO:0008270:zinc ion binding;	-
ENST00000355294	0.439923	1.1347	1.36699	1.71147	0.00645	0.0457824	Ups	ENSG00000136653	1	206680879	206761044	+	RASSF5	Ras association (RalGDS/AF-6) domain family member 5 [Source:HGNC Symbol%3BAcc:17609]	GO:0006915:apoptotic process;GO:0031398:positive regulation of protein ubiquitination;GO:0035556:intracellular signal transduction;	GO:0005634:nucleus;GO:0005737:cytoplasm;GO:0005874:microtubule;	GO:0005515:protein binding;GO:0046872:metal ion binding;	K08015
ENST00000355725	4.62946	10.3109	1.15525	2.04253	5e-05	0.000590433	Ups	ENSG00000125676	X	122744049	122866906	-	THOC2	THO complex 2 [Source:HGNC Symbol%3BAcc:19073]	GO:0006397:mRNA processing;GO:0006406:mRNA export from nucleus;GO:0008380:RNA splicing;GO:0046784:viral mRNA export from host cell nucleus;	GO:0000346:transcription export complex;GO:0000347:THO complex;GO:0000445:THO complex part of transcription export complex;	GO:0003723:RNA binding;GO:0005515:protein binding;	K12879
ENST00000356082	50.4911	20.9232	-1.27093	-14.5379	5e-05	0.000590433	Down	ENSG00000196878	1	209788215	209825811	-	LAMB3	laminin%2C beta 3 [Source:HGNC Symbol%3BAcc:6490]	GO:0007155:cell adhesion;GO:0008544:epidermis development;GO:0030198:extracellular matrix organization;GO:0031581:hemidesmosome assembly;GO:0034329:cell junction assembly;GO:0050873:brown fat cell differentiation;	GO:0005576:extracellular region;GO:0005610:laminin-5 complex;	GO:0005198:structural molecule activity;GO:0005515:protein binding;	K06244
ENST00000356098	2.3078	0.33678	-2.77664	-2.82822	0.0022	0.0184497	Down	ENSG00000100299	22	51063446	51066598	-	ARSA	arylsulfatase A [Source:HGNC Symbol%3BAcc:713]	GO:0006665:sphingolipid metabolic process;GO:0006687:glycosphingolipid metabolic process;GO:0007339:binding of sperm to zona pellucida;GO:0043687:post-translational protein modification;GO:0044267:cellular protein metabolic process;GO:0044281:small molecule metabolic process;	GO:0005764:lysosome;GO:0005788:endoplasmic reticulum lumen;GO:0005886:plasma membrane;GO:0016021:integral component of membrane;GO:0043202:lysosomal lumen;	GO:0004065:arylsulfatase activity;GO:0004098:cerebroside-sulfatase activity;GO:0005509:calcium ion binding;GO:0008484:sulfuric ester hydrolase activity;	K01134
ENST00000356327	1.77491	0.690652	-1.36172	-2.31375	0.00015	0.00165238	Down	ENSG00000075651	3	171318195	171528228	-	PLD1	phospholipase D1%2C phosphatidylcholine-specific [Source:HGNC Symbol%3BAcc:9067]	GO:0006644:phospholipid metabolic process;GO:0006654:phosphatidic acid biosynthetic process;GO:0006655:phosphatidylglycerol biosynthetic process;GO:0006935:chemotaxis;GO:0007154:cell communication;GO:0007264:small GTPase mediated signal transduction;GO:0007265:Ras protein signal transduction;GO:0016042:lipid catabolic process;GO:0044281:small molecule metabolic process;GO:0046474:glycerophospholi…	GO:0000139:Golgi membrane;GO:0005768:endosome;GO:0005789:endoplasmic reticulum membrane;GO:0005794:Golgi apparatus;GO:0016020:membrane;GO:0031902:late endosome membrane;GO:0048471:perinuclear region of cytoplasm;	GO:0003824:catalytic activity;GO:0004630:phospholipase D activity;GO:0035091:phosphatidylinositol binding;GO:0070290:N-acylphosphatidylethanolamine-specific phospholipase D activity;	K01115
ENST00000356433	0.875068	1.82631	1.06146	2.49283	0.0003	0.00313823	Ups	ENSG00000090932	19	39989535	39999108	+	DLL3	delta-like 3 (Drosophila) [Source:HGNC Symbol%3BAcc:2909]	GO:0001501:skeletal system development;GO:0001756:somitogenesis;GO:0007219:Notch signaling pathway;GO:0007275:multicellular organism development;GO:0007386:compartment pattern specification;GO:0048339:paraxial mesoderm development;GO:0050768:negative regulation of neurogenesis;	GO:0016021:integral component of membrane;	GO:0005112:Notch binding;	K06051
ENST00000356541	1.95747	4.67642	1.25641	2.88657	0.00015	0.00165238	Ups	ENSG00000173210	5	148521054	148639138	+	ABLIM3	actin binding LIM protein family%2C member 3 [Source:HGNC Symbol%3BAcc:29132]	GO:0007010:cytoskeleton organization;GO:0007411:axon guidance;GO:0045944:positive regulation of transcription by RNA polymerase II;	GO:0005737:cytoplasm;	GO:0003779:actin binding;GO:0008270:zinc ion binding;	K07520
ENST00000356613	4.96267	1.12793	-2.13744	-11.7954	5e-05	0.000590433	Down	ENSG00000198576	8	143692405	143696833	-	ARC	activity-regulated cytoskeleton-associated protein [Source:HGNC Symbol%3BAcc:648]	GO:0006897:endocytosis;GO:0007010:cytoskeleton organization;GO:0007492:endoderm development;GO:0007612:learning;GO:0009952:anterior/posterior pattern specification;GO:0016477:cell migration;GO:0022604:regulation of cell morphogenesis;GO:0048168:regulation of neuronal synaptic plasticity;	GO:0001669:acrosomal vesicle;GO:0005737:cytoplasm;GO:0005768:endosome;GO:0005886:plasma membrane;GO:0014069:postsynaptic density;GO:0015629:actin cytoskeleton;GO:0030054:cell junction;GO:0043197:dendritic spine;GO:0045211:postsynaptic membrane;	-	K15867
ENST00000356657	6.38648	2.10832	-1.59893	-3.37243	5e-05	0.000590433	Down	ENSG00000160752	1	155278707	155290456	+	FDPS	farnesyl diphosphate synthase [Source:HGNC Symbol%3BAcc:3631]	GO:0006695:cholesterol biosynthetic process;GO:0019048:modulation by virus of host morphology or physiology;GO:0033384:geranyl diphosphate biosynthetic process;GO:0044281:small molecule metabolic process;GO:0045337:farnesyl diphosphate biosynthetic process;	GO:0005634:nucleus;GO:0005730:nucleolus;GO:0005737:cytoplasm;GO:0005739:mitochondrion;GO:0005829:cytosol;	GO:0004161:dimethylallyltranstransferase activity;GO:0004337:geranyltranstransferase activity;GO:0046872:metal ion binding;	K00787
ENST00000356660	2.1284	4.55924	1.09902	3.6556	5e-05	0.000590433	Ups	ENSG00000176697	11	27676440	27722035	-	BDNF	brain-derived neurotrophic factor [Source:HGNC Symbol%3BAcc:1033]	GO:0001657:ureteric bud development;GO:0001662:behavioral fear response;GO:0001666:response to hypoxia;GO:0002544:chronic inflammatory response;GO:0006120:mitochondrial electron transport, NADH to ubiquinone;GO:0007399:nervous system development;GO:0007406:negative regulation of neuroblast proliferation;GO:0007411:axon guidance;GO:0007412:axon target recognition;GO:0007611:learning or memory;GO:0…	GO:0005576:extracellular region;GO:0005737:cytoplasm;GO:0008021:synaptic vesicle;GO:0048471:perinuclear region of cytoplasm;	GO:0005169:neurotrophin TRKB receptor binding;GO:0008083:growth factor activity;	K04355
ENST00000356713	0.777401	0.343712	-1.17746	-1.82322	0.0035	0.0273356	Down	ENSG00000119946	10	101088856	101154087	+	CNNM1	cyclin M1 [Source:HGNC Symbol%3BAcc:102]	GO:0006811:ion transport;	GO:0005886:plasma membrane;GO:0016021:integral component of membrane;	GO:0030554:adenyl nucleotide binding;	K16302
ENST00000356784	1.04654	3.94982	1.91616	3.42912	5e-05	0.000590433	Ups	ENSG00000102387	X	100523848	100546324	-	TAF7L	TAF7-like RNA polymerase II%2C TATA box binding protein (TBP)-associated factor%2C 50kDa [Source:HGNC Symbol%3BAcc:11548]	GO:0006355:regulation of transcription, DNA-templated;GO:0006367:transcription initiation from RNA polymerase II promoter;GO:0007275:multicellular organism development;GO:0007283:spermatogenesis;GO:0008150:biological_process;GO:0030154:cell differentiation;	GO:0005669:transcription factor TFIID complex;GO:0005737:cytoplasm;	GO:0003674:molecular_function;	K03132
ENST00000357575	6.56236	3.02313	-1.11817	-3.45852	5e-05	0.000590433	Down	ENSG00000122490	18	77662420	77711638	-	PQLC1	PQ loop repeat containing 1 [Source:HGNC Symbol%3BAcc:26188]	-	GO:0016021:integral component of membrane;	-	-
ENST00000357585	0.534213	2.01956	1.91855	3.57877	5e-05	0.000590433	Ups	ENSG00000180616	17	71161151	71167185	+	SSTR2	somatostatin receptor 2 [Source:HGNC Symbol%3BAcc:11331]	GO:0006937:regulation of muscle contraction;GO:0007187:G protein-coupled receptor signaling pathway, coupled to cyclic nucleotide second messenger;GO:0007193:adenylate cyclase-inhibiting G protein-coupled receptor signaling pathway;GO:0007267:cell-cell signaling;GO:0007283:spermatogenesis;GO:0007584:response to nutrient;GO:0007586:digestion;GO:0008285:negative regulation of cell proliferation;GO:…	GO:0005737:cytoplasm;GO:0005886:plasma membrane;GO:0005887:integral component of plasma membrane;	GO:0004994:somatostatin receptor activity;GO:0005515:protein binding;GO:0030165:PDZ domain binding;	K04218
ENST00000357916	0.217428	17.9485	6.36718	10.166	5e-05	0.000590433	Ups	ENSG00000213401	X	151899293	151903184	-	MAGEA12	melanoma antigen family A%2C 12 [Source:HGNC Symbol%3BAcc:6799]	GO:0008150:biological_process;	GO:0005575:cellular_component;	GO:0003674:molecular_function;	-
ENST00000358232	4.7716	2.17524	-1.1333	-6.57367	5e-05	0.000590433	Down	ENSG00000134759	18	33709834	33757909	+	ELP2	elongator acetyltransferase complex subunit 2 [Source:HGNC Symbol%3BAcc:18248]	GO:0006357:regulation of transcription by RNA polymerase II;GO:0006368:transcription elongation from RNA polymerase II promoter;GO:0046425:regulation of JAK-STAT cascade;	GO:0005730:nucleolus;GO:0005737:cytoplasm;GO:0008023:transcription elongation factor complex;GO:0016591:RNA polymerase II, holoenzyme;GO:0033588:Elongator holoenzyme complex;	GO:0003677:DNA binding;GO:0019901:protein kinase binding;	K11374
ENST00000358417	0.828235	1.99092	1.26532	2.82136	5e-05	0.000590433	Ups	ENSG00000140479	15	101844134	102029873	-	PCSK6	proprotein convertase subtilisin/kexin type 6 [Source:HGNC Symbol%3BAcc:8569]	GO:0006508:proteolysis;GO:0007354:zygotic determination of anterior/posterior axis, embryo;GO:0007368:determination of left/right symmetry;GO:0009100:glycoprotein metabolic process;GO:0016485:protein processing;GO:0016486:peptide hormone processing;GO:0030510:regulation of BMP signaling pathway;GO:0032455:nerve growth factor processing;GO:0032902:nerve growth factor production;GO:0032940:secretio…	GO:0005615:extracellular space;GO:0005783:endoplasmic reticulum;GO:0005796:Golgi lumen;GO:0009986:cell surface;GO:0012505:endomembrane system;GO:0016020:membrane;GO:0031012:extracellular matrix;	GO:0004175:endopeptidase activity;GO:0004252:serine-type endopeptidase activity;GO:0008201:heparin binding;GO:0048406:nerve growth factor binding;	K08672
ENST00000358459	1.51335	0.595813	-1.34481	-2.52195	5e-05	0.000590433	Down	ENSG00000164050	3	48445262	48470872	-	PLXNB1	plexin B1 [Source:HGNC Symbol%3BAcc:9103]	GO:0007165:signal transduction;GO:0007411:axon guidance;GO:0008360:regulation of cell shape;GO:0014068:positive regulation of phosphatidylinositol 3-kinase signaling;GO:0016477:cell migration;GO:0033689:negative regulation of osteoblast proliferation;GO:0035556:intracellular signal transduction;GO:0043931:ossification involved in bone maturation;GO:0048812:neuron projection morphogenesis;GO:00507…	GO:0002116:semaphorin receptor complex;GO:0005576:extracellular region;GO:0005622:intracellular;GO:0005886:plasma membrane;GO:0005887:integral component of plasma membrane;	GO:0004888:transmembrane signaling receptor activity;GO:0005515:protein binding;GO:0017154:semaphorin receptor activity;GO:0030215:semaphorin receptor binding;GO:0032794:GTPase activating protein binding;	K06821
ENST00000358656	0.80704	4.74126	2.55456	3.86746	5e-05	0.000590433	Ups	ENSG00000181135	8	144766651	144777555	+	ZNF707	zinc finger protein 707 [Source:HGNC Symbol%3BAcc:27815]	GO:0006351:transcription, DNA-templated;GO:0006355:regulation of transcription, DNA-templated;	GO:0005622:intracellular;GO:0005634:nucleus;	GO:0003676:nucleic acid binding;GO:0003677:DNA binding;GO:0046872:metal ion binding;	K09228
ENST00000358739	4.49994	1.6153	-1.47811	-2.49572	0.0007	0.00675877	Down	ENSG00000196747	6	27775899	27776429	+	HIST1H2AI	histone cluster 1%2C H2ai [Source:HGNC Symbol%3BAcc:4725]	-	-	-	K11251
ENST00000358807	6.5562	3.23684	-1.01827	-3.99357	5e-05	0.000590433	Down	ENSG00000135596	6	109765265	109777190	-	MICAL1	microtubule associated monooxygenase%2C calponin and LIM domain containing 1 [Source:HGNC Symbol%3BAcc:20619]	GO:0001933:negative regulation of protein phosphorylation;GO:0007010:cytoskeleton organization;GO:0007165:signal transduction;GO:0030042:actin filament depolymerization;GO:0043066:negative regulation of apoptotic process;GO:0043154:negative regulation of cysteine-type endopeptidase activity involved in apoptotic process;GO:0055114:oxidation-reduction process;	GO:0005737:cytoplasm;GO:0005882:intermediate filament;	GO:0003779:actin binding;GO:0004497:monooxygenase activity;GO:0005515:protein binding;GO:0008270:zinc ion binding;GO:0016709:oxidoreductase activity, acting on paired donors, with incorporation or reduction of molecular oxygen, NAD(P)H as one donor, and incorporation of one atom of oxygen;GO:0017124:SH3 domain binding;GO:0071949:FAD binding;	-
ENST00000359079	1.44145	3.87842	1.42795	2.04408	0.0013	0.0116872	Ups	ENSG00000164023	4	108814394	108832109	+	SGMS2	sphingomyelin synthase 2 [Source:HGNC Symbol%3BAcc:28395]	GO:0006665:sphingolipid metabolic process;GO:0006686:sphingomyelin biosynthetic process;GO:0030148:sphingolipid biosynthetic process;GO:0044281:small molecule metabolic process;	GO:0005794:Golgi apparatus;GO:0005886:plasma membrane;GO:0005887:integral component of plasma membrane;GO:0030173:integral component of Golgi membrane;GO:0045203:integral component of cell outer membrane;	GO:0016301:kinase activity;GO:0033188:sphingomyelin synthase activity;GO:0047493:ceramide cholinephosphotransferase activity;	K04714
ENST00000359180	3.7574	1.18629	-1.66328	-3.39688	5e-05	0.000590433	Down	ENSG00000052126	12	19282648	19529331	+	PLEKHA5	pleckstrin homology domain containing%2C family A member 5 [Source:HGNC Symbol%3BAcc:30036]	GO:0008150:biological_process;	GO:0005575:cellular_component;GO:0005737:cytoplasm;	GO:0005515:protein binding;GO:0005543:phospholipid binding;GO:0005545:1-phosphatidylinositol binding;	-
ENST00000359193	3.91169	1.25626	-1.63866	-6.8242	5e-05	0.000590433	Down	ENSG00000196787	6	27100832	27103070	+	HIST1H2AG	histone cluster 1%2C H2ag [Source:HGNC Symbol%3BAcc:4737]	GO:0006334:nucleosome assembly;	GO:0000786:nucleosome;GO:0005634:nucleus;	GO:0003677:DNA binding;GO:0019899:enzyme binding;GO:0046982:protein heterodimerization activity;	K11251
ENST00000359299	4.30532	0.218399	-4.30108	-5.87758	5e-05	0.000590433	Down	ENSG00000109511	4	169013666	169108841	+	ANXA10	annexin A10 [Source:HGNC Symbol%3BAcc:534]	-	GO:0005739:mitochondrion;	GO:0005509:calcium ion binding;GO:0005544:calcium-dependent phospholipid binding;	K17097
ENST00000359478	1.43722	11.4155	2.98964	13.8839	5e-05	0.000590433	Ups	ENSG00000197614	12	8798552	8815408	-	MFAP5	microfibrillar associated protein 5 [Source:HGNC Symbol%3BAcc:29673]	GO:0030198:extracellular matrix organization;	GO:0001527:microfibril;GO:0005576:extracellular region;	GO:0005201:extracellular matrix structural constituent;	K12581
ENST00000359651	3.15848	1.48788	-1.08597	-3.70128	5e-05	0.000590433	Down	ENSG00000163435	1	201977073	201985137	+	ELF3	E74-like factor 3 (ets domain transcription factor%2C epithelial-specific ) [Source:HGNC Symbol%3BAcc:3318]	GO:0001824:blastocyst development;GO:0006366:transcription by RNA polymerase II;GO:0006954:inflammatory response;GO:0007275:multicellular organism development;GO:0008544:epidermis development;GO:0030198:extracellular matrix organization;GO:0030855:epithelial cell differentiation;GO:0045892:negative regulation of transcription, DNA-templated;GO:0045893:positive regulation of transcription, DNA-tem…	GO:0005634:nucleus;GO:0005730:nucleolus;GO:0005737:cytoplasm;GO:0005794:Golgi apparatus;	GO:0003700:DNA-binding transcription factor activity;GO:0003713:transcription coactivator activity;GO:0005515:protein binding;GO:0043565:sequence-specific DNA binding;	K09429
ENST00000359882	3.74467	1.02129	-1.87444	-2.8821	0.00105	0.00965669	Down	ENSG00000102312	X	48367350	48379194	+	PORCN	porcupine homolog (Drosophila) [Source:HGNC Symbol%3BAcc:17652]	GO:0009100:glycoprotein metabolic process;GO:0016055:Wnt signaling pathway;	GO:0016021:integral component of membrane;GO:0030176:integral component of endoplasmic reticulum membrane;GO:0032281:AMPA glutamate receptor complex;	GO:0016740:transferase activity;GO:0016746:transferase activity, transferring acyl groups;	K00181
ENST00000360025	2.30664	4.72595	1.03481	3.63769	5e-05	0.000590433	Ups	ENSG00000137486	11	74976643	75062749	-	ARRB1	arrestin%2C beta 1 [Source:HGNC Symbol%3BAcc:711]	GO:0002031:G protein-coupled receptor internalization;GO:0006366:transcription by RNA polymerase II;GO:0006892:post-Golgi vesicle-mediated transport;GO:0007165:signal transduction;GO:0007219:Notch signaling pathway;GO:0007596:blood coagulation;GO:0007602:phototransduction;GO:0015031:protein transport;GO:0016567:protein ubiquitination;GO:0030168:platelet activation;GO:0031397:negative regulation o…	GO:0000139:Golgi membrane;GO:0000785:chromatin;GO:0005634:nucleus;GO:0005737:cytoplasm;GO:0005765:lysosomal membrane;GO:0005829:cytosol;GO:0005834:heterotrimeric G-protein complex;GO:0005886:plasma membrane;GO:0005905:clathrin-coated pit;GO:0030659:cytoplasmic vesicle membrane;GO:0031143:pseudopodium;GO:0031410:cytoplasmic vesicle;	GO:0004402:histone acetyltransferase activity;GO:0004857:enzyme inhibitor activity;GO:0005096:GTPase activator activity;GO:0005159:insulin-like growth factor receptor binding;GO:0005515:protein binding;GO:0008134:transcription factor binding;GO:0031434:mitogen-activated protein kinase kinase binding;GO:0031625:ubiquitin protein ligase binding;GO:0031701:angiotensin receptor binding;GO:0043027:cys…	K04439
ENST00000360046	0.420346	1.07463	1.35419	1.94721	0.00275	0.0223077	Ups	ENSG00000197576	7	27168126	27170418	-	HOXA4	homeobox A4 [Source:HGNC Symbol%3BAcc:5105]	GO:0006351:transcription, DNA-templated;GO:0007275:multicellular organism development;GO:0009653:anatomical structure morphogenesis;GO:0009952:anterior/posterior pattern specification;GO:0048704:embryonic skeletal system morphogenesis;	GO:0005634:nucleus;	GO:0003700:DNA-binding transcription factor activity;GO:0043565:sequence-specific DNA binding;	K09304
ENST00000360066	7.55988	1.21355	-2.63913	-9.55	5e-05	0.000590433	Down	ENSG00000117266	1	205473727	205501921	+	CDK18	cyclin-dependent kinase 18 [Source:HGNC Symbol%3BAcc:8751]	GO:0006468:protein phosphorylation;GO:0007165:signal transduction;	GO:0005575:cellular_component;	GO:0004672:protein kinase activity;GO:0004674:protein serine/threonine kinase activity;GO:0004693:cyclin-dependent protein serine/threonine kinase activity;GO:0004871:obsolete signal transducer activity;GO:0005524:ATP binding;	K15596
ENST00000360115	2.88769	1.26881	-1.18645	-1.86539	0.0008	0.00761167	Down	ENSG00000127603	1	39919509	39952659	+	MACF1	microtubule-actin crosslinking factor 1 [Source:HGNC Symbol%3BAcc:13664]	GO:0001707:mesoderm formation;GO:0006200:obsolete ATP catabolic process;GO:0006620:posttranslational protein targeting to endoplasmic reticulum membrane;GO:0006928:movement of cell or subcellular component;GO:0007050:cell cycle arrest;GO:0007163:establishment or maintenance of cell polarity;GO:0008150:biological_process;GO:0010632:regulation of epithelial cell migration;GO:0016055:Wnt signaling p…	GO:0005737:cytoplasm;GO:0005794:Golgi apparatus;GO:0005856:cytoskeleton;GO:0005874:microtubule;GO:0005886:plasma membrane;GO:0015629:actin cytoskeleton;GO:0032587:ruffle membrane;	GO:0003779:actin binding;GO:0005509:calcium ion binding;GO:0005515:protein binding;GO:0008017:microtubule binding;GO:0016887:ATPase activity;GO:0051015:actin filament binding;	K10382
ENST00000360168	2.64914	0.541249	-2.29116	-4.20341	5e-05	0.000590433	Down	ENSG00000111319	12	6456009	6484390	-	SCNN1A	sodium channel%2C non-voltage-gated 1 alpha subunit [Source:HGNC Symbol%3BAcc:10599]	GO:0006814:sodium ion transport;GO:0007588:excretion;GO:0034220:ion transmembrane transport;GO:0050896:response to stimulus;GO:0050909:sensory perception of taste;GO:0055085:transmembrane transport;	GO:0005886:plasma membrane;GO:0009897:external side of plasma membrane;GO:0016021:integral component of membrane;GO:0016324:apical plasma membrane;GO:0030864:cortical actin cytoskeleton;GO:0034706:sodium channel complex;	GO:0003779:actin binding;GO:0005272:sodium channel activity;GO:0005515:protein binding;GO:0015280:ligand-gated sodium channel activity;GO:0050699:WW domain binding;	K04824
ENST00000360265	1.76858	4.47706	1.33996	2.25595	5e-05	0.000590433	Ups	ENSG00000196526	4	7760441	7874040	-	AFAP1	actin filament associated protein 1 [Source:HGNC Symbol%3BAcc:24017]	-	GO:0005737:cytoplasm;GO:0005925:focal adhesion;GO:0015629:actin cytoskeleton;	GO:0003779:actin binding;GO:0005543:phospholipid binding;	K18616
ENST00000360271	1.40447	0.484481	-1.53552	-2.1691	0.0006	0.00589819	Down	ENSG00000197355	9	139972593	139978991	+	UAP1L1	UDP-N-acteylglucosamine pyrophosphorylase 1-like 1 [Source:HGNC Symbol%3BAcc:28082]	-	-	GO:0016779:nucleotidyltransferase activity;	K00972
ENST00000360351	0.860296	0.231008	-1.89689	-2.41659	0.0013	0.0116872	Down	ENSG00000078018	2	210444145	210598842	+	MAP2	microtubule-associated protein 2 [Source:HGNC Symbol%3BAcc:6839]	GO:0001578:microtubule bundle formation;GO:0007409:axonogenesis;GO:0016358:dendrite development;GO:0018107:peptidyl-threonine phosphorylation;GO:0021954:central nervous system neuron development;GO:0031175:neuron projection development;GO:0048813:dendrite morphogenesis;GO:0071310:cellular response to organic substance;	GO:0005737:cytoplasm;GO:0005874:microtubule;GO:0005875:microtubule associated complex;GO:0034399:nuclear periphery;GO:0043025:neuronal cell body;GO:0043198:dendritic shaft;	GO:0002162:dystroglycan binding;GO:0005198:structural molecule activity;GO:0005515:protein binding;GO:0005516:calmodulin binding;GO:0008017:microtubule binding;	K10430
ENST00000360408	0.832752	0	-inf	-nan	0.0001	0.00113231	Down	ENSG00000196966	6	26225383	26225844	+	HIST1H3E	histone cluster 1%2C H3e [Source:HGNC Symbol%3BAcc:4769]	-	-	-	K11253
ENST00000360509	1.42688	0.656965	-1.11898	-3.84173	5e-05	0.000590433	Down	ENSG00000166415	15	53807360	54051859	-	WDR72	WD repeat domain 72 [Source:HGNC Symbol%3BAcc:26790]	-	-	-	-
ENST00000360579	2.422	8.83457	1.86696	2.07328	0.00715	0.0499807	Ups	ENSG00000111237	12	110929328	110939904	-	VPS29	vacuolar protein sorting 29 homolog (S. cerevisiae) [Source:HGNC Symbol%3BAcc:14340]	GO:0015031:protein transport;	GO:0005768:endosome;GO:0005829:cytosol;GO:0010008:endosome membrane;	GO:0004647:phosphoserine phosphatase activity;GO:0016788:hydrolase activity, acting on ester bonds;GO:0046872:metal ion binding;	K18467
ENST00000360597	3.83909	12.2771	1.67714	2.81619	5e-05	0.000590433	Ups	ENSG00000113648	5	134670107	134734912	-	H2AFY	H2A histone family%2C member Y [Source:HGNC Symbol%3BAcc:4740]	GO:0006334:nucleosome assembly;GO:0007549:dosage compensation;	GO:0000786:nucleosome;GO:0000793:condensed chromosome;GO:0001740:Barr body;GO:0005634:nucleus;	GO:0003677:DNA binding;GO:0003682:chromatin binding;GO:0005515:protein binding;GO:0046982:protein heterodimerization activity;	K11251
ENST00000360817	1.93834	4.13563	1.09329	3.46414	5e-05	0.000590433	Ups	ENSG00000182326	12	7167980	7178247	+	C1S	complement component 1%2C s subcomponent [Source:HGNC Symbol%3BAcc:1247]	GO:0006508:proteolysis;GO:0006956:complement activation;GO:0006958:complement activation, classical pathway;GO:0045087:innate immune response;	GO:0005576:extracellular region;	GO:0004252:serine-type endopeptidase activity;GO:0005509:calcium ion binding;GO:0005515:protein binding;GO:0042802:identical protein binding;	K01331
ENST00000360971	1.04573	2.11245	1.01441	5.29211	5e-05	0.000590433	Ups	ENSG00000197594	6	132129156	132216295	+	ENPP1	ectonucleotide pyrophosphatase/phosphodiesterase 1 [Source:HGNC Symbol%3BAcc:3356]	GO:0006091:generation of precursor metabolites and energy;GO:0006766:vitamin metabolic process;GO:0006767:water-soluble vitamin metabolic process;GO:0006771:riboflavin metabolic process;GO:0006796:phosphate-containing compound metabolic process;GO:0006955:immune response;GO:0009143:nucleoside triphosphate catabolic process;GO:0030279:negative regulation of ossification;GO:0030308:negative regulat…	GO:0005615:extracellular space;GO:0005886:plasma membrane;GO:0009986:cell surface;GO:0016021:integral component of membrane;GO:0016323:basolateral plasma membrane;	GO:0003676:nucleic acid binding;GO:0003824:catalytic activity;GO:0004528:phosphodiesterase I activity;GO:0004551:nucleotide diphosphatase activity;GO:0005044:scavenger receptor activity;GO:0005158:insulin receptor binding;GO:0005515:protein binding;GO:0005524:ATP binding;GO:0030247:polysaccharide binding;GO:0035529:NADH pyrophosphatase activity;GO:0042803:protein homodimerization activity;GO:0046…	K01513
ENST00000360986	3.01572	7.22961	1.26141	4.37544	5e-05	0.000590433	Ups	ENSG00000109625	4	8594387	8621478	+	CPZ	carboxypeptidase Z [Source:HGNC Symbol%3BAcc:2333]	GO:0006508:proteolysis;GO:0016055:Wnt signaling pathway;	-	GO:0004181:metallocarboxypeptidase activity;GO:0008270:zinc ion binding;	K13022
ENST00000361228	1.84431	0.6525	-1.49904	-3.96407	5e-05	0.000590433	Down	ENSG00000198774	12	86198331	86230348	-	RASSF9	Ras association (RalGDS/AF-6) domain family (N-terminal) member 9 [Source:HGNC Symbol%3BAcc:15739]	GO:0006605:protein targeting;GO:0007165:signal transduction;GO:0016197:endosomal transport;	GO:0005768:endosome;GO:0005829:cytosol;GO:0012510:trans-Golgi network transport vesicle membrane;	GO:0005215:transporter activity;GO:0005515:protein binding;	K09856
ENST00000361384	0.870851	2.65711	1.60936	1.79914	0.00435	0.0327334	Ups	ENSG00000198924	10	115594488	115613859	-	DCLRE1A	DNA cross-link repair 1A [Source:HGNC Symbol%3BAcc:17660]	GO:0006289:nucleotide-excision repair;GO:0051301:cell division;	GO:0005634:nucleus;GO:0005730:nucleolus;	GO:0016787:hydrolase activity;	K15340
ENST00000361421	3.32601	1.56227	-1.09015	-6.37273	5e-05	0.000590433	Down	ENSG00000198846	8	59717977	60031767	-	TOX	thymocyte selection-associated high mobility group box [Source:HGNC Symbol%3BAcc:18988]	-	GO:0005634:nucleus;	GO:0003677:DNA binding;	-
ENST00000361488	0.965784	0.222605	-2.11721	-4.45166	5e-05	0.000590433	Down	ENSG00000169122	8	58907113	59061347	+	FAM110B	family with sequence similarity 110%2C member B [Source:HGNC Symbol%3BAcc:28587]	-	GO:0005634:nucleus;GO:0005737:cytoplasm;GO:0005739:mitochondrion;GO:0005815:microtubule organizing center;	-	-
ENST00000361566	86.7957	26.6025	-1.70606	-24.4659	5e-05	0.000590433	Down	ENSG00000171345	17	39679869	39684560	-	KRT19	keratin 19 [Source:HGNC Symbol%3BAcc:6436]	GO:0019048:modulation by virus of host morphology or physiology;GO:0043627:response to estrogen;GO:0045214:sarcomere organization;GO:0060706:cell differentiation involved in embryonic placenta development;	GO:0005882:intermediate filament;GO:0016010:dystrophin-associated glycoprotein complex;GO:0030018:Z disc;GO:0042383:sarcolemma;GO:0043034:costamere;GO:0071944:cell periphery;	GO:0005198:structural molecule activity;GO:0005200:structural constituent of cytoskeleton;GO:0005515:protein binding;GO:0008307:structural constituent of muscle;	K07604
ENST00000361568	8.10162	22.187	1.45343	7.50513	5e-05	0.000590433	Ups	ENSG00000221988	6	32121300	32131455	+	PPT2	palmitoyl-protein thioesterase 2 [Source:HGNC Symbol%3BAcc:9326]	GO:0006464:cellular protein modification process;	GO:0005764:lysosome;GO:0005783:endoplasmic reticulum;	GO:0008474:palmitoyl-(protein) hydrolase activity;GO:0016790:thiolester hydrolase activity;	K01074
ENST00000361673	0.669491	1.45229	1.1172	2.6824	5e-05	0.000590433	Ups	ENSG00000198796	18	56148479	56296189	-	ALPK2	alpha-kinase 2 [Source:HGNC Symbol%3BAcc:20565]	-	-	GO:0004674:protein serine/threonine kinase activity;GO:0005524:ATP binding;	K08868
ENST00000361866	2.64007	0.854902	-1.62674	-6.98568	5e-05	0.000590433	Down	ENSG00000142156	21	47401651	47424964	+	COL6A1	collagen%2C type VI%2C alpha 1 [Source:HGNC Symbol%3BAcc:2211]	GO:0007155:cell adhesion;GO:0007411:axon guidance;GO:0022617:extracellular matrix disassembly;GO:0030198:extracellular matrix organization;GO:0030574:collagen catabolic process;GO:0070208:protein heterotrimerization;GO:0071230:cellular response to amino acid stimulus;	GO:0005576:extracellular region;GO:0005589:collagen type VI trimer;GO:0005788:endoplasmic reticulum lumen;GO:0031012:extracellular matrix;GO:0042383:sarcolemma;	GO:0048407:platelet-derived growth factor binding;	K06238
ENST00000366910	31.0367	12.9988	-1.25559	-11.7007	5e-05	0.000590433	Down	ENSG00000186205	1	220960101	220987730	+	MARC1	mitochondrial amidoxime reducing component 1 [Source:HGNC Symbol%3BAcc:26189]	GO:0042126:nitrate metabolic process;GO:0051410:detoxification of nitrogen compound;GO:0055114:oxidation-reduction process;	GO:0005739:mitochondrion;GO:0005741:mitochondrial outer membrane;GO:0005743:mitochondrial inner membrane;GO:0016021:integral component of membrane;	GO:0003824:catalytic activity;GO:0008940:nitrate reductase activity;GO:0030151:molybdenum ion binding;GO:0030170:pyridoxal phosphate binding;GO:0043546:molybdopterin cofactor binding;	-
ENST00000367042	11.7991	5.68673	-1.053	-3.64612	5e-05	0.000590433	Down	ENSG00000117335	1	207925402	207968858	+	CD46	CD46 molecule%2C complement regulatory protein [Source:HGNC Symbol%3BAcc:6953]	GO:0006508:proteolysis;GO:0006958:complement activation, classical pathway;GO:0007338:single fertilization;GO:0019048:modulation by virus of host morphology or physiology;GO:0030449:regulation of complement activation;GO:0045087:innate immune response;GO:0045916:negative regulation of complement activation;	GO:0002079:inner acrosomal membrane;GO:0005794:Golgi apparatus;GO:0005886:plasma membrane;GO:0005887:integral component of plasma membrane;GO:0009986:cell surface;GO:0016323:basolateral plasma membrane;	GO:0001848:complement binding;	K04007
ENST00000367070	0.18924	1.722	3.1858	5.07888	5e-05	0.000590433	Ups	ENSG00000123838	1	207277607	207318317	+	C4BPA	complement component 4 binding protein%2C alpha [Source:HGNC Symbol%3BAcc:1325]	GO:0006958:complement activation, classical pathway;GO:0007339:binding of sperm to zona pellucida;GO:0030449:regulation of complement activation;GO:0045087:innate immune response;	GO:0002199:zona pellucida receptor complex;GO:0005576:extracellular region;GO:0005737:cytoplasm;GO:0005886:plasma membrane;GO:0043159:acrosomal matrix;	GO:0005515:protein binding;	K04002
ENST00000367076	3.05918	8.44079	1.46423	4.38338	5e-05	0.000590433	Ups	ENSG00000123843	1	207262584	207273338	+	C4BPB	complement component 4 binding protein%2C beta [Source:HGNC Symbol%3BAcc:1328]	GO:0006958:complement activation, classical pathway;GO:0007596:blood coagulation;GO:0030449:regulation of complement activation;GO:0045087:innate immune response;	GO:0005576:extracellular region;GO:0005886:plasma membrane;	-	K04003
ENST00000367078	21.0924	51.5883	1.29032	6.29317	5e-05	0.000590433	Ups	ENSG00000123843	1	207262187	207273338	+	C4BPB	complement component 4 binding protein%2C beta [Source:HGNC Symbol%3BAcc:1328]	GO:0006958:complement activation, classical pathway;GO:0007596:blood coagulation;GO:0030449:regulation of complement activation;GO:0045087:innate immune response;	GO:0005576:extracellular region;GO:0005886:plasma membrane;	-	K04003
ENST00000367080	3.12428	7.31633	1.2276	10.6786	5e-05	0.000590433	Ups	ENSG00000123836	1	207226605	207251168	+	PFKFB2	6-phosphofructo-2-kinase/fructose-2%2C6-biphosphatase 2 [Source:HGNC Symbol%3BAcc:8873]	GO:0005975:carbohydrate metabolic process;GO:0006000:fructose metabolic process;GO:0006003:fructose 2,6-bisphosphate metabolic process;GO:0006006:glucose metabolic process;GO:0006007:glucose catabolic process;GO:0006089:lactate metabolic process;GO:0006090:pyruvate metabolic process;GO:0006096:glycolytic process;GO:0009749:response to glucose;GO:0032024:positive regulation of insulin secretion;GO…	GO:0005737:cytoplasm;GO:0005829:cytosol;	GO:0003873:6-phosphofructo-2-kinase activity;GO:0004331:fructose-2,6-bisphosphate 2-phosphatase activity;GO:0005515:protein binding;GO:0005524:ATP binding;GO:0019900:kinase binding;GO:0019901:protein kinase binding;	K19029
ENST00000367278	1.65955	4.16206	1.32651	2.4113	0.00275	0.0223077	Ups	ENSG00000133067	1	202163029	202288909	+	LGR6	leucine-rich repeat containing G protein-coupled receptor 6 [Source:HGNC Symbol%3BAcc:19719]	GO:0016055:Wnt signaling pathway;GO:0090263:positive regulation of canonical Wnt signaling pathway;	GO:0005887:integral component of plasma membrane;GO:0032588:trans-Golgi network membrane;	GO:0004888:transmembrane signaling receptor activity;GO:0004930:G protein-coupled receptor activity;GO:0005515:protein binding;	K08399
ENST00000367342	0.598705	1.28966	1.10707	4.13325	5e-05	0.000590433	Ups	ENSG00000163362	1	200860469	200884863	+	C1orf106	chromosome 1 open reading frame 106 [Source:HGNC Symbol%3BAcc:25599]	-	-	-	K17985
ENST00000367429	12.2114	4.6894	-1.38076	-9.53632	5e-05	0.000590433	Down	ENSG00000000971	1	196621008	196716634	+	CFH	complement factor H [Source:HGNC Symbol%3BAcc:4883]	GO:0006956:complement activation;GO:0006957:complement activation, alternative pathway;GO:0030449:regulation of complement activation;GO:0045087:innate immune response;	GO:0005576:extracellular region;GO:0005615:extracellular space;	GO:0005515:protein binding;GO:0008201:heparin binding;GO:0043395:heparan sulfate proteoglycan binding;	K04004
ENST00000367468	2.27709	0.624634	-1.86611	-3.67663	5e-05	0.000590433	Down	ENSG00000073756	1	186640923	186649559	-	PTGS2	prostaglandin-endoperoxide synthase 2 (prostaglandin G/H synthase and cyclooxygenase) [Source:HGNC Symbol%3BAcc:9605]	GO:0001516:prostaglandin biosynthetic process;GO:0001525:angiogenesis;GO:0006693:prostaglandin metabolic process;GO:0006928:movement of cell or subcellular component;GO:0006954:inflammatory response;GO:0006979:response to oxidative stress;GO:0007566:embryo implantation;GO:0007612:learning;GO:0007613:memory;GO:0008217:regulation of blood pressure;GO:0008285:negative regulation of cell proliferatio…	GO:0005634:nucleus;GO:0005737:cytoplasm;GO:0005789:endoplasmic reticulum membrane;GO:0043005:neuron projection;	GO:0004601:peroxidase activity;GO:0004666:prostaglandin-endoperoxide synthase activity;GO:0008289:lipid binding;GO:0019899:enzyme binding;GO:0020037:heme binding;GO:0042803:protein homodimerization activity;GO:0046872:metal ion binding;GO:0050473:arachidonate 15-lipoxygenase activity;	K11987
ENST00000367474	0.299665	1.34112	2.16201	7.7367	5e-05	0.000590433	Ups	ENSG00000203727	6	147830063	147891157	+	SAMD5	sterile alpha motif domain containing 5 [Source:HGNC Symbol%3BAcc:21180]	-	-	-	K17985
ENST00000367553	0.338414	0.925773	1.45187	1.85314	0.00435	0.0327334	Ups	ENSG00000135838	1	182761394	182799267	+	NPL	N-acetylneuraminate pyruvate lyase (dihydrodipicolinate synthase) [Source:HGNC Symbol%3BAcc:16781]	GO:0005975:carbohydrate metabolic process;GO:0019262:N-acetylneuraminate catabolic process;	GO:0005737:cytoplasm;	GO:0008747:N-acetylneuraminate lyase activity;GO:0016829:lyase activity;	K01639
ENST00000367558	0.764115	2.2539	1.56056	5.24656	5e-05	0.000590433	Ups	ENSG00000143333	1	182567758	182573543	-	RGS16	regulator of G-protein signaling 16 [Source:HGNC Symbol%3BAcc:9997]	GO:0007601:visual perception;GO:0008277:regulation of G protein-coupled receptor signaling pathway;GO:0038032:termination of G protein-coupled receptor signaling pathway;GO:0043547:positive regulation of GTPase activity;	GO:0005737:cytoplasm;GO:0005886:plasma membrane;	GO:0005096:GTPase activator activity;GO:0005515:protein binding;GO:0005516:calmodulin binding;	K16449
ENST00000367857	5.96352	13.5814	1.1874	4.72018	5e-05	0.000590433	Ups	ENSG00000118515	6	134490491	134496003	-	SGK1	serum/glucocorticoid regulated kinase 1 [Source:HGNC Symbol%3BAcc:10810]	GO:0001558:regulation of cell growth;GO:0006468:protein phosphorylation;GO:0006814:sodium ion transport;GO:0006915:apoptotic process;GO:0006950:response to stress;GO:0006974:cellular response to DNA damage stimulus;GO:0007154:cell communication;GO:0007616:long-term memory;GO:0008217:regulation of blood pressure;GO:0030334:regulation of cell migration;GO:0032411:positive regulation of transporter …	GO:0005634:nucleus;GO:0005739:mitochondrion;GO:0005789:endoplasmic reticulum membrane;GO:0005829:cytosol;GO:0005886:plasma membrane;	GO:0004672:protein kinase activity;GO:0004674:protein serine/threonine kinase activity;GO:0005246:calcium channel regulator activity;GO:0005524:ATP binding;GO:0015459:potassium channel regulator activity;GO:0017080:sodium channel regulator activity;GO:0017081:chloride channel regulator activity;GO:0035091:phosphatidylinositol binding;	K13302
ENST00000368218	3.39548	1.28585	-1.40089	-1.82059	0.00525	0.0385117	Down	ENSG00000143303	1	156698234	156706741	+	RRNAD1	ribosomal RNA adenine dimethylase domain containing 1 [Source:HGNC Symbol%3BAcc:24273]	-	GO:0016021:integral component of membrane;	GO:0000179:rRNA (adenine-N6,N6-)-dimethyltransferase activity;	-
ENST00000368356	11.1922	5.22915	-1.09784	-1.68579	0.00435	0.0327334	Down	ENSG00000160752	1	155278643	155290456	+	FDPS	farnesyl diphosphate synthase [Source:HGNC Symbol%3BAcc:3631]	GO:0006695:cholesterol biosynthetic process;GO:0019048:modulation by virus of host morphology or physiology;GO:0033384:geranyl diphosphate biosynthetic process;GO:0044281:small molecule metabolic process;GO:0045337:farnesyl diphosphate biosynthetic process;	GO:0005634:nucleus;GO:0005730:nucleolus;GO:0005737:cytoplasm;GO:0005739:mitochondrion;GO:0005829:cytosol;	GO:0004161:dimethylallyltranstransferase activity;GO:0004337:geranyltranstransferase activity;GO:0046872:metal ion binding;	K00787
ENST00000368463	21.0169	10.1569	-1.04909	-6.62613	5e-05	0.000590433	Down	ENSG00000163346	1	154916556	154928580	-	PBXIP1	pre-B-cell leukemia homeobox interacting protein 1 [Source:HGNC Symbol%3BAcc:21199]	GO:0007275:multicellular organism development;GO:0030154:cell differentiation;GO:0045892:negative regulation of transcription, DNA-templated;	GO:0005634:nucleus;GO:0005737:cytoplasm;GO:0005829:cytosol;GO:0005874:microtubule;GO:0043231:intracellular membrane-bounded organelle;	GO:0003714:transcription corepressor activity;GO:0005515:protein binding;	K13273
ENST00000368468	2.38803	1.09471	-1.12528	-6.40512	5e-05	0.000590433	Down	ENSG00000111885	6	119498374	119670926	-	MAN1A1	mannosidase%2C alpha%2C class 1A%2C member 1 [Source:HGNC Symbol%3BAcc:6821]	GO:0018279:protein N-linked glycosylation via asparagine;GO:0043687:post-translational protein modification;GO:0044267:cellular protein metabolic process;	GO:0000139:Golgi membrane;GO:0005783:endoplasmic reticulum;GO:0005793:endoplasmic reticulum-Golgi intermediate compartment;GO:0016020:membrane;GO:0016021:integral component of membrane;	GO:0004571:mannosyl-oligosaccharide 1,2-alpha-mannosidase activity;GO:0005509:calcium ion binding;GO:0015923:mannosidase activity;	K01230
ENST00000368605	1.9203	5.82413	1.60071	5.37395	5e-05	0.000590433	Ups	ENSG00000188820	6	116782556	116784934	+	FAM26F	family with sequence similarity 26%2C member F [Source:HGNC Symbol%3BAcc:33391]	GO:0006811:ion transport;	GO:0016021:integral component of membrane;	-	-
ENST00000368702	2.19847	0.764776	-1.52339	-1.81013	0.0022	0.0184497	Down	ENSG00000189334	1	153586731	153589462	-	S100A14	S100 calcium binding protein A14 [Source:HGNC Symbol%3BAcc:18901]	GO:0006915:apoptotic process;GO:0032496:response to lipopolysaccharide;GO:0034142:toll-like receptor 4 signaling pathway;GO:0042742:defense response to bacterium;GO:0055074:calcium ion homeostasis;GO:0071624:positive regulation of granulocyte chemotaxis;GO:0090026:positive regulation of monocyte chemotaxis;	GO:0005737:cytoplasm;GO:0005886:plasma membrane;GO:0015630:microtubule cytoskeleton;GO:0030054:cell junction;GO:0048471:perinuclear region of cytoplasm;	GO:0005509:calcium ion binding;GO:0042379:chemokine receptor binding;	-
ENST00000368708	84.6365	32.9934	-1.3591	-13.1627	5e-05	0.000590433	Down	ENSG00000196754	1	153533584	153538341	-	S100A2	S100 calcium binding protein A2 [Source:HGNC Symbol%3BAcc:10492]	GO:0043542:endothelial cell migration;	GO:0005575:cellular_component;	GO:0005509:calcium ion binding;	-
ENST00000368712	99.1187	34.7058	-1.51398	-5.82694	5e-05	0.000590433	Down	ENSG00000188015	1	153519989	153521602	-	S100A3	S100 calcium binding protein A3 [Source:HGNC Symbol%3BAcc:10493]	-	GO:0005737:cytoplasm;	GO:0005509:calcium ion binding;	-
ENST00000368713	19.4636	6.7224	-1.53373	-5.58455	5e-05	0.000590433	Down	ENSG00000188015	1	153519805	153521848	-	S100A3	S100 calcium binding protein A3 [Source:HGNC Symbol%3BAcc:10493]	-	GO:0005737:cytoplasm;	GO:0005509:calcium ion binding;	-
ENST00000368715	11.3562	27.2053	1.26041	3.42025	5e-05	0.000590433	Ups	ENSG00000196154	1	153516089	153517539	-	S100A4	S100 calcium binding protein A4 [Source:HGNC Symbol%3BAcc:10494]	GO:0001837:epithelial to mesenchymal transition;GO:0043123:positive regulation of I-kappaB kinase/NF-kappaB signaling;	GO:0005634:nucleus;GO:0043005:neuron projection;GO:0048471:perinuclear region of cytoplasm;	GO:0005509:calcium ion binding;GO:0005515:protein binding;GO:0042802:identical protein binding;GO:0048306:calcium-dependent protein binding;GO:0050786:RAGE receptor binding;	-
ENST00000368984	140.242	67.2711	-1.05986	-8.89424	5e-05	0.000590433	Down	ENSG00000166033	10	124221041	124274424	+	HTRA1	HtrA serine peptidase 1 [Source:HGNC Symbol%3BAcc:9476]	GO:0001558:regulation of cell growth;GO:0006508:proteolysis;GO:0030512:negative regulation of transforming growth factor beta receptor signaling pathway;GO:0030514:negative regulation of BMP signaling pathway;	GO:0005615:extracellular space;GO:0005829:cytosol;GO:0031012:extracellular matrix;	GO:0004252:serine-type endopeptidase activity;GO:0005520:insulin-like growth factor binding;GO:0008236:serine-type peptidase activity;	K08784
ENST00000369035	1.29175	0	-inf	-nan	5e-05	0.000590433	Down	ENSG00000203804	1	150533480	150533969	-	ADAMTSL4-AS1	ADAMTSL4 antisense RNA 1 [Source:HGNC Symbol%3BAcc:32041]	-	-	-	-
ENST00000369096	0.807415	0.232224	-1.7978	-3.97516	5e-05	0.000590433	Down	ENSG00000057657	6	106534195	106557813	+	PRDM1	PR domain containing 1%2C with ZNF domain [Source:HGNC Symbol%3BAcc:9346]	GO:0000122:negative regulation of transcription by RNA polymerase II;GO:0001892:embryonic placenta development;GO:0001893:maternal placenta development;GO:0006351:transcription, DNA-templated;GO:0007281:germ cell development;GO:0010628:positive regulation of gene expression;GO:0030889:negative regulation of B cell proliferation;GO:0031665:negative regulation of lipopolysaccharide-mediated signali…	GO:0005634:nucleus;GO:0005737:cytoplasm;	GO:0003700:DNA-binding transcription factor activity;GO:0008168:methyltransferase activity;GO:0042826:histone deacetylase binding;GO:0043565:sequence-specific DNA binding;GO:0046872:metal ion binding;	-
ENST00000369155	7.91649	1.82126	-2.11992	-10.8753	5e-05	0.000590433	Down	ENSG00000184678	1	149856010	149858232	-	HIST2H2BE	histone cluster 2%2C H2be [Source:HGNC Symbol%3BAcc:4760]	GO:0006334:nucleosome assembly;GO:0042742:defense response to bacterium;	GO:0000786:nucleosome;GO:0005634:nucleus;	GO:0003677:DNA binding;GO:0046982:protein heterodimerization activity;	K11252
ENST00000369163	6.71332	1.13525	-2.56402	-3.63784	0.00035	0.00362118	Down	ENSG00000203813	6	27777842	27778314	+	HIST1H3H	histone cluster 1%2C H3h [Source:HGNC Symbol%3BAcc:4775]	-	-	-	K11253
ENST00000369214	0.459765	1.36698	1.57202	3.85519	5e-05	0.000590433	Ups	ENSG00000112238	6	100054650	100063454	+	PRDM13	PR domain containing 13 [Source:HGNC Symbol%3BAcc:13998]	GO:0006351:transcription, DNA-templated;GO:0006355:regulation of transcription, DNA-templated;GO:0022008:neurogenesis;	GO:0005634:nucleus;	GO:0003677:DNA binding;GO:0008168:methyltransferase activity;GO:0046872:metal ion binding;	-
ENST00000369385	0.785233	0	-inf	-nan	0.0001	0.00113231	Down	ENSG00000220323	1	149814608	149815100	+	HIST2H2BD	histone cluster 2%2C H2bd (pseudogene) [Source:HGNC Symbol%3BAcc:20517]	GO:0006334:nucleosome assembly;	GO:0000786:nucleosome;GO:0005634:nucleus;	GO:0003677:DNA binding;GO:0046982:protein heterodimerization activity;	K11252
ENST00000369404	1.27751	3.72511	1.54395	2.248	0.0019	0.0162649	Ups	ENSG00000023041	10	114190482	114206659	-	ZDHHC6	zinc finger%2C DHHC-type containing 6 [Source:HGNC Symbol%3BAcc:19160]	-	GO:0005789:endoplasmic reticulum membrane;GO:0016021:integral component of membrane;	GO:0008270:zinc ion binding;GO:0016746:transferase activity, transferring acyl groups;	K18932
ENST00000369445	0.18005	1.12158	2.63907	3.50605	5e-05	0.000590433	Ups	ENSG00000185990	X	154686576	154688276	-	F8A3	coagulation factor VIII-associated 3 [Source:HGNC Symbol%3BAcc:31850]	-	-	-	-
ENST00000369449	0.136	3.95202	4.86091	6.22496	5e-05	0.000590433	Ups	ENSG00000155962	X	154505500	154563955	-	CLIC2	chloride intracellular channel 2 [Source:HGNC Symbol%3BAcc:2063]	GO:0006810:transport;GO:0007165:signal transduction;GO:0010880:regulation of release of sequestered calcium ion into cytosol by sarcoplasmic reticulum;GO:0010881:regulation of cardiac muscle contraction by regulation of the release of sequestered calcium ion;GO:0051099:positive regulation of binding;GO:0060315:negative regulation of ryanodine-sensitive calcium-release channel activity;	GO:0005622:intracellular;GO:0005634:nucleus;GO:0005737:cytoplasm;GO:0034707:chloride channel complex;	GO:0004364:glutathione transferase activity;GO:0004602:glutathione peroxidase activity;GO:0005247:voltage-gated chloride channel activity;GO:0005254:chloride channel activity;GO:0005515:protein binding;	K05022
ENST00000369486	17.4923	8.45617	-1.04864	-14.2743	5e-05	0.000590433	Down	ENSG00000143061	1	117117031	117210375	-	IGSF3	immunoglobulin superfamily%2C member 3 [Source:HGNC Symbol%3BAcc:5950]	-	GO:0016021:integral component of membrane;	-	K06522
ENST00000369582	18.2833	199.018	3.4443	29.1202	5e-05	0.000590433	Ups	ENSG00000135346	6	87795216	87804824	-	CGA	glycoprotein hormones%2C alpha polypeptide [Source:HGNC Symbol%3BAcc:1885]	GO:0006590:thyroid hormone generation;GO:0007165:signal transduction;GO:0007267:cell-cell signaling;GO:0008284:positive regulation of cell proliferation;GO:0008406:gonad development;GO:0016486:peptide hormone processing;GO:0030335:positive regulation of cell migration;GO:0030878:thyroid gland development;GO:0032275:luteinizing hormone secretion;GO:0032870:cellular response to hormone stimulus;GO:…	GO:0005576:extracellular region;	GO:0005179:hormone activity;GO:0005515:protein binding;	K08522
ENST00000369585	5.11298	2.11996	-1.27013	-2.47885	0.0002	0.00216019	Down	ENSG00000126890	X	153880251	153881842	-	CTAG2	cancer/testis antigen 2 [Source:HGNC Symbol%3BAcc:2492]	GO:0008150:biological_process;	GO:0005813:centrosome;	GO:0003674:molecular_function;	-
ENST00000369763	3.33719	6.6845	1.00219	3.63715	5e-05	0.000590433	Ups	ENSG00000121931	1	111489807	111506701	-	LRIF1	ligand dependent nuclear receptor interacting factor 1 [Source:HGNC Symbol%3BAcc:30299]	GO:0006351:transcription, DNA-templated;GO:0006355:regulation of transcription, DNA-templated;	GO:0005634:nucleus;GO:0016363:nuclear matrix;	GO:0005515:protein binding;GO:0042974:retinoic acid receptor binding;	-
ENST00000369849	9.0071	25.8563	1.52138	20.5888	5e-05	0.000590433	Ups	ENSG00000148798	10	105036920	105050108	+	INA	internexin neuronal intermediate filament protein%2C alpha [Source:HGNC Symbol%3BAcc:6057]	GO:0007399:nervous system development;GO:0030154:cell differentiation;GO:0060052:neurofilament cytoskeleton organization;	GO:0005883:neurofilament;	GO:0005200:structural constituent of cytoskeleton;	K07608
ENST00000369872	0.146566	0.859869	2.55257	4.44636	5e-05	0.000590433	Ups	ENSG00000143028	1	110009250	110024759	+	SYPL2	synaptophysin-like 2 [Source:HGNC Symbol%3BAcc:27638]	GO:0006874:cellular calcium ion homeostasis;	GO:0008021:synaptic vesicle;GO:0016021:integral component of membrane;	GO:0005215:transporter activity;	-
ENST00000369973	3.06791	6.22069	1.01982	2.73804	5e-05	0.000590433	Ups	ENSG00000184216	X	153277139	153285348	-	IRAK1	interleukin-1 receptor-associated kinase 1 [Source:HGNC Symbol%3BAcc:6112]	GO:0000187:activation of MAPK activity;GO:0001959:regulation of cytokine-mediated signaling pathway;GO:0002224:toll-like receptor signaling pathway;GO:0002755:MyD88-dependent toll-like receptor signaling pathway;GO:0002756:MyD88-independent toll-like receptor signaling pathway;GO:0006468:protein phosphorylation;GO:0007165:signal transduction;GO:0007178:transmembrane receptor protein serine/threon…	GO:0005634:nucleus;GO:0005811:lipid droplet;GO:0005829:cytosol;GO:0005886:plasma membrane;GO:0010008:endosome membrane;GO:0045323:interleukin-1 receptor complex;	GO:0004672:protein kinase activity;GO:0004674:protein serine/threonine kinase activity;GO:0004704:NF-kappaB-inducing kinase activity;GO:0004842:ubiquitin-protein transferase activity;GO:0005149:interleukin-1 receptor binding;GO:0005515:protein binding;GO:0005524:ATP binding;GO:0016301:kinase activity;GO:0016772:transferase activity, transferring phosphorus-containing groups;GO:0042803:protein hom…	K04730
ENST00000369975	0.952249	1.94355	1.02928	2.76652	0.00025	0.0026542	Ups	ENSG00000196586	6	76527240	76626329	+	MYO6	myosin VI [Source:HGNC Symbol%3BAcc:7605]	GO:0006605:protein targeting;GO:0006886:intracellular protein transport;GO:0006897:endocytosis;GO:0007268:chemical synaptic transmission;GO:0007416:synapse assembly;GO:0007605:sensory perception of sound;GO:0007626:locomotory behavior;GO:0014047:glutamate secretion;GO:0016358:dendrite development;GO:0030048:actin filament-based movement;GO:0030330:DNA damage response, signal transduction by p53 c…	GO:0001726:ruffle;GO:0005634:nucleus;GO:0005654:nucleoplasm;GO:0005737:cytoplasm;GO:0005765:lysosomal membrane;GO:0005794:Golgi apparatus;GO:0005829:cytosol;GO:0005886:plasma membrane;GO:0005905:clathrin-coated pit;GO:0005938:cell cortex;GO:0016459:myosin complex;GO:0016461:unconventional myosin complex;GO:0016591:RNA polymerase II, holoenzyme;GO:0030139:endocytic vesicle;GO:0030424:axon;GO:00306…	GO:0003774:motor activity;GO:0003779:actin binding;GO:0005515:protein binding;GO:0005516:calmodulin binding;GO:0005524:ATP binding;GO:0043531:ADP binding;GO:0051015:actin filament binding;GO:0060001:minus-end directed microfilament motor activity;	K10358
ENST00000370053	5.21955	2.53278	-1.0432	-4.99357	5e-05	0.000590433	Down	ENSG00000197457	20	62271061	62284780	-	STMN3	stathmin-like 3 [Source:HGNC Symbol%3BAcc:15926]	GO:0007399:nervous system development;GO:0031110:regulation of microtubule polymerization or depolymerization;GO:0031122:cytoplasmic microtubule organization;GO:0031175:neuron projection development;GO:0035021:negative regulation of Rac protein signal transduction;GO:0051493:regulation of cytoskeleton organization;	GO:0005737:cytoplasm;GO:0005794:Golgi apparatus;GO:0030424:axon;GO:0030426:growth cone;	GO:0019904:protein domain specific binding;	-
ENST00000370056	2.03002	0.668383	-1.60275	-6.49837	5e-05	0.000590433	Down	ENSG00000134215	1	108113782	108507766	-	VAV3	vav 3 guanine nucleotide exchange factor [Source:HGNC Symbol%3BAcc:12659]	GO:0001525:angiogenesis;GO:0006906:vesicle fusion;GO:0006974:cellular response to DNA damage stimulus;GO:0007229:integrin-mediated signaling pathway;GO:0007264:small GTPase mediated signal transduction;GO:0007596:blood coagulation;GO:0016477:cell migration;GO:0030032:lamellipodium assembly;GO:0030168:platelet activation;GO:0030890:positive regulation of B cell proliferation;GO:0035023:regulation …	GO:0005737:cytoplasm;GO:0005829:cytosol;GO:0005886:plasma membrane;	GO:0005070:SH3/SH2 adaptor activity;GO:0005085:guanyl-nucleotide exchange factor activity;GO:0005089:Rho guanyl-nucleotide exchange factor activity;GO:0005096:GTPase activator activity;GO:0005154:epidermal growth factor receptor binding;GO:0005515:protein binding;GO:0005543:phospholipid binding;GO:0030676:Rac guanyl-nucleotide exchange factor activity;GO:0046872:metal ion binding;	K05730
ENST00000370131	1.58147	3.81867	1.2718	3.04464	5e-05	0.000590433	Ups	ENSG00000137992	1	100676099	100715376	-	DBT	dihydrolipoamide branched chain transacylase E2 [Source:HGNC Symbol%3BAcc:2698]	GO:0009083:branched-chain amino acid catabolic process;GO:0034641:cellular nitrogen compound metabolic process;GO:0044281:small molecule metabolic process;GO:0046949:fatty-acyl-CoA biosynthetic process;	GO:0005737:cytoplasm;GO:0005739:mitochondrion;GO:0005759:mitochondrial matrix;GO:0005947:mitochondrial alpha-ketoglutarate dehydrogenase complex;GO:0015630:microtubule cytoskeleton;GO:0042645:mitochondrial nucleoid;	GO:0043754:dihydrolipoyllysine-residue (2-methylpropanoyl)transferase activity;GO:0048037:cofactor binding;	K09699
ENST00000370314	2.49445	5.09011	1.02898	6.053	5e-05	0.000590433	Ups	ENSG00000011677	X	151334706	151619830	-	GABRA3	gamma-aminobutyric acid (GABA) A receptor%2C alpha 3 [Source:HGNC Symbol%3BAcc:4077]	GO:0006810:transport;GO:0007214:gamma-aminobutyric acid signaling pathway;GO:0007268:chemical synaptic transmission;GO:0034220:ion transmembrane transport;GO:0055085:transmembrane transport;	GO:0005886:plasma membrane;GO:0005887:integral component of plasma membrane;GO:0016021:integral component of membrane;GO:0030054:cell junction;GO:0034707:chloride channel complex;GO:0045211:postsynaptic membrane;	GO:0004890:GABA-A receptor activity;GO:0005230:extracellular ligand-gated ion channel activity;GO:0005254:chloride channel activity;GO:0008503:benzodiazepine receptor activity;	K05175
ENST00000370351	1.69428	0.462506	-1.87313	-4.34207	5e-05	0.000590433	Down	ENSG00000101194	20	61584052	61599949	+	SLC17A9	solute carrier family 17 (vesicular nucleotide transporter)%2C member 9 [Source:HGNC Symbol%3BAcc:16192]	GO:0006887:exocytosis;GO:0055085:transmembrane transport;	GO:0016021:integral component of membrane;	GO:0005215:transporter activity;	K12303
ENST00000370466	13.0625	4.28717	-1.60733	-10.8648	5e-05	0.000590433	Down	ENSG00000162645	1	89573683	89591797	-	GBP2	guanylate binding protein 2%2C interferon-inducible [Source:HGNC Symbol%3BAcc:4183]	GO:0006955:immune response;GO:0019221:cytokine-mediated signaling pathway;GO:0060333:interferon-gamma-mediated signaling pathway;GO:0060337:type I interferon signaling pathway;	GO:0000139:Golgi membrane;GO:0005634:nucleus;GO:0005829:cytosol;	GO:0003924:GTPase activity;GO:0005525:GTP binding;	-
ENST00000370473	4.83367	1.80317	-1.42258	-7.58316	5e-05	0.000590433	Down	ENSG00000117228	1	89518002	89531043	-	GBP1	guanylate binding protein 1%2C interferon-inducible [Source:HGNC Symbol%3BAcc:4182]	GO:0019221:cytokine-mediated signaling pathway;GO:0051607:defense response to virus;GO:0060333:interferon-gamma-mediated signaling pathway;	GO:0000139:Golgi membrane;GO:0005576:extracellular region;GO:0005829:cytosol;	GO:0003924:GTPase activity;GO:0005525:GTP binding;	-
ENST00000370859	0.599718	0.282837	-1.08431	-2.4574	0.00025	0.0026542	Down	ENSG00000137968	1	75667816	76076801	-	SLC44A5	solute carrier family 44%2C member 5 [Source:HGNC Symbol%3BAcc:28524]	GO:0006644:phospholipid metabolic process;GO:0006656:phosphatidylcholine biosynthetic process;GO:0044281:small molecule metabolic process;GO:0046474:glycerophospholipid biosynthetic process;GO:0055085:transmembrane transport;	GO:0005886:plasma membrane;GO:0016021:integral component of membrane;	-	K15377
ENST00000371130	0.401769	1.55946	1.95661	5.96047	5e-05	0.000590433	Ups	ENSG00000009694	X	123509753	124097666	-	TENM1	teneurin transmembrane protein 1 [Source:HGNC Symbol%3BAcc:8117]	GO:0006351:transcription, DNA-templated;GO:0006359:regulation of transcription by RNA polymerase III;GO:0006950:response to stress;GO:0006955:immune response;GO:0007218:neuropeptide signaling pathway;GO:0007399:nervous system development;GO:0008285:negative regulation of cell proliferation;GO:0030838:positive regulation of actin filament polymerization;GO:0033138:positive regulation of peptidyl-s…	GO:0005576:extracellular region;GO:0005634:nucleus;GO:0005737:cytoplasm;GO:0005783:endoplasmic reticulum;GO:0005794:Golgi apparatus;GO:0005856:cytoskeleton;GO:0005886:plasma membrane;GO:0005887:integral component of plasma membrane;GO:0016363:nuclear matrix;GO:0016607:nuclear speck;GO:0048471:perinuclear region of cytoplasm;	GO:0008201:heparin binding;GO:0042803:protein homodimerization activity;GO:0046982:protein heterodimerization activity;	-
ENST00000371153	1.53864	0.248682	-2.62928	-6.46243	5e-05	0.000590433	Down	ENSG00000132854	1	62702651	62785085	-	KANK4	KN motif and ankyrin repeat domains 4 [Source:HGNC Symbol%3BAcc:27263]	-	GO:0005737:cytoplasm;	-	-
ENST00000371337	34.9066	6.53326	-2.41763	-2.76312	5e-05	0.000590433	Down	ENSG00000116209	1	54511159	54518865	-	TMEM59	transmembrane protein 59 [Source:HGNC Symbol%3BAcc:1239]	GO:0006914:autophagy;GO:0010508:positive regulation of autophagy;	GO:0000139:Golgi membrane;GO:0005764:lysosome;GO:0005765:lysosomal membrane;GO:0005770:late endosome;GO:0005886:plasma membrane;GO:0016021:integral component of membrane;GO:0031902:late endosome membrane;	GO:0004175:endopeptidase activity;GO:0005515:protein binding;	-
ENST00000371655	0.348809	0.738059	1.0813	5.64443	5e-05	0.000590433	Ups	ENSG00000169213	1	52373628	52456436	-	RAB3B	RAB3B%2C member RAS oncogene family [Source:HGNC Symbol%3BAcc:9778]	GO:0007264:small GTPase mediated signal transduction;GO:0015031:protein transport;GO:0017157:regulation of exocytosis;GO:0018125:peptidyl-cysteine methylation;	GO:0005829:cytosol;GO:0005886:plasma membrane;GO:0008021:synaptic vesicle;GO:0030141:secretory granule;	GO:0005525:GTP binding;	K06108
ENST00000371696	36.1461	16.4719	-1.13383	-11.5317	5e-05	0.000590433	Down	ENSG00000169692	9	139567595	139581875	-	AGPAT2	1-acylglycerol-3-phosphate O-acyltransferase 2 [Source:HGNC Symbol%3BAcc:325]	GO:0001819:positive regulation of cytokine production;GO:0001961:positive regulation of cytokine-mediated signaling pathway;GO:0006644:phospholipid metabolic process;GO:0006654:phosphatidic acid biosynthetic process;GO:0016024:CDP-diacylglycerol biosynthetic process;GO:0019432:triglyceride biosynthetic process;GO:0044255:cellular lipid metabolic process;GO:0044281:small molecule metabolic process…	GO:0005783:endoplasmic reticulum;GO:0005789:endoplasmic reticulum membrane;GO:0016021:integral component of membrane;	GO:0003841:1-acylglycerol-3-phosphate O-acyltransferase activity;	K13509
ENST00000371697	0.473743	1.23583	1.3833	3.21831	5e-05	0.000590433	Ups	ENSG00000148677	10	92671853	92681033	-	ANKRD1	ankyrin repeat domain 1 (cardiac muscle) [Source:HGNC Symbol%3BAcc:15819]	GO:0000122:negative regulation of transcription by RNA polymerase II;GO:0010976:positive regulation of neuron projection development;GO:0035690:cellular response to drug;GO:0035914:skeletal muscle cell differentiation;GO:0035994:response to muscle stretch;GO:0043065:positive regulation of apoptotic process;GO:0043517:positive regulation of DNA damage response, signal transduction by p53 class med…	GO:0005634:nucleus;GO:0005654:nucleoplasm;GO:0005667:transcription factor complex;GO:0005737:cytoplasm;GO:0005829:cytosol;GO:0031674:I band;GO:0044444:cytoplasmic part;	GO:0001085:RNA polymerase II transcription factor binding;GO:0002039:p53 binding;GO:0003677:DNA binding;GO:0003714:transcription corepressor activity;GO:0005515:protein binding;GO:0031432:titin binding;GO:0042826:histone deacetylase binding;GO:0070412:R-SMAD binding;	-
ENST00000371698	7.12566	2.55969	-1.47705	-6.18699	5e-05	0.000590433	Down	ENSG00000172889	9	139560244	139567130	+	EGFL7	EGF-like-domain%2C multiple 7 [Source:HGNC Symbol%3BAcc:20594]	GO:0001525:angiogenesis;GO:0001568:blood vessel development;GO:0001570:vasculogenesis;GO:0001938:positive regulation of endothelial cell proliferation;GO:0030336:negative regulation of cell migration;GO:0045746:negative regulation of Notch signaling pathway;	GO:0005576:extracellular region;GO:0005615:extracellular space;	GO:0005509:calcium ion binding;	-
ENST00000371820	36.7222	11.312	-1.6988	-6.57509	5e-05	0.000590433	Down	ENSG00000130635	9	137716490	137727050	+	COL5A1	collagen%2C type V%2C alpha 1 [Source:HGNC Symbol%3BAcc:2209]	GO:0001568:blood vessel development;GO:0003007:heart morphogenesis;GO:0007155:cell adhesion;GO:0007411:axon guidance;GO:0016477:cell migration;GO:0022617:extracellular matrix disassembly;GO:0030198:extracellular matrix organization;GO:0030199:collagen fibril organization;GO:0030574:collagen catabolic process;GO:0032964:collagen biosynthetic process;GO:0035313:wound healing, spreading of epidermal…	GO:0005576:extracellular region;GO:0005581:collagen trimer;GO:0005588:collagen type V trimer;GO:0005604:basement membrane;GO:0005788:endoplasmic reticulum lumen;GO:0031012:extracellular matrix;	GO:0005178:integrin binding;GO:0005201:extracellular matrix structural constituent;GO:0008201:heparin binding;GO:0043394:proteoglycan binding;GO:0046872:metal ion binding;GO:0048407:platelet-derived growth factor binding;	K19721
ENST00000372017	42.9446	20.66	-1.05564	-4.97884	5e-05	0.000590433	Down	ENSG00000173267	10	88718413	88723017	+	SNCG	synuclein%2C gamma (breast cancer-specific protein 1) [Source:HGNC Symbol%3BAcc:11141]	GO:0002118:aggressive behavior;GO:0007268:chemical synaptic transmission;GO:0008344:adult locomotory behavior;GO:0014059:regulation of dopamine secretion;GO:0042220:response to cocaine;GO:0042493:response to drug;GO:0046928:regulation of neurotransmitter secretion;GO:0050808:synapse organization;GO:0071464:cellular response to hydrostatic pressure;	GO:0005815:microtubule organizing center;GO:0005819:spindle;GO:0005886:plasma membrane;GO:0043025:neuronal cell body;GO:0043679:axon terminus;GO:0048471:perinuclear region of cytoplasm;	GO:0043014:alpha-tubulin binding;GO:0048487:beta-tubulin binding;	-
ENST00000372027	0.548939	0.213722	-1.36091	-1.89588	0.0032	0.0253209	Down	ENSG00000173269	10	88695297	88717620	-	MMRN2	multimerin 2 [Source:HGNC Symbol%3BAcc:19888]	GO:0001525:angiogenesis;GO:0030948:negative regulation of vascular endothelial growth factor receptor signaling pathway;GO:0090051:negative regulation of cell migration involved in sprouting angiogenesis;	GO:0005604:basement membrane;GO:0005615:extracellular space;	GO:0005515:protein binding;	K05069
ENST00000372088	0.65565	2.36549	1.85114	4.60852	5e-05	0.000590433	Ups	ENSG00000107771	10	86088419	86274162	+	CCSER2	coiled-coil serine-rich protein 2 [Source:HGNC Symbol%3BAcc:29197]	GO:0001578:microtubule bundle formation;	GO:0015630:microtubule cytoskeleton;	GO:0008017:microtubule binding;	-
ENST00000372587	6.72256	1.49053	-2.17319	-7.23524	5e-05	0.000590433	Down	ENSG00000127129	1	41944446	41950342	-	EDN2	endothelin 2 [Source:HGNC Symbol%3BAcc:3177]	GO:0001516:prostaglandin biosynthetic process;GO:0002690:positive regulation of leukocyte chemotaxis;GO:0003058:hormonal regulation of the force of heart contraction;GO:0003099:positive regulation of the force of heart contraction by chemical signal;GO:0003100:regulation of systemic arterial blood pressure by endothelin;GO:0007166:cell surface receptor signaling pathway;GO:0007204:positive regula…	GO:0005576:extracellular region;GO:0005615:extracellular space;	GO:0005179:hormone activity;	K16367
ENST00000372591	4.44875	2.21148	-1.00839	-5.40312	5e-05	0.000590433	Down	ENSG00000204060	1	41827594	41849262	+	FOXO6	forkhead box O6 [Source:HGNC Symbol%3BAcc:24814]	GO:0006351:transcription, DNA-templated;GO:0006974:cellular response to DNA damage stimulus;GO:0007389:pattern specification process;GO:0008285:negative regulation of cell proliferation;GO:0008286:insulin receptor signaling pathway;GO:0009790:embryo development;GO:0009888:tissue development;GO:0016525:negative regulation of angiogenesis;GO:0045944:positive regulation of transcription by RNA polym…	GO:0005634:nucleus;GO:0005667:transcription factor complex;GO:0005737:cytoplasm;GO:0005829:cytosol;	GO:0003690:double-stranded DNA binding;GO:0003700:DNA-binding transcription factor activity;GO:0008134:transcription factor binding;GO:0008301:DNA binding, bending;GO:0019901:protein kinase binding;GO:0043565:sequence-specific DNA binding;	K17847
ENST00000372829	1.86236	5.78676	1.63562	7.98606	5e-05	0.000590433	Ups	ENSG00000126947	X	100805514	100809683	+	ARMCX1	armadillo repeat containing%2C X-linked 1 [Source:HGNC Symbol%3BAcc:18073]	-	GO:0016021:integral component of membrane;	-	-
ENST00000372907	0.650902	2.61966	2.00887	2.60199	0.00605	0.0433417	Ups	ENSG00000102387	X	100523241	100548045	-	TAF7L	TAF7-like RNA polymerase II%2C TATA box binding protein (TBP)-associated factor%2C 50kDa [Source:HGNC Symbol%3BAcc:11548]	GO:0006355:regulation of transcription, DNA-templated;GO:0006367:transcription initiation from RNA polymerase II promoter;GO:0007275:multicellular organism development;GO:0007283:spermatogenesis;GO:0008150:biological_process;GO:0030154:cell differentiation;	GO:0005669:transcription factor TFIID complex;GO:0005737:cytoplasm;	GO:0003674:molecular_function;	K03132
ENST00000372923	15.8226	5.60927	-1.4961	-6.17862	5e-05	0.000590433	Down	ENSG00000106976	9	130965658	131017527	+	DNM1	dynamin 1 [Source:HGNC Symbol%3BAcc:2972]	GO:0006184:obsolete GTP catabolic process;GO:0006897:endocytosis;GO:0006898:receptor-mediated endocytosis;GO:0007032:endosome organization;GO:0031623:receptor internalization;	GO:0005874:microtubule;GO:0030117:membrane coat;	GO:0003924:GTPase activity;GO:0005515:protein binding;GO:0005525:GTP binding;GO:0005543:phospholipid binding;GO:0008022:protein C-terminus binding;GO:0042802:identical protein binding;	K01528
ENST00000373313	5.66722	2.2766	-1.31576	-8.95956	5e-05	0.000590433	Down	ENSG00000204103	20	39314488	39317880	-	MAFB	v-maf avian musculoaponeurotic fibrosarcoma oncogene homolog B [Source:HGNC Symbol%3BAcc:6408]	GO:0006351:transcription, DNA-templated;GO:0007379:segment specification;GO:0007423:sensory organ development;GO:0007585:respiratory gaseous exchange;GO:0021571:rhombomere 5 development;GO:0021572:rhombomere 6 development;GO:0035284:brain segmentation;GO:0042472:inner ear morphogenesis;GO:0045647:negative regulation of erythrocyte differentiation;GO:0045944:positive regulation of transcription by…	GO:0005634:nucleus;GO:0005667:transcription factor complex;	GO:0003700:DNA-binding transcription factor activity;GO:0005515:protein binding;GO:0008134:transcription factor binding;GO:0043565:sequence-specific DNA binding;	K09036
ENST00000373426	0.862489	0.332303	-1.37601	-2.73783	0.0002	0.00216019	Down	ENSG00000244122	2	234590584	234681945	+	UGT1A7	UDP glucuronosyltransferase 1 family%2C polypeptide A7 [Source:HGNC Symbol%3BAcc:12539]	GO:0007588:excretion;GO:0009804:coumarin metabolic process;GO:0017144:drug metabolic process;GO:0042573:retinoic acid metabolic process;GO:0043086:negative regulation of catalytic activity;GO:0045922:negative regulation of fatty acid metabolic process;GO:0051552:flavone metabolic process;GO:0052696:flavonoid glucuronidation;GO:0052697:xenobiotic glucuronidation;	GO:0005783:endoplasmic reticulum;GO:0005789:endoplasmic reticulum membrane;GO:0016021:integral component of membrane;	GO:0001972:retinoic acid binding;GO:0004857:enzyme inhibitor activity;GO:0005080:protein kinase C binding;GO:0008144:drug binding;GO:0015020:glucuronosyltransferase activity;GO:0016758:transferase activity, transferring hexosyl groups;GO:0019899:enzyme binding;GO:0042803:protein homodimerization activity;GO:0046982:protein heterodimerization activity;	K00699
ENST00000373496	2.64006	9.64795	1.86965	2.32238	5e-05	0.000590433	Ups	ENSG00000119487	9	128419948	128469477	-	MAPKAP1	mitogen-activated protein kinase associated protein 1 [Source:HGNC Symbol%3BAcc:18752]	GO:0007173:epidermal growth factor receptor signaling pathway;GO:0008543:fibroblast growth factor receptor signaling pathway;GO:0031295:T cell costimulation;GO:0038095:Fc-epsilon receptor signaling pathway;GO:0045087:innate immune response;GO:0046580:negative regulation of Ras protein signal transduction;GO:0048011:neurotrophin TRK receptor signaling pathway;GO:0048015:phosphatidylinositol-mediat…	GO:0005634:nucleus;GO:0005794:Golgi apparatus;GO:0005829:cytosol;GO:0005886:plasma membrane;	GO:0005546:phosphatidylinositol-4,5-bisphosphate binding;GO:0005547:phosphatidylinositol-3,4,5-trisphosphate binding;GO:0016301:kinase activity;GO:0017016:Ras GTPase binding;GO:0043325:phosphatidylinositol-3,4-bisphosphate binding;GO:0070300:phosphatidic acid binding;GO:0080025:phosphatidylinositol-3,5-bisphosphate binding;	-
ENST00000373566	1.06416	0.459121	-1.21277	-2.42378	0.00015	0.00165238	Down	ENSG00000204120	2	233562015	233725285	+	GIGYF2	GRB10 interacting GYF protein 2 [Source:HGNC Symbol%3BAcc:11960]	GO:0007631:feeding behavior;GO:0008219:cell death;GO:0008344:adult locomotory behavior;GO:0009791:post-embryonic development;GO:0017148:negative regulation of translation;GO:0021522:spinal cord motor neuron differentiation;GO:0031571:mitotic G1 DNA damage checkpoint;GO:0035264:multicellular organism growth;GO:0044267:cellular protein metabolic process;GO:0048009:insulin-like growth factor recepto…	-	-	K18730
ENST00000373674	0.908569	0.42842	-1.08457	-2.32094	0.0006	0.00589819	Down	ENSG00000164530	6	36922209	36932613	+	PI16	peptidase inhibitor 16 [Source:HGNC Symbol%3BAcc:21245]	-	GO:0005576:extracellular region;GO:0016021:integral component of membrane;	GO:0030414:peptidase inhibitor activity;	-
ENST00000373779	2.98824	1.23487	-1.27493	-2.73614	5e-05	0.000590433	Down	ENSG00000060656	1	29563028	29653312	+	PTPRU	protein tyrosine phosphatase%2C receptor type%2C U [Source:HGNC Symbol%3BAcc:9683]	GO:0006470:protein dephosphorylation;GO:0007155:cell adhesion;GO:0007185:transmembrane receptor protein tyrosine phosphatase signaling pathway;GO:0008285:negative regulation of cell proliferation;GO:0030154:cell differentiation;GO:0030336:negative regulation of cell migration;GO:0034109:homotypic cell-cell adhesion;GO:0034394:protein localization to cell surface;GO:0035335:peptidyl-tyrosine depho…	GO:0005886:plasma membrane;GO:0005887:integral component of plasma membrane;GO:0005911:cell-cell junction;GO:0016020:membrane;	GO:0004725:protein tyrosine phosphatase activity;GO:0005001:transmembrane receptor protein tyrosine phosphatase activity;GO:0005515:protein binding;GO:0008013:beta-catenin binding;	K16662
ENST00000373806	54.8232	26.6858	-1.03871	-6.93963	5e-05	0.000590433	Down	ENSG00000148180	9	124088860	124094940	+	GSN	gelsolin [Source:HGNC Symbol%3BAcc:4620]	GO:0006915:apoptotic process;GO:0006921:cellular component disassembly involved in execution phase of apoptosis;GO:0007568:aging;GO:0008154:actin polymerization or depolymerization;GO:0014003:oligodendrocyte development;GO:0016192:vesicle-mediated transport;GO:0030041:actin filament polymerization;GO:0030155:regulation of cell adhesion;GO:0042246:tissue regeneration;GO:0045471:response to ethanol…	GO:0001726:ruffle;GO:0005576:extracellular region;GO:0005615:extracellular space;GO:0005829:cytosol;GO:0015629:actin cytoskeleton;GO:0030027:lamellipodium;GO:0048471:perinuclear region of cytoplasm;GO:0070062:extracellular exosome;	GO:0003779:actin binding;GO:0005509:calcium ion binding;GO:0005515:protein binding;	K05768
ENST00000374830	1.98409	12.6158	2.66869	4.79949	5e-05	0.000590433	Ups	ENSG00000162551	1	21896796	21904224	+	ALPL	alkaline phosphatase%2C liver/bone/kidney [Source:HGNC Symbol%3BAcc:438]	GO:0001501:skeletal system development;GO:0001958:endochondral ossification;GO:0003006:developmental process involved in reproduction;GO:0032496:response to lipopolysaccharide;GO:0033280:response to vitamin D;GO:0046677:response to antibiotic;GO:0051384:response to glucocorticoid;GO:0071407:cellular response to organic cyclic compound;GO:0071529:cementum mineralization;	GO:0005615:extracellular space;GO:0005886:plasma membrane;GO:0016021:integral component of membrane;GO:0031225:anchored component of membrane;	GO:0004035:alkaline phosphatase activity;GO:0016462:pyrophosphatase activity;GO:0046872:metal ion binding;	K01077
ENST00000374840	2.30486	42.0044	4.18779	10.0131	5e-05	0.000590433	Ups	ENSG00000162551	1	21835865	21904905	+	ALPL	alkaline phosphatase%2C liver/bone/kidney [Source:HGNC Symbol%3BAcc:438]	GO:0001501:skeletal system development;GO:0001958:endochondral ossification;GO:0003006:developmental process involved in reproduction;GO:0032496:response to lipopolysaccharide;GO:0033280:response to vitamin D;GO:0046677:response to antibiotic;GO:0051384:response to glucocorticoid;GO:0071407:cellular response to organic cyclic compound;GO:0071529:cementum mineralization;	GO:0005615:extracellular space;GO:0005886:plasma membrane;GO:0016021:integral component of membrane;GO:0031225:anchored component of membrane;	GO:0004035:alkaline phosphatase activity;GO:0016462:pyrophosphatase activity;GO:0046872:metal ion binding;	K01077
ENST00000375123	3.53735	12.3725	1.8064	16.0666	5e-05	0.000590433	Ups	ENSG00000178919	9	100615536	100618986	+	FOXE1	forkhead box E1 (thyroid transcription factor 2) [Source:HGNC Symbol%3BAcc:3806]	GO:0000122:negative regulation of transcription by RNA polymerase II;GO:0002089:lens morphogenesis in camera-type eye;GO:0006590:thyroid hormone generation;GO:0007389:pattern specification process;GO:0007422:peripheral nervous system development;GO:0009653:anatomical structure morphogenesis;GO:0016477:cell migration;GO:0030878:thyroid gland development;GO:0031069:hair follicle morphogenesis;GO:00…	GO:0005634:nucleus;GO:0005667:transcription factor complex;	GO:0003677:DNA binding;GO:0003690:double-stranded DNA binding;GO:0003700:DNA-binding transcription factor activity;GO:0008134:transcription factor binding;GO:0008301:DNA binding, bending;GO:0043565:sequence-specific DNA binding;	K09398
ENST00000375244	0.199755	0.6073	1.60418	2.21025	0.00315	0.0249902	Ups	ENSG00000168477	6	32008931	32077151	-	TNXB	tenascin XB [Source:HGNC Symbol%3BAcc:11976]	GO:0006631:fatty acid metabolic process;GO:0006641:triglyceride metabolic process;GO:0007155:cell adhesion;GO:0007160:cell-matrix adhesion;GO:0030036:actin cytoskeleton organization;GO:0030199:collagen fibril organization;GO:0032963:collagen metabolic process;GO:0043506:regulation of JUN kinase activity;GO:0048251:elastic fiber assembly;	GO:0005583:fibrillar collagen trimer;GO:0005615:extracellular space;GO:0005622:intracellular;GO:0031012:extracellular matrix;	GO:0005178:integrin binding;GO:0005518:collagen binding;GO:0008201:heparin binding;	K06252
ENST00000375535	164.671	65.0431	-1.34012	-15.4403	5e-05	0.000590433	Down	ENSG00000117122	1	17300997	17307330	-	MFAP2	microfibrillar-associated protein 2 [Source:HGNC Symbol%3BAcc:7033]	GO:0030198:extracellular matrix organization;GO:0030220:platelet formation;	GO:0001527:microfibril;GO:0005576:extracellular region;	GO:0001968:fibronectin binding;GO:0070051:fibrinogen binding;	-
ENST00000375978	5.53767	1.88484	-1.55484	-5.80956	5e-05	0.000590433	Down	ENSG00000179772	20	30432103	30433420	-	FOXS1	forkhead box S1 [Source:HGNC Symbol%3BAcc:3735]	GO:0001503:ossification;GO:0001568:blood vessel development;GO:0001569:branching involved in blood vessel morphogenesis;GO:0001570:vasculogenesis;GO:0001656:metanephros development;GO:0001657:ureteric bud development;GO:0001756:somitogenesis;GO:0001946:lymphangiogenesis;GO:0001974:blood vessel remodeling;GO:0006355:regulation of transcription, DNA-templated;GO:0007219:Notch signaling pathway;GO:0…	GO:0005634:nucleus;GO:0005667:transcription factor complex;	GO:0003677:DNA binding;GO:0003690:double-stranded DNA binding;GO:0003700:DNA-binding transcription factor activity;GO:0008134:transcription factor binding;GO:0008301:DNA binding, bending;GO:0031490:chromatin DNA binding;GO:0043565:sequence-specific DNA binding;	K09412
ENST00000376091	0.47923	0.989577	1.04609	1.7585	0.00275	0.0223077	Ups	ENSG00000171365	X	49687275	49857139	+	CLCN5	chloride channel%2C voltage-sensitive 5 [Source:HGNC Symbol%3BAcc:2023]	GO:0006810:transport;GO:0006897:endocytosis;GO:0007588:excretion;GO:0034220:ion transmembrane transport;GO:0055085:transmembrane transport;	GO:0000139:Golgi membrane;GO:0005887:integral component of plasma membrane;GO:0010008:endosome membrane;GO:0016020:membrane;GO:0045177:apical part of cell;	GO:0005247:voltage-gated chloride channel activity;GO:0005254:chloride channel activity;GO:0005524:ATP binding;GO:0015297:antiporter activity;	K05012
ENST00000376131	0.079423	0.856671	3.43111	3.70799	5e-05	0.000590433	Ups	ENSG00000102466	13	102372134	103054124	-	FGF14	fibroblast growth factor 14 [Source:HGNC Symbol%3BAcc:3671]	GO:0007165:signal transduction;GO:0007254:JNK cascade;GO:0007267:cell-cell signaling;GO:0007268:chemical synaptic transmission;GO:0007399:nervous system development;GO:0008219:cell death;GO:0008344:adult locomotory behavior;GO:0008543:fibroblast growth factor receptor signaling pathway;GO:0010765:positive regulation of sodium ion transport;GO:0050905:neuromuscular process;	GO:0005634:nucleus;	GO:0005104:fibroblast growth factor receptor binding;GO:0008083:growth factor activity;GO:0008201:heparin binding;	K04358
ENST00000376150	0.279559	50.9862	7.51081	7.40034	0.0026	0.0213022	Ups	ENSG00000068985	X	49452053	49460596	-	PAGE1	P antigen family%2C member 1 (prostate associated) [Source:HGNC Symbol%3BAcc:4107]	GO:0006968:cellular defense response;	-	-	-
ENST00000376166	2.19362	5.05613	1.20472	2.9931	5e-05	0.000590433	Ups	ENSG00000136754	10	27035522	27149915	-	ABI1	abl-interactor 1 [Source:HGNC Symbol%3BAcc:11320]	GO:0001756:somitogenesis;GO:0006928:movement of cell or subcellular component;GO:0007169:transmembrane receptor protein tyrosine kinase signaling pathway;GO:0008154:actin polymerization or depolymerization;GO:0008285:negative regulation of cell proliferation;GO:0018108:peptidyl-tyrosine phosphorylation;GO:0035855:megakaryocyte development;GO:0038096:Fc-gamma receptor signaling pathway involved in…	GO:0005622:intracellular;GO:0005634:nucleus;GO:0005737:cytoplasm;GO:0005783:endoplasmic reticulum;GO:0005829:cytosol;GO:0005856:cytoskeleton;GO:0030027:lamellipodium;GO:0030054:cell junction;GO:0030175:filopodium;GO:0030426:growth cone;GO:0045202:synapse;	GO:0005515:protein binding;GO:0008092:cytoskeletal protein binding;GO:0030296:protein tyrosine kinase activator activity;	K05751
ENST00000376180	0.581271	16.0763	4.78958	14.4323	5e-05	0.000590433	Ups	ENSG00000198542	13	102104966	102368794	+	ITGBL1	integrin%2C beta-like 1 (with EGF-like repeat domains) [Source:HGNC Symbol%3BAcc:6164]	GO:0007155:cell adhesion;GO:0007229:integrin-mediated signaling pathway;	GO:0005576:extracellular region;	-	-
ENST00000376223	23.3167	11.5033	-1.01932	-10.0777	5e-05	0.000590433	Down	ENSG00000162496	1	12627939	12677737	-	DHRS3	dehydrogenase/reductase (SDR family) member 3 [Source:HGNC Symbol%3BAcc:17693]	GO:0001523:retinoid metabolic process;GO:0007601:visual perception;GO:0007603:phototransduction, visible light;GO:0042572:retinol metabolic process;	GO:0016021:integral component of membrane;GO:0042622:photoreceptor outer segment membrane;	GO:0000166:nucleotide binding;GO:0009055:electron transfer activity;GO:0016491:oxidoreductase activity;GO:0052650:NADP-retinol dehydrogenase activity;	K11146
ENST00000376403	0.284188	1.11503	1.97217	3.26026	5e-05	0.000590433	Ups	ENSG00000175170	20	25754654	25843837	-	FAM182B	family with sequence similarity 182%2C member B [Source:HGNC Symbol%3BAcc:34503]	-	-	-	-
ENST00000376414	2.67602	0.14282	-4.22782	-4.04321	5e-05	0.000590433	Down	ENSG00000169508	13	99946784	99959659	-	GPR183	G protein-coupled receptor 183 [Source:HGNC Symbol%3BAcc:3128]	GO:0002313:mature B cell differentiation involved in immune response;GO:0006955:immune response;GO:0006959:humoral immune response;GO:0007186:G protein-coupled receptor signaling pathway;GO:0030890:positive regulation of B cell proliferation;GO:0070374:positive regulation of ERK1 and ERK2 cascade;	GO:0005886:plasma membrane;GO:0005887:integral component of plasma membrane;	GO:0004930:G protein-coupled receptor activity;GO:0008142:oxysterol binding;	K04305
ENST00000376788	0.526101	1.8815	1.83847	2.01546	0.0062	0.0442601	Ups	ENSG00000073060	12	125262186	125348393	-	SCARB1	scavenger receptor class B%2C member 1 [Source:HGNC Symbol%3BAcc:1664]	GO:0001935:endothelial cell proliferation;GO:0006702:androgen biosynthetic process;GO:0006707:cholesterol catabolic process;GO:0007155:cell adhesion;GO:0010595:positive regulation of endothelial cell migration;GO:0010867:positive regulation of triglyceride biosynthetic process;GO:0010886:positive regulation of cholesterol storage;GO:0010899:regulation of phosphatidylcholine catabolic process;GO:0…	GO:0005886:plasma membrane;GO:0005887:integral component of plasma membrane;GO:0005901:caveola;GO:0009986:cell surface;GO:0016021:integral component of membrane;GO:0030666:endocytic vesicle membrane;GO:0031528:microvillus membrane;	GO:0001530:lipopolysaccharide binding;GO:0001786:phosphatidylserine binding;GO:0001875:lipopolysaccharide receptor activity;GO:0005215:transporter activity;GO:0005545:1-phosphatidylinositol binding;GO:0008035:high-density lipoprotein particle binding;GO:0030169:low-density lipoprotein particle binding;GO:0034185:apolipoprotein binding;GO:0034186:apolipoprotein A-I binding;GO:0042803:protein homod…	K13885
ENST00000377326	0.548909	1.59942	1.54291	1.97433	0.00475	0.0353406	Ups	ENSG00000133895	11	64570988	64578080	-	MEN1	multiple endocrine neoplasia I [Source:HGNC Symbol%3BAcc:7010]	GO:0000122:negative regulation of transcription by RNA polymerase II;GO:0000165:MAPK cascade;GO:0001776:leukocyte homeostasis;GO:0001933:negative regulation of protein phosphorylation;GO:0002051:osteoblast fate commitment;GO:0002076:osteoblast development;GO:0006281:DNA repair;GO:0006338:chromatin remodeling;GO:0006351:transcription, DNA-templated;GO:0006367:transcription initiation from RNA poly…	GO:0000785:chromatin;GO:0005634:nucleus;GO:0005654:nucleoplasm;GO:0005730:nucleolus;GO:0005737:cytoplasm;GO:0005829:cytosol;GO:0016363:nuclear matrix;GO:0032154:cleavage furrow;GO:0035097:histone methyltransferase complex;	GO:0000400:four-way junction DNA binding;GO:0000403:Y-form DNA binding;GO:0003682:chromatin binding;GO:0003690:double-stranded DNA binding;GO:0005515:protein binding;GO:0018024:histone-lysine N-methyltransferase activity;GO:0030674:protein binding, bridging;GO:0043565:sequence-specific DNA binding;GO:0044212:transcription regulatory region DNA binding;GO:0047485:protein N-terminus binding;GO:0070…	K14970
ENST00000377332	0.858296	1.7561	1.03283	3.16957	5e-05	0.000590433	Ups	ENSG00000115525	2	86066267	86116137	-	ST3GAL5	ST3 beta-galactoside alpha-2%2C3-sialyltransferase 5 [Source:HGNC Symbol%3BAcc:10872]	GO:0001574:ganglioside biosynthetic process;GO:0005975:carbohydrate metabolic process;GO:0006486:protein glycosylation;GO:0006688:glycosphingolipid biosynthetic process;	GO:0000139:Golgi membrane;GO:0005887:integral component of plasma membrane;GO:0016021:integral component of membrane;GO:0030173:integral component of Golgi membrane;	GO:0004513:neolactotetraosylceramide alpha-2,3-sialyltransferase activity;GO:0008373:sialyltransferase activity;GO:0016757:transferase activity, transferring glycosyl groups;GO:0047291:lactosylceramide alpha-2,3-sialyltransferase activity;	K03370
ENST00000377419	2.3344	1.03728	-1.17024	-2.67533	5e-05	0.000590433	Down	ENSG00000096654	6	27418599	27440460	-	ZNF184	zinc finger protein 184 [Source:HGNC Symbol%3BAcc:12975]	GO:0006351:transcription, DNA-templated;GO:0006355:regulation of transcription, DNA-templated;	GO:0005634:nucleus;	GO:0003677:DNA binding;GO:0008270:zinc ion binding;	K09228
ENST00000377531	4.51185	15.192	1.75152	6.00663	5e-05	0.000590433	Ups	ENSG00000182368	9	45727107	45728274	+	FAM27A	family with sequence similarity 27%2C member A [Source:HGNC Symbol%3BAcc:19729]	-	-	-	-
ENST00000377702	0.804383	2.68934	1.7413	3.03543	5e-05	0.000590433	Ups	ENSG00000173264	11	64052729	64056966	+	GPR137	G protein-coupled receptor 137 [Source:HGNC Symbol%3BAcc:24300]	-	GO:0016021:integral component of membrane;	-	-
ENST00000377777	10.8216	4.17033	-1.37568	-1.71248	0.00465	0.0346766	Down	ENSG00000158373	6	26158349	26158871	+	HIST1H2BD	histone cluster 1%2C H2bd [Source:HGNC Symbol%3BAcc:4747]	GO:0006334:nucleosome assembly;	GO:0000786:nucleosome;GO:0005634:nucleus;	GO:0003677:DNA binding;GO:0046982:protein heterodimerization activity;	K11252
ENST00000377791	36.8052	7.10905	-2.37218	-7.90344	5e-05	0.000590433	Down	ENSG00000180573	6	26124373	26124918	+	HIST1H2AC	histone cluster 1%2C H2ac [Source:HGNC Symbol%3BAcc:4733]	GO:0006334:nucleosome assembly;	GO:0000786:nucleosome;GO:0005634:nucleus;	GO:0003677:DNA binding;GO:0046982:protein heterodimerization activity;	K11251
ENST00000377834	0.590699	0.115126	-2.3592	-3.9781	5e-05	0.000590433	Down	ENSG00000069812	1	6475292	6479979	-	HES2	hes family bHLH transcription factor 2 [Source:HGNC Symbol%3BAcc:16005]	GO:0006351:transcription, DNA-templated;GO:0045892:negative regulation of transcription, DNA-templated;	GO:0005634:nucleus;	GO:0003690:double-stranded DNA binding;GO:0008134:transcription factor binding;GO:0046983:protein dimerization activity;	K09087
ENST00000377893	2.95191	1.31734	-1.16402	-6.58142	5e-05	0.000590433	Down	ENSG00000158292	1	6307406	6321035	-	GPR153	G protein-coupled receptor 153 [Source:HGNC Symbol%3BAcc:23618]	-	GO:0005886:plasma membrane;GO:0016021:integral component of membrane;	GO:0004930:G protein-coupled receptor activity;	K08437
ENST00000378069	1.27711	0.391051	-1.70745	-4.24796	5e-05	0.000590433	Down	ENSG00000069535	X	43625858	43741693	-	MAOB	monoamine oxidase B [Source:HGNC Symbol%3BAcc:6834]	GO:0006805:xenobiotic metabolic process;GO:0009636:response to toxic substance;GO:0010044:response to aluminum ion;GO:0010269:response to selenium ion;GO:0014063:negative regulation of serotonin secretion;GO:0032496:response to lipopolysaccharide;GO:0042493:response to drug;GO:0044281:small molecule metabolic process;GO:0045471:response to ethanol;GO:0045964:positive regulation of dopamine metabo…	GO:0005740:mitochondrial envelope;GO:0005741:mitochondrial outer membrane;GO:0005743:mitochondrial inner membrane;GO:0016021:integral component of membrane;	GO:0008131:primary amine oxidase activity;GO:0009055:electron transfer activity;GO:0016491:oxidoreductase activity;GO:0042803:protein homodimerization activity;GO:0050660:flavin adenine dinucleotide binding;	K00274
ENST00000378357	15.804	6.89562	-1.19654	-6.30068	5e-05	0.000590433	Down	ENSG00000107159	9	35673853	35681156	+	CA9	carbonic anhydrase IX [Source:HGNC Symbol%3BAcc:1383]	GO:0002009:morphogenesis of an epithelium;GO:0006730:one-carbon metabolic process;GO:0015701:bicarbonate transport;GO:0044281:small molecule metabolic process;GO:0046903:secretion;GO:0061418:regulation of transcription from RNA polymerase II promoter in response to hypoxia;GO:0071456:cellular response to hypoxia;	GO:0005730:nucleolus;GO:0005886:plasma membrane;GO:0016021:integral component of membrane;GO:0031528:microvillus membrane;	GO:0004089:carbonate dehydratase activity;GO:0008270:zinc ion binding;	K01672
ENST00000378467	7.52093	18.9237	1.33121	3.13961	5e-05	0.000590433	Ups	ENSG00000065809	10	14561512	14646417	-	FAM107B	family with sequence similarity 107%2C member B [Source:HGNC Symbol%3BAcc:23726]	-	-	-	-
ENST00000378549	36.5485	17.2953	-1.07943	-5.76847	5e-05	0.000590433	Down	ENSG00000136156	13	48807339	48835524	+	ITM2B	integral membrane protein 2B [Source:HGNC Symbol%3BAcc:6174]	GO:0006915:apoptotic process;GO:0007399:nervous system development;GO:0042985:negative regulation of amyloid precursor protein biosynthetic process;	GO:0005576:extracellular region;GO:0005615:extracellular space;GO:0005634:nucleus;GO:0005794:Golgi apparatus;GO:0005886:plasma membrane;GO:0010008:endosome membrane;GO:0030660:Golgi-associated vesicle membrane;GO:0031301:integral component of organelle membrane;GO:0043231:intracellular membrane-bounded organelle;	GO:0001540:amyloid-beta binding;GO:0005515:protein binding;GO:0005524:ATP binding;	K18264
ENST00000378616	0.777445	2.18831	1.49301	4.3873	5e-05	0.000590433	Ups	ENSG00000047597	X	37545012	37591383	+	XK	X-linked Kx blood group (McLeod syndrome) [Source:HGNC Symbol%3BAcc:12811]	GO:0006810:transport;GO:0006865:amino acid transport;	GO:0016021:integral component of membrane;	GO:0005215:transporter activity;GO:0005515:protein binding;	K19522
ENST00000378619	0.748111	2.02192	1.4344	2.75254	5e-05	0.000590433	Ups	ENSG00000147036	X	37430905	37536647	+	LANCL3	LanC lantibiotic synthetase component C-like 3 (bacterial) [Source:HGNC Symbol%3BAcc:24767]	-	-	GO:0003824:catalytic activity;	K19522
ENST00000378680	1.29563	2.79422	1.10879	2.53136	0.0001	0.00113231	Ups	ENSG00000198947	X	31139790	31285066	-	DMD	dystrophin [Source:HGNC Symbol%3BAcc:2928]	GO:0001954:positive regulation of cell-matrix adhesion;GO:0002027:regulation of heart rate;GO:0006355:regulation of transcription, DNA-templated;GO:0007517:muscle organ development;GO:0008065:establishment of blood-nerve barrier;GO:0010880:regulation of release of sequestered calcium ion into cytosol by sarcoplasmic reticulum;GO:0010881:regulation of cardiac muscle contraction by regulation of th…	GO:0005634:nucleus;GO:0005829:cytosol;GO:0005856:cytoskeleton;GO:0005886:plasma membrane;GO:0009986:cell surface;GO:0015629:actin cytoskeleton;GO:0016010:dystrophin-associated glycoprotein complex;GO:0016013:syntrophin complex;GO:0016328:lateral plasma membrane;GO:0030018:Z disc;GO:0030055:cell-substrate junction;GO:0030175:filopodium;GO:0042383:sarcolemma;GO:0043034:costamere;GO:0044306:neuron p…	GO:0002162:dystroglycan binding;GO:0003779:actin binding;GO:0005200:structural constituent of cytoskeleton;GO:0005509:calcium ion binding;GO:0005515:protein binding;GO:0008270:zinc ion binding;GO:0008307:structural constituent of muscle;GO:0017022:myosin binding;GO:0017166:vinculin binding;GO:0050998:nitric-oxide synthase binding;	K10366
ENST00000378827	9.26062	3.22832	-1.52032	-12.9474	5e-05	0.000590433	Down	ENSG00000125845	20	6748311	6760927	+	BMP2	bone morphogenetic protein 2 [Source:HGNC Symbol%3BAcc:1069]	GO:0000122:negative regulation of transcription by RNA polymerase II;GO:0000187:activation of MAPK activity;GO:0001501:skeletal system development;GO:0001649:osteoblast differentiation;GO:0001658:branching involved in ureteric bud morphogenesis;GO:0001666:response to hypoxia;GO:0001701:in utero embryonic development;GO:0001837:epithelial to mesenchymal transition;GO:0001934:positive regulation of…	GO:0005576:extracellular region;GO:0005615:extracellular space;GO:0009986:cell surface;	GO:0004745:retinol dehydrogenase activity;GO:0005102:signaling receptor binding;GO:0005125:cytokine activity;GO:0005515:protein binding;GO:0008083:growth factor activity;GO:0019211:phosphatase activator activity;GO:0046332:SMAD binding;GO:0046982:protein heterodimerization activity;GO:0070700:BMP receptor binding;	K04662
ENST00000378892	2.43311	0.946172	-1.36263	-2.06615	0.0002	0.00216019	Down	ENSG00000147955	9	34634719	34637729	-	SIGMAR1	sigma non-opioid intracellular receptor 1 [Source:HGNC Symbol%3BAcc:8157]	GO:0006696:ergosterol biosynthetic process;GO:0006869:lipid transport;GO:0007399:nervous system development;GO:0008219:cell death;GO:0043523:regulation of neuron apoptotic process;	GO:0005635:nuclear envelope;GO:0005637:nuclear inner membrane;GO:0005640:nuclear outer membrane;GO:0005783:endoplasmic reticulum;GO:0005789:endoplasmic reticulum membrane;GO:0005811:lipid droplet;GO:0005887:integral component of plasma membrane;GO:0016021:integral component of membrane;GO:0030054:cell junction;GO:0030426:growth cone;	GO:0000247:C-8 sterol isomerase activity;GO:0004985:opioid receptor activity;GO:0008144:drug binding;	-
ENST00000378988	0	0.528833	inf	-nan	5e-05	0.000590433	Ups	ENSG00000099399	X	30233677	30238206	+	MAGEB2	melanoma antigen family B%2C 2 [Source:HGNC Symbol%3BAcc:6809]	-	-	-	-
ENST00000379059	1.17541	3.88805	1.72588	2.52917	0.0024	0.0198775	Ups	ENSG00000101868	X	24712064	25015103	+	POLA1	polymerase (DNA directed)%2C alpha 1%2C catalytic subunit [Source:HGNC Symbol%3BAcc:9173]	GO:0000082:G1/S transition of mitotic cell cycle;GO:0000083:regulation of transcription involved in G1/S transition of mitotic cell cycle;GO:0000084:mitotic S phase;GO:0000278:mitotic cell cycle;GO:0000722:telomere maintenance via recombination;GO:0000723:telomere maintenance;GO:0000731:DNA synthesis involved in DNA repair;GO:0006260:DNA replication;GO:0006269:DNA replication, synthesis of RNA pr…	GO:0000785:chromatin;GO:0005634:nucleus;GO:0005635:nuclear envelope;GO:0005654:nucleoplasm;GO:0005658:alpha DNA polymerase:primase complex;GO:0005730:nucleolus;GO:0005737:cytoplasm;GO:0016363:nuclear matrix;GO:0043231:intracellular membrane-bounded organelle;	GO:0000166:nucleotide binding;GO:0001882:nucleoside binding;GO:0003677:DNA binding;GO:0003682:chromatin binding;GO:0003887:DNA-directed DNA polymerase activity;GO:0003896:DNA primase activity;GO:0005515:protein binding;GO:0008408:3'-5' exonuclease activity;GO:0046872:metal ion binding;GO:0046982:protein heterodimerization activity;GO:0051539:4 iron, 4 sulfur cluster binding;	K02320
ENST00000379145	0.291827	1.45738	2.32019	6.44318	5e-05	0.000590433	Ups	ENSG00000102230	X	24576204	24690794	-	PCYT1B	phosphate cytidylyltransferase 1%2C choline%2C beta [Source:HGNC Symbol%3BAcc:8755]	GO:0001541:ovarian follicle development;GO:0006644:phospholipid metabolic process;GO:0006656:phosphatidylcholine biosynthetic process;GO:0006657:CDP-choline pathway;GO:0007283:spermatogenesis;GO:0009058:biosynthetic process;GO:0044281:small molecule metabolic process;GO:0046474:glycerophospholipid biosynthetic process;	GO:0005737:cytoplasm;GO:0005789:endoplasmic reticulum membrane;	GO:0003824:catalytic activity;GO:0004105:choline-phosphate cytidylyltransferase activity;	K00968
ENST00000379153	6.87223	1.6507	-2.0577	-10.6871	5e-05	0.000590433	Down	ENSG00000112149	6	14117872	14137149	+	CD83	CD83 molecule [Source:HGNC Symbol%3BAcc:1703]	GO:0006952:defense response;GO:0006959:humoral immune response;GO:0007165:signal transduction;GO:0014070:response to organic cyclic compound;GO:0032713:negative regulation of interleukin-4 production;GO:0032733:positive regulation of interleukin-10 production;GO:0032743:positive regulation of interleukin-2 production;GO:0043372:positive regulation of CD4-positive, alpha-beta T cell differentiatio…	GO:0005886:plasma membrane;GO:0005887:integral component of plasma membrane;GO:0009897:external side of plasma membrane;	-	K06510
ENST00000379300	2.78789	1.07229	-1.37848	-2.17995	0.00205	0.0173484	Down	ENSG00000145979	6	13305183	13328763	-	TBC1D7	TBC1 domain family%2C member 7 [Source:HGNC Symbol%3BAcc:21066]	GO:0031398:positive regulation of protein ubiquitination;GO:0032007:negative regulation of TOR signaling;GO:0070848:response to growth factor;	GO:0031410:cytoplasmic vesicle;	GO:0005515:protein binding;	-
ENST00000379359	18.1346	1.97529	-3.19861	-10.819	5e-05	0.000590433	Down	ENSG00000102760	13	42031695	42045018	+	RGCC	regulator of cell cycle [Source:HGNC Symbol%3BAcc:20369]	GO:0001100:negative regulation of exit from mitosis;GO:0001937:negative regulation of endothelial cell proliferation;GO:0003331:positive regulation of extracellular matrix constituent secretion;GO:0006956:complement activation;GO:0008285:negative regulation of cell proliferation;GO:0010718:positive regulation of epithelial to mesenchymal transition;GO:0016525:negative regulation of angiogenesis;G…	GO:0005634:nucleus;GO:0005730:nucleolus;GO:0005737:cytoplasm;GO:0005813:centrosome;	GO:0005515:protein binding;GO:0019901:protein kinase binding;GO:0030295:protein kinase activator activity;GO:0070412:R-SMAD binding;	K04257
ENST00000379480	1.32458	0.408954	-1.69552	-2.06667	0.0014	0.0124635	Down	ENSG00000120662	13	41790505	41837713	-	MTRF1	mitochondrial translational release factor 1 [Source:HGNC Symbol%3BAcc:7469]	GO:0006449:regulation of translational termination;	GO:0005737:cytoplasm;GO:0005739:mitochondrion;	GO:0003747:translation release factor activity;GO:0016149:translation release factor activity, codon specific;	K02835
ENST00000379589	1.26033	0.473888	-1.41118	-3.3696	5e-05	0.000590433	Down	ENSG00000183722	13	39917029	40177308	-	LHFP	lipoma HMGIC fusion partner [Source:HGNC Symbol%3BAcc:6586]	-	GO:0016021:integral component of membrane;	GO:0003677:DNA binding;	K15101
ENST00000379698	2.22424	4.53012	1.02624	2.96068	5e-05	0.000590433	Ups	ENSG00000147010	X	19553811	19817869	-	SH3KBP1	SH3-domain kinase binding protein 1 [Source:HGNC Symbol%3BAcc:13867]	GO:0006897:endocytosis;GO:0006915:apoptotic process;GO:0007010:cytoskeleton organization;GO:0007173:epidermal growth factor receptor signaling pathway;GO:0007267:cell-cell signaling;GO:0008360:regulation of cell shape;GO:0016477:cell migration;GO:0042059:negative regulation of epidermal growth factor receptor signaling pathway;	GO:0005829:cytosol;GO:0005856:cytoskeleton;GO:0005886:plasma membrane;GO:0005925:focal adhesion;GO:0030659:cytoplasmic vesicle membrane;GO:0043005:neuron projection;GO:0045202:synapse;	GO:0005515:protein binding;GO:0016301:kinase activity;GO:0017124:SH3 domain binding;	K12470
ENST00000379721	11.8052	31.9677	1.43719	2.19379	0.0045	0.0337232	Ups	ENSG00000122711	9	33240162	33248565	+	SPINK4	serine peptidase inhibitor%2C Kazal type 4 [Source:HGNC Symbol%3BAcc:16646]	-	GO:0005576:extracellular region;	GO:0004867:serine-type endopeptidase inhibitor activity;	-
ENST00000379757	184.823	88.2486	-1.0665	-24.8123	5e-05	0.000590433	Down	ENSG00000239264	6	7881750	7911047	-	TXNDC5	thioredoxin domain containing 5 (endoplasmic reticulum) [Source:HGNC Symbol%3BAcc:21073]	GO:0006662:glycerol ether metabolic process;GO:0006892:post-Golgi vesicle-mediated transport;GO:0043066:negative regulation of apoptotic process;GO:0045454:cell redox homeostasis;	GO:0005783:endoplasmic reticulum;GO:0005788:endoplasmic reticulum lumen;GO:0043202:lysosomal lumen;	GO:0009055:electron transfer activity;GO:0015035:protein disulfide oxidoreductase activity;GO:0016853:isomerase activity;	K13984
ENST00000379802	13.1331	5.71747	-1.19976	-12.5054	5e-05	0.000590433	Down	ENSG00000096696	6	7541808	7586950	+	DSP	desmoplakin [Source:HGNC Symbol%3BAcc:3052]	GO:0002934:desmosome organization;GO:0003223:ventricular compact myocardium morphogenesis;GO:0006915:apoptotic process;GO:0006921:cellular component disassembly involved in execution phase of apoptosis;GO:0008544:epidermis development;GO:0018149:peptide cross-linking;GO:0030216:keratinocyte differentiation;GO:0034332:adherens junction organization;GO:0045109:intermediate filament organization;GO:…	GO:0001533:cornified envelope;GO:0005739:mitochondrion;GO:0005882:intermediate filament;GO:0005886:plasma membrane;GO:0014704:intercalated disc;GO:0016323:basolateral plasma membrane;GO:0030057:desmosome;	GO:0005080:protein kinase C binding;GO:0005198:structural molecule activity;GO:0005200:structural constituent of cytoskeleton;GO:0005515:protein binding;GO:0030674:protein binding, bridging;GO:0097110:scaffold protein binding;	K10381
ENST00000379846	2.1444	1.02301	-1.06776	-1.95393	0.0013	0.0116872	Down	ENSG00000139631	12	53551478	53574380	-	CSAD	cysteine sulfinic acid decarboxylase [Source:HGNC Symbol%3BAcc:18966]	GO:0000096:sulfur amino acid metabolic process;GO:0000098:sulfur amino acid catabolic process;GO:0019752:carboxylic acid metabolic process;GO:0034641:cellular nitrogen compound metabolic process;GO:0042412:taurine biosynthetic process;GO:0044281:small molecule metabolic process;	-	GO:0004782:sulfinoalanine decarboxylase activity;GO:0016831:carboxy-lyase activity;GO:0030170:pyridoxal phosphate binding;	K01594
ENST00000379958	4.55749	9.37687	1.04087	11.2135	5e-05	0.000590433	Ups	ENSG00000205413	7	92728829	92747336	-	SAMD9	sterile alpha motif domain containing 9 [Source:HGNC Symbol%3BAcc:1348]	-	GO:0005737:cytoplasm;GO:0043231:intracellular membrane-bounded organelle;	-	-
ENST00000379987	16.7085	58.8265	1.81589	19.7521	5e-05	0.000590433	Ups	ENSG00000168743	4	106816594	106892831	+	NPNT	nephronectin [Source:HGNC Symbol%3BAcc:27405]	GO:0001657:ureteric bud development;GO:0001658:branching involved in ureteric bud morphogenesis;GO:0007160:cell-matrix adhesion;GO:0010694:positive regulation of alkaline phosphatase activity;GO:0010811:positive regulation of cell-substrate adhesion;GO:0030198:extracellular matrix organization;GO:0030511:positive regulation of transforming growth factor beta receptor signaling pathway;GO:0033631:…	GO:0005576:extracellular region;GO:0005604:basement membrane;GO:0016020:membrane;GO:0030485:smooth muscle contractile fiber;GO:0034678:integrin alpha8-beta1 complex;	GO:0005178:integrin binding;GO:0005509:calcium ion binding;	K06824
ENST00000380258	26.1497	8.80845	-1.56984	-7.95216	5e-05	0.000590433	Down	ENSG00000166803	15	64657564	64673643	-	KIAA0101	KIAA0101 [Source:HGNC Symbol%3BAcc:28961]	GO:0006260:DNA replication;GO:0006974:cellular response to DNA damage stimulus;GO:0009411:response to UV;GO:0019985:translesion synthesis;GO:0051726:regulation of cell cycle;	GO:0005634:nucleus;GO:0048471:perinuclear region of cytoplasm;	GO:0003682:chromatin binding;GO:0005515:protein binding;	-
ENST00000380285	2.77297	0.979809	-1.50086	-6.08806	5e-05	0.000590433	Down	ENSG00000028528	15	64388190	64436430	+	SNX1	sorting nexin 1 [Source:HGNC Symbol%3BAcc:11172]	GO:0006886:intracellular protein transport;GO:0006897:endocytosis;GO:0007154:cell communication;GO:0016197:endosomal transport;GO:0034498:early endosome to Golgi transport;GO:0045732:positive regulation of protein catabolic process;	GO:0005737:cytoplasm;GO:0005768:endosome;GO:0005794:Golgi apparatus;GO:0005829:cytosol;GO:0010008:endosome membrane;GO:0016020:membrane;GO:0031901:early endosome membrane;GO:0043231:intracellular membrane-bounded organelle;	GO:0005515:protein binding;GO:0008565:protein transporter activity;GO:0035091:phosphatidylinositol binding;	K17917
ENST00000380336	1.94215	4.39606	1.17855	2.10592	0.00095	0.00883635	Ups	ENSG00000186312	X	15693055	15715874	+	CA5BP1	carbonic anhydrase VB pseudogene 1 [Source:HGNC Symbol%3BAcc:29544]	-	GO:0005739:mitochondrion;	GO:0004089:carbonate dehydratase activity;GO:0008270:zinc ion binding;	K01672
ENST00000380456	2.16542	0.701562	-1.626	-3.20549	5e-05	0.000590433	Down	ENSG00000205517	19	11504733	11530018	-	RGL3	ral guanine nucleotide dissociation stimulator-like 3 [Source:HGNC Symbol%3BAcc:30282]	GO:0007264:small GTPase mediated signal transduction;GO:0051056:regulation of small GTPase mediated signal transduction;	GO:0005622:intracellular;	GO:0005085:guanyl-nucleotide exchange factor activity;GO:0008321:Ral guanyl-nucleotide exchange factor activity;GO:0017016:Ras GTPase binding;	K17639
ENST00000380488	4.92111	1.98793	-1.30772	-2.55685	0.0001	0.00113231	Down	ENSG00000102048	X	15262109	15288270	-	ASB9	ankyrin repeat and SOCS box containing 9 [Source:HGNC Symbol%3BAcc:17184]	GO:0016567:protein ubiquitination;GO:0035556:intracellular signal transduction;GO:0045732:positive regulation of protein catabolic process;	GO:0005634:nucleus;GO:0005730:nucleolus;GO:0005737:cytoplasm;GO:0005739:mitochondrion;	GO:0005515:protein binding;	K10331
ENST00000380539	19.8586	6.30107	-1.65609	-5.59132	5e-05	0.000590433	Down	ENSG00000124570	6	2948393	2971539	-	SERPINB6	serpin peptidase inhibitor%2C clade B (ovalbumin)%2C member 6 [Source:HGNC Symbol%3BAcc:8950]	GO:0010951:negative regulation of endopeptidase activity;GO:0030162:regulation of proteolysis;	GO:0005737:cytoplasm;GO:0005813:centrosome;GO:0005829:cytosol;	GO:0002020:protease binding;GO:0004867:serine-type endopeptidase inhibitor activity;	K13963
ENST00000380650	0.511566	2.71836	2.40974	2.79965	0.0005	0.00500768	Ups	ENSG00000005175	12	48057076	48099769	-	RPAP3	RNA polymerase II associated protein 3 [Source:HGNC Symbol%3BAcc:26151]	-	-	-	-
ENST00000380707	11.4842	28.1927	1.29568	3.95121	5e-05	0.000590433	Ups	ENSG00000172062	5	70220857	70248839	+	SMN1	survival of motor neuron 1%2C telomeric [Source:HGNC Symbol%3BAcc:11117]	GO:0000245:spliceosomal complex assembly;GO:0000387:spliceosomal snRNP assembly;GO:0006397:mRNA processing;GO:0008219:cell death;GO:0010467:gene expression;GO:0016070:RNA metabolic process;GO:0034660:ncRNA metabolic process;	GO:0005634:nucleus;GO:0005654:nucleoplasm;GO:0005681:spliceosomal complex;GO:0005737:cytoplasm;GO:0005829:cytosol;GO:0015030:Cajal body;	GO:0003723:RNA binding;GO:0005515:protein binding;	K13129
ENST00000380808	3.56037	1.1926	-1.57792	-4.82221	5e-05	0.000590433	Down	ENSG00000132938	13	30002764	30077873	+	MTUS2	microtubule associated tumor suppressor candidate 2 [Source:HGNC Symbol%3BAcc:20595]	-	GO:0005813:centrosome;GO:0005881:cytoplasmic microtubule;	GO:0005515:protein binding;GO:0008017:microtubule binding;GO:0042803:protein homodimerization activity;	-
ENST00000380872	0.213394	0.731195	1.77674	2.88144	5e-05	0.000590433	Ups	ENSG00000187134	10	5005445	5025475	+	AKR1C1	aldo-keto reductase family 1%2C member C1 [Source:HGNC Symbol%3BAcc:384]	GO:0001523:retinoid metabolic process;GO:0006805:xenobiotic metabolic process;GO:0007586:digestion;GO:0007603:phototransduction, visible light;GO:0008206:bile acid metabolic process;GO:0015721:bile acid and bile salt transport;GO:0030299:intestinal cholesterol absorption;GO:0042448:progesterone metabolic process;GO:0042574:retinal metabolic process;GO:0042632:cholesterol homeostasis;GO:0044597:da…	GO:0005829:cytosol;	GO:0004032:alditol:NADP+ 1-oxidoreductase activity;GO:0004033:aldo-keto reductase (NADP) activity;GO:0016491:oxidoreductase activity;GO:0016655:oxidoreductase activity, acting on NAD(P)H, quinone or similar compound as acceptor;GO:0018636:phenanthrene 9,10-monooxygenase activity;GO:0031406:carboxylic acid binding;GO:0032052:bile acid binding;GO:0047006:17-alpha,20-alpha-dihydroxypregn-4-en-3-one …	K00089
ENST00000380951	9.80867	4.83196	-1.02145	-2.20928	0.00025	0.0026542	Down	ENSG00000181143	19	8959522	9003586	-	MUC16	mucin 16%2C cell surface associated [Source:HGNC Symbol%3BAcc:15582]	GO:0007155:cell adhesion;GO:0016266:O-glycan processing;GO:0043687:post-translational protein modification;GO:0044267:cellular protein metabolic process;	GO:0005615:extracellular space;GO:0005796:Golgi lumen;GO:0005886:plasma membrane;GO:0016021:integral component of membrane;GO:0019898:extrinsic component of membrane;	GO:0005515:protein binding;	K16145
ENST00000381033	2.86844	0.113083	-4.66482	-6.3914	5e-05	0.000590433	Down	ENSG00000139515	13	28494157	28500368	+	PDX1	pancreatic and duodenal homeobox 1 [Source:HGNC Symbol%3BAcc:6107]	GO:0000122:negative regulation of transcription by RNA polymerase II;GO:0001889:liver development;GO:0003309:type B pancreatic cell differentiation;GO:0006006:glucose metabolic process;GO:0006091:generation of precursor metabolites and energy;GO:0006366:transcription by RNA polymerase II;GO:0007224:smoothened signaling pathway;GO:0007263:nitric oxide mediated signal transduction;GO:0007417:centra…	GO:0005634:nucleus;GO:0005829:cytosol;	GO:0001046:core promoter sequence-specific DNA binding;GO:0003682:chromatin binding;GO:0003700:DNA-binding transcription factor activity;GO:0008134:transcription factor binding;GO:0046982:protein heterodimerization activity;	K07594
ENST00000381086	6.07959	2.81125	-1.11276	-3.61308	5e-05	0.000590433	Down	ENSG00000146674	7	45951949	45960871	-	IGFBP3	insulin-like growth factor binding protein 3 [Source:HGNC Symbol%3BAcc:5472]	GO:0001558:regulation of cell growth;GO:0001933:negative regulation of protein phosphorylation;GO:0006468:protein phosphorylation;GO:0006915:apoptotic process;GO:0008285:negative regulation of cell proliferation;GO:0009968:negative regulation of signal transduction;GO:0010906:regulation of glucose metabolic process;GO:0014912:negative regulation of smooth muscle cell migration;GO:0043065:positive…	GO:0005576:extracellular region;GO:0005615:extracellular space;GO:0005634:nucleus;GO:0016942:insulin-like growth factor binding protein complex;	GO:0001968:fibronectin binding;GO:0005515:protein binding;GO:0005520:insulin-like growth factor binding;GO:0008160:protein tyrosine phosphatase activator activity;GO:0031994:insulin-like growth factor I binding;GO:0046872:metal ion binding;	K10138
ENST00000381513	2.27065	5.74459	1.3391	4.8322	5e-05	0.000590433	Ups	ENSG00000066117	12	50478983	50494425	+	SMARCD1	SWI/SNF related%2C matrix associated%2C actin dependent regulator of chromatin%2C subfamily d%2C member 1 [Source:HGNC Symbol%3BAcc:11106]	GO:0006337:nucleosome disassembly;GO:0006338:chromatin remodeling;GO:0006357:regulation of transcription by RNA polymerase II;GO:0007399:nervous system development;GO:0048096:chromatin-mediated maintenance of transcription;	GO:0016514:SWI/SNF complex;GO:0071564:npBAF complex;GO:0071565:nBAF complex;	GO:0003713:transcription coactivator activity;GO:0005515:protein binding;GO:0032947:protein-containing complex scaffold activity;	K11650
ENST00000381753	4.57288	18.4043	2.00887	3.69187	5e-05	0.000590433	Ups	ENSG00000064042	4	41614919	41702061	+	LIMCH1	LIM and calponin homology domains 1 [Source:HGNC Symbol%3BAcc:29191]	GO:0031032:actomyosin structure organization;	-	GO:0003779:actin binding;GO:0008270:zinc ion binding;	-
ENST00000381879	2.4875	0.704042	-1.82096	-2.64698	5e-05	0.000590433	Down	ENSG00000168781	15	43825673	43882399	-	PPIP5K1	diphosphoinositol pentakisphosphate kinase 1 [Source:HGNC Symbol%3BAcc:29023]	GO:0006020:inositol metabolic process;GO:0043647:inositol phosphate metabolic process;GO:0044281:small molecule metabolic process;	GO:0005634:nucleus;GO:0005730:nucleolus;GO:0005737:cytoplasm;GO:0005829:cytosol;GO:0005886:plasma membrane;	GO:0000827:inositol-1,3,4,5,6-pentakisphosphate kinase activity;GO:0000832:inositol hexakisphosphate 5-kinase activity;GO:0003993:acid phosphatase activity;GO:0005524:ATP binding;GO:0033857:diphosphoinositol-pentakisphosphate kinase activity;GO:0052723:inositol hexakisphosphate 1-kinase activity;GO:0052724:inositol hexakisphosphate 3-kinase activity;	K13024
ENST00000381967	6.63892	13.4881	1.02267	7.14443	5e-05	0.000590433	Ups	ENSG00000169299	4	37828255	37864558	+	PGM2	phosphoglucomutase 2 [Source:HGNC Symbol%3BAcc:8906]	GO:0005975:carbohydrate metabolic process;GO:0005978:glycogen biosynthetic process;GO:0005980:glycogen catabolic process;GO:0006006:glucose metabolic process;GO:0016052:carbohydrate catabolic process;GO:0019388:galactose catabolic process;GO:0044281:small molecule metabolic process;GO:0046386:deoxyribose phosphate catabolic process;	GO:0005829:cytosol;	GO:0000287:magnesium ion binding;GO:0004614:phosphoglucomutase activity;GO:0008973:phosphopentomutase activity;GO:0016868:intramolecular transferase activity, phosphotransferases;	K15779
ENST00000381980	1.43916	5.68245	1.98129	5.02461	5e-05	0.000590433	Ups	ENSG00000154274	4	37455563	37593448	+	C4orf19	chromosome 4 open reading frame 19 [Source:HGNC Symbol%3BAcc:25618]	-	-	-	-
ENST00000382099	1.73964	5.39177	1.63197	7.3596	5e-05	0.000590433	Ups	ENSG00000147852	9	2622100	2654480	+	VLDLR	very low density lipoprotein receptor [Source:HGNC Symbol%3BAcc:12698]	GO:0000122:negative regulation of transcription by RNA polymerase II;GO:0006869:lipid transport;GO:0006898:receptor-mediated endocytosis;GO:0007165:signal transduction;GO:0007399:nervous system development;GO:0007613:memory;GO:0008203:cholesterol metabolic process;GO:0021517:ventral spinal cord development;GO:0034436:glycoprotein transport;GO:0034447:very-low-density lipoprotein particle clearanc…	GO:0005886:plasma membrane;GO:0005905:clathrin-coated pit;GO:0016020:membrane;GO:0016021:integral component of membrane;GO:0034361:very-low-density lipoprotein particle;	GO:0005041:low-density lipoprotein particle receptor activity;GO:0005509:calcium ion binding;GO:0005515:protein binding;GO:0030229:very-low-density lipoprotein particle receptor activity;GO:0034185:apolipoprotein binding;GO:0034189:very-low-density lipoprotein particle binding;GO:0034437:glycoprotein transporter activity;GO:0038025:reelin receptor activity;GO:0048306:calcium-dependent protein bin…	K17599
ENST00000382100	0.21227	0.652989	1.62116	3.23008	5e-05	0.000590433	Ups	ENSG00000147852	9	2621834	2660053	+	VLDLR	very low density lipoprotein receptor [Source:HGNC Symbol%3BAcc:12698]	GO:0000122:negative regulation of transcription by RNA polymerase II;GO:0006869:lipid transport;GO:0006898:receptor-mediated endocytosis;GO:0007165:signal transduction;GO:0007399:nervous system development;GO:0007613:memory;GO:0008203:cholesterol metabolic process;GO:0021517:ventral spinal cord development;GO:0034436:glycoprotein transport;GO:0034447:very-low-density lipoprotein particle clearanc…	GO:0005886:plasma membrane;GO:0005905:clathrin-coated pit;GO:0016020:membrane;GO:0016021:integral component of membrane;GO:0034361:very-low-density lipoprotein particle;	GO:0005041:low-density lipoprotein particle receptor activity;GO:0005509:calcium ion binding;GO:0005515:protein binding;GO:0030229:very-low-density lipoprotein particle receptor activity;GO:0034185:apolipoprotein binding;GO:0034189:very-low-density lipoprotein particle binding;GO:0034437:glycoprotein transporter activity;GO:0038025:reelin receptor activity;GO:0048306:calcium-dependent protein bin…	K17599
ENST00000382103	0.672685	1.48209	1.13963	2.45284	0.0003	0.00313823	Ups	ENSG00000109618	4	25121636	25162064	-	SEPSECS	Sep (O-phosphoserine) tRNA:Sec (selenocysteine) tRNA synthase [Source:HGNC Symbol%3BAcc:30605]	GO:0001514:selenocysteine incorporation;GO:0097056:selenocysteinyl-tRNA(Sec) biosynthetic process;	GO:0005634:nucleus;GO:0005737:cytoplasm;	GO:0000049:tRNA binding;GO:0005515:protein binding;GO:0016740:transferase activity;GO:0016785:transferase activity, transferring selenium-containing groups;GO:0030170:pyridoxal phosphate binding;	K03341
ENST00000382147	5.65651	2.44003	-1.21302	-5.92842	5e-05	0.000590433	Down	ENSG00000167703	17	1477698	1532130	-	SLC43A2	solute carrier family 43 (amino acid system L transporter)%2C member 2 [Source:HGNC Symbol%3BAcc:23087]	GO:0006811:ion transport;GO:0006865:amino acid transport;GO:0055085:transmembrane transport;	GO:0005886:plasma membrane;GO:0016021:integral component of membrane;	GO:0015179:L-amino acid transmembrane transporter activity;	K08229
ENST00000382363	3.29159	1.55845	-1.07868	-1.74671	0.00425	0.0321132	Down	ENSG00000099999	22	30774806	30783377	-	RNF215	ring finger protein 215 [Source:HGNC Symbol%3BAcc:33434]	-	GO:0016021:integral component of membrane;	GO:0008270:zinc ion binding;	-
ENST00000382452	7.89627	18.0841	1.19548	3.89771	5e-05	0.000590433	Ups	ENSG00000071127	4	10075964	10118573	-	WDR1	WD repeat domain 1 [Source:HGNC Symbol%3BAcc:12754]	GO:0002576:platelet degranulation;GO:0007596:blood coagulation;GO:0007605:sensory perception of sound;GO:0030168:platelet activation;	GO:0002102:podosome;GO:0005576:extracellular region;GO:0005829:cytosol;GO:0030054:cell junction;GO:0042995:cell projection;	GO:0003779:actin binding;	-
ENST00000382512	13.9668	37.0504	1.40749	11.0803	5e-05	0.000590433	Ups	ENSG00000170801	4	8271504	8298201	+	HTRA3	HtrA serine peptidase 3 [Source:HGNC Symbol%3BAcc:30406]	GO:0001558:regulation of cell growth;GO:0006508:proteolysis;GO:0030512:negative regulation of transforming growth factor beta receptor signaling pathway;GO:0030514:negative regulation of BMP signaling pathway;	GO:0005576:extracellular region;	GO:0004175:endopeptidase activity;GO:0004252:serine-type endopeptidase activity;GO:0005515:protein binding;GO:0005520:insulin-like growth factor binding;GO:0008236:serine-type peptidase activity;	K08785
ENST00000382686	3.46694	7.92143	1.1921	1.88753	0.00085	0.00802056	Ups	ENSG00000168488	16	28834414	28848558	+	ATXN2L	ataxin 2-like [Source:HGNC Symbol%3BAcc:31326]	GO:0008150:biological_process;GO:0010603:regulation of cytoplasmic mRNA processing body assembly;GO:0034063:stress granule assembly;	GO:0010494:cytoplasmic stress granule;GO:0016020:membrane;GO:0016607:nuclear speck;	GO:0003674:molecular_function;GO:0005515:protein binding;	-
ENST00000382874	1.30251	0.340315	-1.93635	-2.53051	5e-05	0.000590433	Down	ENSG00000121741	13	20532848	20663253	+	ZMYM2	zinc finger%2C MYM-type 2 [Source:HGNC Symbol%3BAcc:12989]	GO:0006351:transcription, DNA-templated;GO:0006355:regulation of transcription, DNA-templated;GO:0008150:biological_process;	GO:0005829:cytosol;GO:0016605:PML body;	GO:0008270:zinc ion binding;GO:0031624:ubiquitin conjugating enzyme binding;	-
ENST00000383598	6.01744	1.90372	-1.66033	-4.71432	5e-05	0.000590433	Down	ENSG00000114544	3	125725201	125775681	-	SLC41A3	solute carrier family 41%2C member 3 [Source:HGNC Symbol%3BAcc:31046]	-	GO:0005886:plasma membrane;GO:0016021:integral component of membrane;	GO:0008324:cation transmembrane transporter activity;	K15122
ENST00000383812	8.56372	3.81473	-1.16666	-4.56195	5e-05	0.000590433	Down	ENSG00000163702	3	9958758	9975301	+	IL17RC	interleukin 17 receptor C [Source:HGNC Symbol%3BAcc:18358]	GO:1900017:positive regulation of cytokine production involved in inflammatory response;	GO:0005886:plasma membrane;GO:0016021:integral component of membrane;	GO:0030368:interleukin-17 receptor activity;	K05166
ENST00000389617	4.19424	0.762231	-2.46011	-7.92028	5e-05	0.000590433	Down	ENSG00000172986	3	72937224	73026077	+	GXYLT2	glucoside xylosyltransferase 2 [Source:HGNC Symbol%3BAcc:33383]	GO:0016266:O-glycan processing;	GO:0016021:integral component of membrane;	GO:0016757:transferase activity, transferring glycosyl groups;GO:0035252:UDP-xylosyltransferase activity;	K13676
ENST00000389760	2.91453	1.41673	-1.04069	-2.23121	0.0002	0.00216019	Down	ENSG00000129667	17	74466976	74497508	-	RHBDF2	rhomboid 5 homolog 2 (Drosophila) [Source:HGNC Symbol%3BAcc:20788]	GO:0006508:proteolysis;GO:0015031:protein transport;GO:0050709:negative regulation of protein secretion;	GO:0005789:endoplasmic reticulum membrane;GO:0005886:plasma membrane;GO:0016021:integral component of membrane;	GO:0004252:serine-type endopeptidase activity;GO:0019838:growth factor binding;	-
ENST00000390645	1.038	0.508393	-1.02979	-2.96675	5e-05	0.000590433	Down	ENSG00000188042	2	235401685	235405697	-	ARL4C	ADP-ribosylation factor-like 4C [Source:HGNC Symbol%3BAcc:698]	GO:0006184:obsolete GTP catabolic process;GO:0007264:small GTPase mediated signal transduction;GO:0032456:endocytic recycling;	GO:0005634:nucleus;GO:0005737:cytoplasm;GO:0005886:plasma membrane;GO:0030175:filopodium;	GO:0003924:GTPase activity;GO:0005515:protein binding;GO:0005525:GTP binding;GO:0043014:alpha-tubulin binding;	K07945
ENST00000391571	1.51192	0.33935	-2.15553	-4.45594	5e-05	0.000590433	Down	ENSG00000212884	GL000205.1	117169	119085	+	AC011841.1	cDNA FLJ34843 fis%2C clone NT2NE2011119%2C highly similar to C-TERMINAL BINDING PROTEIN 2 [Source:UniProtKB/TrEMBL%3BAcc:Q8NAS8]	-	-	-	K04496
ENST00000391975	23.5008	11.4806	-1.03351	-11.0846	5e-05	0.000590433	Down	ENSG00000115677	2	242166679	242212301	-	HDLBP	high density lipoprotein binding protein [Source:HGNC Symbol%3BAcc:4857]	GO:0006869:lipid transport;GO:0008203:cholesterol metabolic process;	GO:0005634:nucleus;GO:0005737:cytoplasm;GO:0005886:plasma membrane;GO:0034364:high-density lipoprotein particle;	GO:0003723:RNA binding;GO:0008289:lipid binding;	-
ENST00000392027	2.86963	0.19578	-3.87356	-7.81439	5e-05	0.000590433	Down	ENSG00000163283	2	233243244	233247599	+	ALPP	alkaline phosphatase%2C placental [Source:HGNC Symbol%3BAcc:439]	-	GO:0005886:plasma membrane;GO:0009986:cell surface;GO:0016021:integral component of membrane;GO:0031225:anchored component of membrane;	GO:0004035:alkaline phosphatase activity;GO:0046872:metal ion binding;	K01077
ENST00000392145	1.49782	0.403878	-1.89088	-5.00031	5e-05	0.000590433	Down	ENSG00000146477	6	160769425	160876014	+	SLC22A3	solute carrier family 22 (organic cation transporter)%2C member 3 [Source:HGNC Symbol%3BAcc:10967]	GO:0006855:drug transmembrane transport;GO:0015695:organic cation transport;GO:0015697:quaternary ammonium group transport;GO:0015872:dopamine transport;GO:0032098:regulation of appetite;GO:0044281:small molecule metabolic process;GO:0051615:histamine uptake;GO:0055085:transmembrane transport;	GO:0005886:plasma membrane;GO:0005887:integral component of plasma membrane;GO:0016020:membrane;GO:0016021:integral component of membrane;	GO:0005515:protein binding;GO:0015075:ion transmembrane transporter activity;GO:0015101:organic cation transmembrane transporter activity;GO:0015651:quaternary ammonium group transmembrane transporter activity;GO:0019534:toxin transmembrane transporter activity;	K08200
ENST00000392404	3.24218	7.05616	1.12192	2.98666	5e-05	0.000590433	Ups	ENSG00000179195	12	124457759	124499973	+	ZNF664	zinc finger protein 664 [Source:HGNC Symbol%3BAcc:25406]	GO:0006351:transcription, DNA-templated;GO:0006355:regulation of transcription, DNA-templated;GO:0008150:biological_process;	GO:0005634:nucleus;	GO:0003674:molecular_function;GO:0003677:DNA binding;GO:0046872:metal ion binding;	K09228
ENST00000392545	2.87999	1.39661	-1.04413	-2.43075	5e-05	0.000590433	Down	ENSG00000088992	12	117476730	117537251	-	TESC	tescalcin [Source:HGNC Symbol%3BAcc:26065]	GO:0008285:negative regulation of cell proliferation;GO:0008584:male gonad development;GO:0010628:positive regulation of gene expression;GO:0030219:megakaryocyte differentiation;GO:0030854:positive regulation of granulocyte differentiation;GO:0032417:positive regulation of sodium:proton antiporter activity;GO:0033628:regulation of cell adhesion mediated by integrin;GO:0045654:positive regulation …	GO:0001726:ruffle;GO:0005634:nucleus;GO:0005737:cytoplasm;GO:0005886:plasma membrane;GO:0030027:lamellipodium;GO:0032587:ruffle membrane;	GO:0000287:magnesium ion binding;GO:0004860:protein kinase inhibitor activity;GO:0005509:calcium ion binding;GO:0005515:protein binding;GO:0019212:phosphatase inhibitor activity;GO:0042803:protein homodimerization activity;	K17612
ENST00000392991	8.65706	3.87811	-1.15852	-3.12903	5e-05	0.000590433	Down	ENSG00000130558	9	137979520	137989911	+	OLFM1	olfactomedin 1 [Source:HGNC Symbol%3BAcc:17187]	GO:0007399:nervous system development;GO:0051259:protein complex oligomerization;	GO:0005615:extracellular space;GO:0030054:cell junction;GO:0032281:AMPA glutamate receptor complex;GO:0045202:synapse;	GO:0005515:protein binding;	-
ENST00000393021	2.05257	4.77883	1.21922	1.88893	0.00185	0.0158989	Ups	ENSG00000108443	17	57970600	58024542	+	RPS6KB1	ribosomal protein S6 kinase%2C 70kDa%2C polypeptide 1 [Source:HGNC Symbol%3BAcc:10436]	GO:0000082:G1/S transition of mitotic cell cycle;GO:0003009:skeletal muscle contraction;GO:0006468:protein phosphorylation;GO:0006915:apoptotic process;GO:0007165:signal transduction;GO:0007281:germ cell development;GO:0007568:aging;GO:0007584:response to nutrient;GO:0007616:long-term memory;GO:0008286:insulin receptor signaling pathway;GO:0009408:response to heat;GO:0009611:response to wounding;…	GO:0005634:nucleus;GO:0005737:cytoplasm;GO:0005739:mitochondrion;GO:0005741:mitochondrial outer membrane;GO:0005829:cytosol;GO:0005840:ribosome;GO:0009986:cell surface;GO:0030054:cell junction;GO:0043005:neuron projection;GO:0045202:synapse;GO:0048471:perinuclear region of cytoplasm;	GO:0004672:protein kinase activity;GO:0004674:protein serine/threonine kinase activity;GO:0004711:ribosomal protein S6 kinase activity;GO:0005515:protein binding;GO:0005524:ATP binding;GO:0042277:peptide binding;	K04688
ENST00000393051	2.45171	5.51942	1.17073	2.37507	0.0017	0.0147649	Ups	ENSG00000150768	11	111896164	111935114	+	DLAT	dihydrolipoamide S-acetyltransferase [Source:HGNC Symbol%3BAcc:2896]	GO:0006006:glucose metabolic process;GO:0006085:acetyl-CoA biosynthetic process;GO:0006090:pyruvate metabolic process;GO:0006099:tricarboxylic acid cycle;GO:0010510:regulation of acetyl-CoA biosynthetic process from pyruvate;GO:0044237:cellular metabolic process;GO:0044281:small molecule metabolic process;	GO:0005759:mitochondrial matrix;GO:0005967:mitochondrial pyruvate dehydrogenase complex;GO:0045254:pyruvate dehydrogenase complex;	GO:0004742:dihydrolipoyllysine-residue acetyltransferase activity;GO:0005515:protein binding;	K00627
ENST00000393110	13.1697	6.43615	-1.03295	-2.64439	5e-05	0.000590433	Down	ENSG00000115107	2	119981407	120023228	+	STEAP3	STEAP family member 3%2C metalloreductase [Source:HGNC Symbol%3BAcc:24592]	GO:0006879:cellular iron ion homeostasis;GO:0006915:apoptotic process;GO:0007049:cell cycle;GO:0009306:protein secretion;GO:0033572:transferrin transport;GO:0055085:transmembrane transport;	GO:0005771:multivesicular body;GO:0005886:plasma membrane;GO:0010008:endosome membrane;GO:0016021:integral component of membrane;	GO:0000293:ferric-chelate reductase activity;GO:0005515:protein binding;GO:0046872:metal ion binding;	K10142
ENST00000393193	0.518781	2.3548	2.18241	1.84293	0.0042	0.0318187	Ups	ENSG00000011052	17	49230951	49249105	+	NME2	NME/NM23 nucleoside diphosphate kinase 2 [Source:HGNC Symbol%3BAcc:7850]	GO:0006183:GTP biosynthetic process;GO:0006228:UTP biosynthetic process;GO:0006241:CTP biosynthetic process;GO:0006351:transcription, DNA-templated;GO:0006355:regulation of transcription, DNA-templated;GO:0007155:cell adhesion;GO:0007229:integrin-mediated signaling pathway;GO:0009142:nucleoside triphosphate biosynthetic process;GO:0015949:nucleobase-containing small molecule interconversion;GO:00…	GO:0001726:ruffle;GO:0005634:nucleus;GO:0005737:cytoplasm;GO:0005829:cytosol;GO:0005925:focal adhesion;GO:0030027:lamellipodium;GO:0071944:cell periphery;	GO:0003677:DNA binding;GO:0003700:DNA-binding transcription factor activity;GO:0004550:nucleoside diphosphate kinase activity;GO:0004673:protein histidine kinase activity;GO:0005515:protein binding;GO:0005524:ATP binding;GO:0046872:metal ion binding;	K00940
ENST00000393243	1.27568	0.561897	-1.18289	-1.95467	0.00235	0.0195343	Down	ENSG00000131149	16	85646958	85709810	+	GSE1	Gse1 coiled-coil protein [Source:HGNC Symbol%3BAcc:28979]	-	-	GO:0005515:protein binding;	-
ENST00000393681	4.46229	0.762148	-2.54964	-2.24731	0.0012	0.01089	Down	ENSG00000110195	11	71900712	71907342	+	FOLR1	folate receptor 1 (adult) [Source:HGNC Symbol%3BAcc:3791]	GO:0006898:receptor-mediated endocytosis;GO:0008219:cell death;GO:0015884:folic acid transport;GO:0046655:folic acid metabolic process;	GO:0005576:extracellular region;GO:0005886:plasma membrane;GO:0005887:integral component of plasma membrane;GO:0016020:membrane;GO:0031225:anchored component of membrane;	GO:0005542:folic acid binding;	K13649
ENST00000393829	2.38768	4.7985	1.00697	1.91039	0.0013	0.0116872	Ups	ENSG00000033627	17	40610862	40673503	+	ATP6V0A1	ATPase%2C H+ transporting%2C lysosomal V0 subunit a1 [Source:HGNC Symbol%3BAcc:865]	GO:0006879:cellular iron ion homeostasis;GO:0008286:insulin receptor signaling pathway;GO:0015991:ATP hydrolysis coupled proton transport;GO:0033572:transferrin transport;GO:0051701:interaction with host;GO:0055085:transmembrane transport;GO:0090382:phagosome maturation;	GO:0000220:vacuolar proton-transporting V-type ATPase, V0 domain;GO:0005634:nucleus;GO:0005730:nucleolus;GO:0005737:cytoplasm;GO:0005794:Golgi apparatus;GO:0005886:plasma membrane;GO:0010008:endosome membrane;GO:0016021:integral component of membrane;GO:0030670:phagocytic vesicle membrane;GO:0033179:proton-transporting V-type ATPase, V0 domain;GO:0042470:melanosome;GO:0043231:intracellular membra…	GO:0005515:protein binding;GO:0015078:proton transmembrane transporter activity;GO:0051117:ATPase binding;	K02154
ENST00000393934	0.718132	1.59219	1.14869	1.89777	0.00155	0.0136263	Ups	ENSG00000240891	3	111393523	111565294	+	PLCXD2	phosphatidylinositol-specific phospholipase C%2C X domain containing 2 [Source:HGNC Symbol%3BAcc:26462]	GO:0006629:lipid metabolic process;GO:0016042:lipid catabolic process;	-	GO:0004871:obsolete signal transducer activity;GO:0008081:phosphoric diester hydrolase activity;	-
ENST00000394147	1.21521	2.93684	1.27305	3.02835	5e-05	0.000590433	Ups	ENSG00000065357	12	56325812	56347805	+	DGKA	diacylglycerol kinase%2C alpha 80kDa [Source:HGNC Symbol%3BAcc:2849]	GO:0007205:protein kinase C-activating G protein-coupled receptor signaling pathway;GO:0007596:blood coagulation;GO:0030168:platelet activation;GO:0035556:intracellular signal transduction;	GO:0005829:cytosol;GO:0005886:plasma membrane;	GO:0004143:diacylglycerol kinase activity;GO:0005509:calcium ion binding;GO:0005524:ATP binding;GO:0005543:phospholipid binding;GO:0046872:metal ion binding;	K00901
ENST00000394636	8.39551	1.90269	-2.14158	-6.23857	5e-05	0.000590433	Down	ENSG00000176842	16	54964774	54968397	+	IRX5	iroquois homeobox 5 [Source:HGNC Symbol%3BAcc:14361]	GO:0002027:regulation of heart rate;GO:0006351:transcription, DNA-templated;GO:0007601:visual perception;GO:0008406:gonad development;GO:0042551:neuron maturation;GO:0048701:embryonic cranial skeleton morphogenesis;GO:0050896:response to stimulus;GO:0060040:retinal bipolar neuron differentiation;	GO:0005634:nucleus;	GO:0003700:DNA-binding transcription factor activity;GO:0005499:vitamin D binding;GO:0043565:sequence-specific DNA binding;	-
ENST00000394765	13.7264	5.88626	-1.22153	-2.65087	5e-05	0.000590433	Down	ENSG00000167671	19	4445007	4455295	-	UBXN6	UBX domain protein 6 [Source:HGNC Symbol%3BAcc:14928]	GO:0008150:biological_process;	GO:0005575:cellular_component;GO:0005634:nucleus;GO:0005730:nucleolus;GO:0005737:cytoplasm;GO:0005815:microtubule organizing center;	GO:0003674:molecular_function;GO:0005515:protein binding;	K14011
ENST00000394938	18.3176	48.0776	1.39213	3.56696	5e-05	0.000590433	Ups	ENSG00000198242	17	27047262	27050954	+	RPL23A	ribosomal protein L23a [Source:HGNC Symbol%3BAcc:10317]	GO:0000184:nuclear-transcribed mRNA catabolic process, nonsense-mediated decay;GO:0006412:translation;GO:0006413:translational initiation;GO:0006414:translational elongation;GO:0006415:translational termination;GO:0006614:SRP-dependent cotranslational protein targeting to membrane;GO:0008283:cell proliferation;GO:0010467:gene expression;GO:0016032:viral process;GO:0016070:RNA metabolic process;GO…	GO:0005634:nucleus;GO:0005829:cytosol;GO:0005840:ribosome;GO:0022625:cytosolic large ribosomal subunit;GO:0031932:TORC2 complex;	GO:0000166:nucleotide binding;GO:0003735:structural constituent of ribosome;GO:0005515:protein binding;GO:0019843:rRNA binding;	K02893
ENST00000394945	31.0794	8.31016	-1.90301	-19.208	5e-05	0.000590433	Down	ENSG00000152377	5	136310987	136835037	-	SPOCK1	sparc/osteonectin%2C cwcv and kazal-like domains proteoglycan (testican) 1 [Source:HGNC Symbol%3BAcc:11251]	GO:0001558:regulation of cell growth;GO:0001764:neuron migration;GO:0007155:cell adhesion;GO:0007165:signal transduction;GO:0007399:nervous system development;GO:0010812:negative regulation of cell-substrate adhesion;GO:0010951:negative regulation of endopeptidase activity;GO:0010977:negative regulation of neuron projection development;GO:0021953:central nervous system neuron differentiation;GO:0…	GO:0005615:extracellular space;GO:0005737:cytoplasm;GO:0014069:postsynaptic density;GO:0016528:sarcoplasm;GO:0031594:neuromuscular junction;GO:0033268:node of Ranvier;	GO:0004867:serine-type endopeptidase inhibitor activity;GO:0004869:cysteine-type endopeptidase inhibitor activity;GO:0005509:calcium ion binding;GO:0008191:metalloendopeptidase inhibitor activity;	K08136
ENST00000394964	0.86203	0.312387	-1.4644	-1.82499	0.0053	0.0388265	Down	ENSG00000140015	14	63416536	63568755	-	KCNH5	potassium voltage-gated channel%2C subfamily H (eag-related)%2C member 5 [Source:HGNC Symbol%3BAcc:6254]	GO:0007268:chemical synaptic transmission;GO:0010389:regulation of G2/M transition of mitotic cell cycle;GO:0042391:regulation of membrane potential;GO:0071805:potassium ion transmembrane transport;	GO:0005622:intracellular;GO:0005886:plasma membrane;GO:0005887:integral component of plasma membrane;GO:0009986:cell surface;GO:0016021:integral component of membrane;	GO:0000155:phosphorelay sensor kinase activity;GO:0005249:voltage-gated potassium channel activity;GO:0005516:calmodulin binding;	K04908
ENST00000395310	7.87681	2.86744	-1.45785	-3.28805	5e-05	0.000590433	Down	ENSG00000138674	4	83739814	83812419	-	SEC31A	SEC31 homolog A (S. cerevisiae) [Source:HGNC Symbol%3BAcc:17052]	GO:0002474:antigen processing and presentation of peptide antigen via MHC class I;GO:0006888:ER to Golgi vesicle-mediated transport;GO:0006987:obsolete activation of signaling protein activity involved in unfolded protein response;GO:0015031:protein transport;GO:0018279:protein N-linked glycosylation via asparagine;GO:0019886:antigen processing and presentation of exogenous peptide antigen via MH…	GO:0005737:cytoplasm;GO:0005783:endoplasmic reticulum;GO:0005789:endoplasmic reticulum membrane;GO:0005829:cytosol;GO:0012507:ER to Golgi transport vesicle membrane;GO:0030120:vesicle coat;GO:0030127:COPII vesicle coat;GO:0030134:COPII-coated ER to Golgi transport vesicle;GO:0043231:intracellular membrane-bounded organelle;GO:0048471:perinuclear region of cytoplasm;	GO:0005515:protein binding;GO:0048306:calcium-dependent protein binding;	K14005
ENST00000395379	1.95931	0.830629	-1.23807	-1.71264	0.00415	0.0315359	Down	ENSG00000129292	8	133787621	133824133	+	PHF20L1	PHD finger protein 20-like 1 [Source:HGNC Symbol%3BAcc:24280]	-	-	GO:0008270:zinc ion binding;	K18402
ENST00000395384	12.5423	1.87162	-2.74444	-10.804	5e-05	0.000590433	Down	ENSG00000103485	16	29690358	29710020	+	QPRT	quinolinate phosphoribosyltransferase [Source:HGNC Symbol%3BAcc:9755]	GO:0006766:vitamin metabolic process;GO:0006767:water-soluble vitamin metabolic process;GO:0009435:NAD biosynthetic process;GO:0019674:NAD metabolic process;GO:0034213:quinolinate catabolic process;GO:0044281:small molecule metabolic process;GO:0051259:protein complex oligomerization;	GO:0005829:cytosol;	GO:0004514:nicotinate-nucleotide diphosphorylase (carboxylating) activity;GO:0042803:protein homodimerization activity;	K00767
ENST00000395550	4.27336	1.39503	-1.61507	-2.161	0.0027	0.0219835	Down	ENSG00000225697	3	48663158	48672874	-	SLC26A6	solute carrier family 26 (anion exchanger)%2C member 6 [Source:HGNC Symbol%3BAcc:14472]	GO:0006811:ion transport;GO:0006821:chloride transport;GO:0008272:sulfate transport;GO:0015701:bicarbonate transport;GO:0015724:formate transport;GO:0015797:mannitol transport;GO:0019532:oxalate transport;GO:0030321:transepithelial chloride transport;GO:0038166:angiotensin-activated signaling pathway;GO:0042045:epithelial fluid transport;GO:0046724:oxalic acid secretion;GO:0048240:sperm capacitat…	GO:0005783:endoplasmic reticulum;GO:0005886:plasma membrane;GO:0005887:integral component of plasma membrane;GO:0012506:vesicle membrane;GO:0016020:membrane;GO:0016021:integral component of membrane;GO:0016323:basolateral plasma membrane;GO:0016324:apical plasma membrane;GO:0030659:cytoplasmic vesicle membrane;GO:0031526:brush border membrane;GO:0034707:chloride channel complex;GO:0097225:sperm m…	GO:0005254:chloride channel activity;GO:0005515:protein binding;GO:0008271:secondary active sulfate transmembrane transporter activity;GO:0015106:bicarbonate transmembrane transporter activity;GO:0015108:chloride transmembrane transporter activity;GO:0015116:sulfate transmembrane transporter activity;GO:0015301:anion:anion antiporter activity;GO:0015499:formate transmembrane transporter activity;…	K14704
ENST00000395566	13.6082	3.76084	-1.85535	-4.367	5e-05	0.000590433	Down	ENSG00000110492	11	46403226	46405356	+	MDK	midkine (neurite growth-promoting factor 2) [Source:HGNC Symbol%3BAcc:6972]	GO:0001662:behavioral fear response;GO:0007165:signal transduction;GO:0007219:Notch signaling pathway;GO:0007399:nervous system development;GO:0007614:short-term memory;GO:0009611:response to wounding;GO:0016477:cell migration;GO:0021542:dentate gyrus development;GO:0021681:cerebellar granular layer development;GO:0021987:cerebral cortex development;GO:0030154:cell differentiation;GO:0030325:adre…	GO:0005576:extracellular region;	GO:0008083:growth factor activity;GO:0008201:heparin binding;	K06828
ENST00000395761	2.11544	0.654704	-1.69204	-2.92999	5e-05	0.000590433	Down	ENSG00000163739	4	74735121	74736959	+	CXCL1	chemokine (C-X-C motif) ligand 1 (melanoma growth stimulating activity%2C alpha) [Source:HGNC Symbol%3BAcc:4602]	GO:0006935:chemotaxis;GO:0006954:inflammatory response;GO:0006955:immune response;GO:0007165:signal transduction;GO:0007186:G protein-coupled receptor signaling pathway;GO:0007399:nervous system development;GO:0008283:cell proliferation;GO:0008285:negative regulation of cell proliferation;GO:0030036:actin cytoskeleton organization;GO:0035556:intracellular signal transduction;GO:0043085:positive r…	GO:0005576:extracellular region;GO:0005615:extracellular space;	GO:0005102:signaling receptor binding;GO:0008009:chemokine activity;GO:0008047:enzyme activator activity;GO:0008083:growth factor activity;	K05505
ENST00000395768	3.86975	1.64781	-1.23169	-2.21615	0.00085	0.00802056	Down	ENSG00000213702	5	96371586	96373214	+	AC008865.1	-	-	-	-	-
ENST00000395842	7.65822	3.79475	-1.013	-7.14818	5e-05	0.000590433	Down	ENSG00000073150	22	50609160	50618723	+	PANX2	pannexin 2 [Source:HGNC Symbol%3BAcc:8600]	GO:0002931:response to ischemia;GO:0006811:ion transport;GO:0007268:chemical synaptic transmission;GO:0034214:protein hexamerization;	GO:0005737:cytoplasm;GO:0005886:plasma membrane;GO:0005921:gap junction;GO:0016021:integral component of membrane;	GO:0046982:protein heterodimerization activity;GO:0055077:gap junction hemi-channel activity;	K03443
ENST00000395941	5.86654	11.9727	1.02916	2.28439	5e-05	0.000590433	Ups	ENSG00000111790	12	27091417	27110904	+	FGFR1OP2	FGFR1 oncogene partner 2 [Source:HGNC Symbol%3BAcc:23098]	GO:0042060:wound healing;	GO:0005737:cytoplasm;GO:0005829:cytosol;	GO:0042803:protein homodimerization activity;	-
ENST00000396020	2.10364	0.572037	-1.87871	-2.11736	0.00395	0.0302806	Down	ENSG00000213741	14	50043390	50053094	-	RPS29	ribosomal protein S29 [Source:HGNC Symbol%3BAcc:10419]	GO:0000184:nuclear-transcribed mRNA catabolic process, nonsense-mediated decay;GO:0006412:translation;GO:0006413:translational initiation;GO:0006414:translational elongation;GO:0006415:translational termination;GO:0006614:SRP-dependent cotranslational protein targeting to membrane;GO:0010467:gene expression;GO:0016032:viral process;GO:0016070:RNA metabolic process;GO:0016071:mRNA metabolic proces…	GO:0005737:cytoplasm;GO:0005829:cytosol;GO:0015935:small ribosomal subunit;GO:0022627:cytosolic small ribosomal subunit;	GO:0003735:structural constituent of ribosome;GO:0008270:zinc ion binding;	K02980
ENST00000396024	11.1063	4.72471	-1.23308	-3.07468	5e-05	0.000590433	Down	ENSG00000182718	15	60639333	60690185	-	ANXA2	annexin A2 [Source:HGNC Symbol%3BAcc:537]	GO:0001501:skeletal system development;GO:0001525:angiogenesis;GO:0007589:body fluid secretion;GO:0030199:collagen fibril organization;GO:0031340:positive regulation of vesicle fusion;GO:0042730:fibrinolysis;GO:0051099:positive regulation of binding;GO:0071229:cellular response to acid chemical;	GO:0005604:basement membrane;GO:0005769:early endosome;GO:0005811:lipid droplet;GO:0005886:plasma membrane;GO:0019897:extrinsic component of plasma membrane;GO:0030496:midbody;GO:0031012:extracellular matrix;GO:0035749:myelin sheath adaxonal region;GO:0042383:sarcolemma;GO:0042470:melanosome;GO:0043220:Schmidt-Lanterman incisure;GO:0048471:perinuclear region of cytoplasm;GO:0070062:extracellular …	GO:0004859:phospholipase inhibitor activity;GO:0005509:calcium ion binding;GO:0005515:protein binding;GO:0005544:calcium-dependent phospholipid binding;GO:0005546:phosphatidylinositol-4,5-bisphosphate binding;GO:0008092:cytoskeletal protein binding;GO:0017137:Rab GTPase binding;	K17092
ENST00000396061	5.76107	2.39625	-1.26556	-2.08806	0.0008	0.00761167	Down	ENSG00000140307	15	59931308	59949678	-	GTF2A2	general transcription factor IIA%2C 2%2C 12kDa [Source:HGNC Symbol%3BAcc:4647]	GO:0006366:transcription by RNA polymerase II;GO:0006367:transcription initiation from RNA polymerase II promoter;GO:0006368:transcription elongation from RNA polymerase II promoter;GO:0010467:gene expression;GO:0016032:viral process;GO:0019048:modulation by virus of host morphology or physiology;GO:0045944:positive regulation of transcription by RNA polymerase II;GO:0051091:positive regulation o…	GO:0005654:nucleoplasm;GO:0005672:transcription factor TFIIA complex;	GO:0001103:RNA polymerase II repressing transcription factor binding;GO:0003713:transcription coactivator activity;GO:0005515:protein binding;GO:0008134:transcription factor binding;GO:0017025:TBP-class protein binding;GO:0042803:protein homodimerization activity;GO:0046982:protein heterodimerization activity;	K03123
ENST00000396140	8.53692	4.22538	-1.01463	-2.42296	0.00015	0.00165238	Down	ENSG00000137845	15	58889663	59041829	-	ADAM10	ADAM metallopeptidase domain 10 [Source:HGNC Symbol%3BAcc:188]	GO:0001701:in utero embryonic development;GO:0006468:protein phosphorylation;GO:0006509:membrane protein ectodomain proteolysis;GO:0007162:negative regulation of cell adhesion;GO:0007173:epidermal growth factor receptor signaling pathway;GO:0007219:Notch signaling pathway;GO:0007220:Notch receptor processing;GO:0007229:integrin-mediated signaling pathway;GO:0007267:cell-cell signaling;GO:0008284:…	GO:0005634:nucleus;GO:0005737:cytoplasm;GO:0005794:Golgi apparatus;GO:0005798:Golgi-associated vesicle;GO:0005886:plasma membrane;GO:0009986:cell surface;GO:0012505:endomembrane system;GO:0014069:postsynaptic density;GO:0016021:integral component of membrane;	GO:0004175:endopeptidase activity;GO:0004222:metalloendopeptidase activity;GO:0005102:signaling receptor binding;GO:0005178:integrin binding;GO:0005515:protein binding;GO:0008237:metallopeptidase activity;GO:0008270:zinc ion binding;GO:0017124:SH3 domain binding;GO:0019901:protein kinase binding;GO:0042803:protein homodimerization activity;	K06704
ENST00000396282	0.662074	1.58256	1.2572	1.88947	0.00705	0.0493951	Ups	ENSG00000172943	X	53963931	54048695	-	PHF8	PHD finger protein 8 [Source:HGNC Symbol%3BAcc:20672]	GO:0000082:G1/S transition of mitotic cell cycle;GO:0006351:transcription, DNA-templated;GO:0007420:brain development;GO:0033169:histone H3-K9 demethylation;GO:0035574:histone H4-K20 demethylation;GO:0045893:positive regulation of transcription, DNA-templated;GO:0045943:positive regulation of transcription by RNA polymerase I;GO:0061188:negative regulation of chromatin silencing at rDNA;GO:007054…	GO:0005634:nucleus;GO:0005730:nucleolus;	GO:0003682:chromatin binding;GO:0005506:iron ion binding;GO:0005515:protein binding;GO:0008270:zinc ion binding;GO:0016706:oxidoreductase activity, acting on paired donors, with incorporation or reduction of molecular oxygen, 2-oxoglutarate as one donor, and incorporation of one atom each of oxygen into both donors;GO:0032452:histone demethylase activity;GO:0032454:histone demethylase activity (H…	K19415
ENST00000396446	1.64136	3.63196	1.14586	3.19616	5e-05	0.000590433	Ups	ENSG00000120549	10	24755460	24834245	+	KIAA1217	KIAA1217 [Source:HGNC Symbol%3BAcc:25428]	GO:0048706:embryonic skeletal system development;	GO:0005737:cytoplasm;	GO:0003674:molecular_function;	-
ENST00000396549	0.847343	7.06804	3.06029	4.27008	5e-05	0.000590433	Ups	ENSG00000197614	12	8800186	8815422	-	MFAP5	microfibrillar associated protein 5 [Source:HGNC Symbol%3BAcc:29673]	GO:0030198:extracellular matrix organization;	GO:0001527:microfibril;GO:0005576:extracellular region;	GO:0005201:extracellular matrix structural constituent;	-
ENST00000396891	119.253	32.3554	-1.88195	-18.0423	5e-05	0.000590433	Down	ENSG00000197903	6	27106073	27114619	-	HIST1H2BK	histone cluster 1%2C H2bk [Source:HGNC Symbol%3BAcc:13954]	GO:0006334:nucleosome assembly;GO:0042742:defense response to bacterium;	GO:0000786:nucleosome;GO:0005634:nucleus;	GO:0003677:DNA binding;GO:0046982:protein heterodimerization activity;	K11252
ENST00000397041	13.0658	4.02405	-1.69908	-8.91142	5e-05	0.000590433	Down	ENSG00000074370	17	3827169	3867713	-	ATP2A3	ATPase%2C Ca++ transporting%2C ubiquitous [Source:HGNC Symbol%3BAcc:813]	GO:0006810:transport;GO:0006816:calcium ion transport;GO:0007596:blood coagulation;GO:0034220:ion transmembrane transport;GO:0055085:transmembrane transport;	GO:0005783:endoplasmic reticulum;GO:0005789:endoplasmic reticulum membrane;GO:0016021:integral component of membrane;GO:0016529:sarcoplasmic reticulum;GO:0031095:platelet dense tubular network membrane;GO:0031965:nuclear membrane;GO:0033017:sarcoplasmic reticulum membrane;	GO:0005388:calcium-transporting ATPase activity;GO:0005524:ATP binding;GO:0019829:cation-transporting ATPase activity;GO:0046872:metal ion binding;	K05853
ENST00000397615	4.00054	8.57762	1.10038	4.01032	5e-05	0.000590433	Ups	ENSG00000023191	11	494515	506800	-	RNH1	ribonuclease/angiogenin inhibitor 1 [Source:HGNC Symbol%3BAcc:10074]	GO:0006402:mRNA catabolic process;GO:0045765:regulation of angiogenesis;	GO:0005737:cytoplasm;GO:0032311:angiogenin-PRI complex;	GO:0005515:protein binding;GO:0008428:ribonuclease inhibitor activity;	K16634
ENST00000397621	3.98067	0.97076	-2.03583	-5.24915	5e-05	0.000590433	Down	ENSG00000127585	16	742500	755829	-	FBXL16	F-box and leucine-rich repeat protein 16 [Source:HGNC Symbol%3BAcc:14150]	-	-	-	K10282
ENST00000397679	2.46784	1.19158	-1.05037	-2.47342	0.0011	0.0100642	Down	ENSG00000160298	21	47721048	47739051	-	C21orf58	chromosome 21 open reading frame 58 [Source:HGNC Symbol%3BAcc:1300]	-	-	-	K09228
ENST00000398319	10.2401	4.18809	-1.28986	-2.59644	5e-05	0.000590433	Down	ENSG00000099991	22	24407868	24574596	+	CABIN1	calcineurin binding protein 1 [Source:HGNC Symbol%3BAcc:24187]	GO:0007166:cell surface receptor signaling pathway;	GO:0005634:nucleus;GO:0005730:nucleolus;GO:0005737:cytoplasm;GO:0016235:aggresome;	GO:0004864:protein phosphatase inhibitor activity;	K17613
ENST00000398460	0.751033	0.0986942	-2.92784	-4.25588	5e-05	0.000590433	Down	ENSG00000214548	14	101323582	101327355	+	MEG3	maternally expressed 3 (non-protein coding) [Source:HGNC Symbol%3BAcc:14575]	GO:0007411:axon guidance;GO:0008285:negative regulation of cell proliferation;GO:0016525:negative regulation of angiogenesis;GO:0030154:cell differentiation;GO:0030948:negative regulation of vascular endothelial growth factor receptor signaling pathway;GO:0032274:gonadotropin secretion;GO:0034337:RNA folding;GO:0040019:positive regulation of embryonic development;GO:0044029:hypomethylation of CpG…	GO:0005634:nucleus;GO:0005737:cytoplasm;	GO:0003713:transcription coactivator activity;	-
ENST00000398461	6.08094	0.142523	-5.41503	-6.79088	5e-05	0.000590433	Down	ENSG00000214548	14	101299306	101327358	+	MEG3	maternally expressed 3 (non-protein coding) [Source:HGNC Symbol%3BAcc:14575]	GO:0007411:axon guidance;GO:0008285:negative regulation of cell proliferation;GO:0016525:negative regulation of angiogenesis;GO:0030154:cell differentiation;GO:0030948:negative regulation of vascular endothelial growth factor receptor signaling pathway;GO:0032274:gonadotropin secretion;GO:0034337:RNA folding;GO:0040019:positive regulation of embryonic development;GO:0044029:hypomethylation of CpG…	GO:0005634:nucleus;GO:0005737:cytoplasm;	GO:0003713:transcription coactivator activity;	-
ENST00000398581	15.3987	68.554	2.15444	12.9931	5e-05	0.000590433	Ups	ENSG00000213860	7	20042346	20042909	+	RPL21P75	ribosomal protein L21 pseudogene 75 [Source:HGNC Symbol%3BAcc:36460]	-	-	-	K02889
ENST00000399262	1.06325	0.338308	-1.65207	-3.07996	5e-05	0.000590433	Down	ENSG00000171988	10	64926981	65225641	-	JMJD1C	jumonji domain containing 1C [Source:HGNC Symbol%3BAcc:12313]	GO:0006351:transcription, DNA-templated;GO:0006355:regulation of transcription, DNA-templated;GO:0007596:blood coagulation;	GO:0005622:intracellular;GO:0005654:nucleoplasm;	GO:0005515:protein binding;GO:0046872:metal ion binding;GO:0046966:thyroid hormone receptor binding;GO:0051213:dioxygenase activity;	K11449
ENST00000399440	11.2998	4.68417	-1.27044	-3.11271	5e-05	0.000590433	Down	ENSG00000100938	14	24702078	24708448	+	GMPR2	guanosine monophosphate reductase 2 [Source:HGNC Symbol%3BAcc:4377]	GO:0006144:purine nucleobase metabolic process;GO:0009117:nucleotide metabolic process;GO:0043101:purine-containing compound salvage;GO:0044281:small molecule metabolic process;GO:0055086:nucleobase-containing small molecule metabolic process;GO:0055114:oxidation-reduction process;	GO:0005829:cytosol;	GO:0003824:catalytic activity;GO:0003920:GMP reductase activity;GO:0016491:oxidoreductase activity;GO:0046872:metal ion binding;	K00364
ENST00000399494	33.9208	15.3902	-1.14016	-3.98571	5e-05	0.000590433	Down	ENSG00000189403	13	31035044	31039379	-	HMGB1	high mobility group box 1 [Source:HGNC Symbol%3BAcc:4983]	GO:0000122:negative regulation of transcription by RNA polymerase II;GO:0001773:myeloid dendritic cell activation;GO:0002407:dendritic cell chemotaxis;GO:0002437:inflammatory response to antigenic stimulus;GO:0006265:DNA topological change;GO:0006288:base-excision repair, DNA ligation;GO:0006309:apoptotic DNA fragmentation;GO:0006310:DNA recombination;GO:0006357:regulation of transcription by RNA…	GO:0000793:condensed chromosome;GO:0005576:extracellular region;GO:0005615:extracellular space;GO:0005634:nucleus;GO:0005654:nucleoplasm;GO:0009986:cell surface;GO:0017053:transcriptional repressor complex;	GO:0003677:DNA binding;GO:0003684:damaged DNA binding;GO:0003690:double-stranded DNA binding;GO:0003697:single-stranded DNA binding;GO:0003700:DNA-binding transcription factor activity;GO:0005125:cytokine activity;GO:0005515:protein binding;GO:0008134:transcription factor binding;GO:0008301:DNA binding, bending;GO:0042056:chemoattractant activity;GO:0050786:RAGE receptor binding;GO:0070491:repres…	K10802
ENST00000399568	8.72144	2.74099	-1.66987	-3.0549	5e-05	0.000590433	Down	ENSG00000242259	22	19428409	19435215	-	C22orf39	chromosome 22 open reading frame 39 [Source:HGNC Symbol%3BAcc:27012]	-	-	-	K17675
ENST00000399775	0.392026	1.0921	1.47809	2.03117	0.00395	0.0302806	Ups	ENSG00000168913	9	34521038	34523039	-	ENHO	energy homeostasis associated [Source:HGNC Symbol%3BAcc:24838]	-	GO:0005576:extracellular region;	-	-
ENST00000400107	0.916958	0	-inf	-nan	5e-05	0.000590433	Down	ENSG00000167077	22	42095518	42195459	+	MEI1	meiosis inhibitor 1 [Source:HGNC Symbol%3BAcc:28613]	GO:0007141:male meiosis I;GO:0007286:spermatid development;	-	-	-
ENST00000400380	3.3144	0.829117	-1.9991	-4.43479	5e-05	0.000590433	Down	ENSG00000100031	22	24999183	25024968	+	GGT1	gamma-glutamyltransferase 1 [Source:HGNC Symbol%3BAcc:4250]	GO:0002682:regulation of immune system process;GO:0006520:cellular amino acid metabolic process;GO:0006691:leukotriene metabolic process;GO:0006749:glutathione metabolic process;GO:0006750:glutathione biosynthetic process;GO:0006805:xenobiotic metabolic process;GO:0007283:spermatogenesis;GO:0019344:cysteine biosynthetic process;GO:0019369:arachidonic acid metabolic process;GO:0019370:leukotriene …	GO:0005886:plasma membrane;GO:0016020:membrane;GO:0016021:integral component of membrane;GO:0031362:anchored component of external side of plasma membrane;	GO:0003840:obsolete gamma-glutamyltransferase activity;GO:0005515:protein binding;GO:0036374:glutathione hydrolase activity;	K18592
ENST00000400451	1.54648	0.634072	-1.28627	-2.04346	0.0004	0.00408985	Down	ENSG00000185252	22	20748405	20761968	+	ZNF74	zinc finger protein 74 [Source:HGNC Symbol%3BAcc:13144]	GO:0006351:transcription, DNA-templated;GO:0006355:regulation of transcription, DNA-templated;GO:0007275:multicellular organism development;	GO:0005634:nucleus;GO:0005730:nucleolus;GO:0015629:actin cytoskeleton;	GO:0003677:DNA binding;GO:0003723:RNA binding;GO:0046872:metal ion binding;	K09228
ENST00000400773	3.28243	1.45207	-1.17665	-2.60699	0.00045	0.00455099	Down	ENSG00000162458	1	16085255	16113084	+	FBLIM1	filamin binding LIM protein 1 [Source:HGNC Symbol%3BAcc:24686]	GO:0008360:regulation of cell shape;GO:0033623:regulation of integrin activation;GO:0034329:cell junction assembly;	GO:0001725:stress fiber;GO:0005829:cytosol;GO:0005925:focal adhesion;GO:0005938:cell cortex;GO:0030054:cell junction;GO:0043231:intracellular membrane-bounded organelle;	GO:0008270:zinc ion binding;GO:0031005:filamin binding;	K02927
ENST00000400935	4.72619	9.51122	1.00895	2.12654	0.00025	0.0026542	Ups	ENSG00000184575	12	64803437	64813965	+	XPOT	exportin%2C tRNA [Source:HGNC Symbol%3BAcc:12826]	GO:0006409:tRNA export from nucleus;GO:0006886:intracellular protein transport;	GO:0005634:nucleus;GO:0005643:nuclear pore;GO:0005654:nucleoplasm;GO:0005737:cytoplasm;	GO:0000049:tRNA binding;GO:0008536:Ran GTPase binding;	K14288
ENST00000401419	6.56767	2.42179	-1.43931	-3.23859	5e-05	0.000590433	Down	ENSG00000128309	22	37415676	37425842	+	MPST	mercaptopyruvate sulfurtransferase [Source:HGNC Symbol%3BAcc:7223]	GO:0009440:cyanate catabolic process;GO:0009636:response to toxic substance;GO:0070814:hydrogen sulfide biosynthetic process;	GO:0005737:cytoplasm;GO:0005739:mitochondrion;GO:0005743:mitochondrial inner membrane;GO:0030054:cell junction;GO:0043005:neuron projection;GO:0045202:synapse;	GO:0004792:thiosulfate sulfurtransferase activity;GO:0016784:3-mercaptopyruvate sulfurtransferase activity;	K01011
ENST00000401548	0.669164	0	-inf	-nan	5e-05	0.000590433	Down	ENSG00000167077	22	42095503	42195458	+	MEI1	meiosis inhibitor 1 [Source:HGNC Symbol%3BAcc:28613]	GO:0007141:male meiosis I;GO:0007286:spermatid development;	-	-	-
ENST00000401959	28.5153	14.1771	-1.00817	-2.77458	5e-05	0.000590433	Down	ENSG00000100138	22	42069971	42084885	-	NHP2L1	NHP2 non-histone chromosome protein 2-like 1 (S. cerevisiae) [Source:HGNC Symbol%3BAcc:7819]	GO:0000398:mRNA splicing, via spliceosome;GO:0008380:RNA splicing;GO:0010467:gene expression;GO:0042254:ribosome biogenesis;	GO:0005634:nucleus;GO:0005654:nucleoplasm;GO:0005681:spliceosomal complex;GO:0005730:nucleolus;GO:0031428:box C/D snoRNP complex;	GO:0003723:RNA binding;GO:0005515:protein binding;GO:0030515:snoRNA binding;	K12845
ENST00000402064	1.55514	0.714361	-1.12232	-2.65773	5e-05	0.000590433	Down	ENSG00000184381	22	38507507	38577836	-	PLA2G6	phospholipase A2%2C group VI (cytosolic%2C calcium-independent) [Source:HGNC Symbol%3BAcc:9039]	GO:0001934:positive regulation of protein phosphorylation;GO:0006629:lipid metabolic process;GO:0006644:phospholipid metabolic process;GO:0006935:chemotaxis;GO:0007204:positive regulation of cytosolic calcium ion concentration;GO:0007613:memory;GO:0008219:cell death;GO:0014832:urinary bladder smooth muscle contraction;GO:0016042:lipid catabolic process;GO:0032049:cardiolipin biosynthetic process;…	GO:0005737:cytoplasm;GO:0005739:mitochondrion;GO:0005813:centrosome;GO:0005829:cytosol;GO:0016020:membrane;	GO:0004623:phospholipase A2 activity;GO:0005516:calmodulin binding;GO:0016787:hydrolase activity;GO:0043008:ATP-dependent protein binding;GO:0047499:calcium-independent phospholipase A2 activity;	K16343
ENST00000402285	172.566	55.3272	-1.64109	-3.87527	5e-05	0.000590433	Down	ENSG00000143947	2	55459039	55462724	+	RPS27A	ribosomal protein S27a [Source:HGNC Symbol%3BAcc:10417]	GO:0000082:G1/S transition of mitotic cell cycle;GO:0000122:negative regulation of transcription by RNA polymerase II;GO:0000184:nuclear-transcribed mRNA catabolic process, nonsense-mediated decay;GO:0000187:activation of MAPK activity;GO:0000209:protein polyubiquitination;GO:0000278:mitotic cell cycle;GO:0002224:toll-like receptor signaling pathway;GO:0002474:antigen processing and presentation …	GO:0005654:nucleoplasm;GO:0005829:cytosol;GO:0005886:plasma membrane;GO:0010008:endosome membrane;GO:0015935:small ribosomal subunit;GO:0022627:cytosolic small ribosomal subunit;GO:0030666:endocytic vesicle membrane;	GO:0003735:structural constituent of ribosome;GO:0046872:metal ion binding;	K02977
ENST00000402420	2.7508	1.27075	-1.11417	-1.7137	0.00575	0.0415291	Down	ENSG00000100162	22	42335176	42342733	-	CENPM	centromere protein M [Source:HGNC Symbol%3BAcc:18352]	GO:0000278:mitotic cell cycle;	GO:0000777:condensed chromosome kinetochore;GO:0005634:nucleus;GO:0005829:cytosol;	-	K11505
ENST00000402590	0.195007	7.57033	5.27876	3.40899	0.0026	0.0213022	Ups	ENSG00000205775	X	49197607	49204923	+	GAGE2E	G antigen 2E [Source:HGNC Symbol%3BAcc:31960]	-	-	-	-
ENST00000402918	3.66672	1.44919	-1.33925	-11.6239	5e-05	0.000590433	Down	ENSG00000166897	22	37764000	37823505	-	ELFN2	extracellular leucine-rich repeat and fibronectin type III domain containing 2 [Source:HGNC Symbol%3BAcc:29396]	GO:0010923:negative regulation of phosphatase activity;	GO:0016021:integral component of membrane;	GO:0004864:protein phosphatase inhibitor activity;GO:0019902:phosphatase binding;	K17568
ENST00000403299	19.336	4.49608	-2.10455	-3.8539	5e-05	0.000590433	Down	ENSG00000100065	22	37886400	37915549	-	CARD10	caspase recruitment domain family%2C member 10 [Source:HGNC Symbol%3BAcc:16422]	GO:0007250:activation of NF-kappaB-inducing kinase activity;GO:0042981:regulation of apoptotic process;	GO:0005737:cytoplasm;GO:0032449:CBM complex;	GO:0005515:protein binding;GO:0030159:receptor signaling complex scaffold activity;	-
ENST00000403346	14.9334	5.57974	-1.42028	-2.97992	5e-05	0.000590433	Down	ENSG00000115694	2	242434432	242448103	-	STK25	serine/threonine kinase 25 [Source:HGNC Symbol%3BAcc:11404]	GO:0006979:response to oxidative stress;GO:0007163:establishment or maintenance of cell polarity;GO:0007165:signal transduction;GO:0050772:positive regulation of axonogenesis;GO:0051645:Golgi localization;	GO:0005794:Golgi apparatus;	GO:0004672:protein kinase activity;GO:0004674:protein serine/threonine kinase activity;GO:0005515:protein binding;GO:0005524:ATP binding;GO:0042802:identical protein binding;GO:0046872:metal ion binding;	K08838
ENST00000403492	1.39995	0	-inf	-nan	5e-05	0.000590433	Down	ENSG00000167077	22	42177739	42195460	+	MEI1	meiosis inhibitor 1 [Source:HGNC Symbol%3BAcc:28613]	GO:0007141:male meiosis I;GO:0007286:spermatid development;	-	-	-
ENST00000403625	0.560466	0.211935	-1.403	-3.6916	5e-05	0.000590433	Down	ENSG00000069020	5	65892189	66465423	+	MAST4	microtubule associated serine/threonine kinase family member 4 [Source:HGNC Symbol%3BAcc:19037]	-	GO:0005737:cytoplasm;	GO:0000287:magnesium ion binding;GO:0004674:protein serine/threonine kinase activity;GO:0005524:ATP binding;	K08789
ENST00000403707	1.9221	0.605282	-1.667	-1.96141	0.00425	0.0321132	Down	ENSG00000099899	22	20099398	20104915	-	TRMT2A	tRNA methyltransferase 2 homolog A (S. cerevisiae) [Source:HGNC Symbol%3BAcc:24974]	GO:0006396:RNA processing;	-	GO:0000166:nucleotide binding;GO:0003676:nucleic acid binding;GO:0003723:RNA binding;GO:0008173:RNA methyltransferase activity;	K15332
ENST00000404488	16.4106	8.19856	-1.00118	-2.77163	5e-05	0.000590433	Down	ENSG00000184164	22	50312283	50321188	+	CRELD2	cysteine-rich with EGF-like domains 2 [Source:HGNC Symbol%3BAcc:28150]	-	GO:0005615:extracellular space;GO:0005783:endoplasmic reticulum;GO:0005794:Golgi apparatus;	GO:0005509:calcium ion binding;GO:0005515:protein binding;	-
ENST00000404720	0.604227	8.27034	3.77478	4.95428	0.00045	0.00455099	Ups	ENSG00000240257	X	49207160	49214420	+	GAGE2D	G antigen 2D [Source:HGNC Symbol%3BAcc:31959]	GO:0006968:cellular defense response;	-	GO:0005515:protein binding;	-
ENST00000404752	0.983927	0.267224	-1.8805	-5.67014	5e-05	0.000590433	Down	ENSG00000243244	2	48757310	48825651	+	STON1	stonin 1 [Source:HGNC Symbol%3BAcc:17003]	GO:0006886:intracellular protein transport;GO:0006897:endocytosis;GO:0016192:vesicle-mediated transport;GO:0030100:regulation of endocytosis;	GO:0030131:clathrin adaptor complex;	-	K12581
ENST00000405018	15.2007	6.72593	-1.17634	-2.72666	5e-05	0.000590433	Down	ENSG00000100242	22	39130741	39152004	-	SUN2	Sad1 and UNC84 domain containing 2 [Source:HGNC Symbol%3BAcc:14210]	GO:0006998:nuclear envelope organization;GO:0007052:mitotic spindle organization;GO:0007097:nuclear migration;GO:0030335:positive regulation of cell migration;GO:0031022:nuclear migration along microfilament;GO:0051642:centrosome localization;GO:0090286:cytoskeletal anchoring at nuclear membrane;GO:0090292:nuclear matrix anchoring at nuclear membrane;	GO:0000784:nuclear chromosome, telomeric region;GO:0000794:condensed nuclear chromosome;GO:0005635:nuclear envelope;GO:0005637:nuclear inner membrane;GO:0010008:endosome membrane;GO:0016021:integral component of membrane;GO:0031965:nuclear membrane;GO:0034993:meiotic nuclear membrane microtubule tethering complex;	GO:0005515:protein binding;GO:0005521:lamin binding;GO:0008017:microtubule binding;GO:0042802:identical protein binding;	K19347
ENST00000405159	0.683208	2.01362	1.5594	3.11303	5e-05	0.000590433	Ups	ENSG00000133193	17	71203492	71228510	-	FAM104A	family with sequence similarity 104%2C member A [Source:HGNC Symbol%3BAcc:25918]	-	-	-	-
ENST00000405418	1.15352	0	-inf	-nan	5e-05	0.000590433	Down	ENSG00000217275	6	26202384	26202882	+	RP1-34B20.4	-	-	-	-	K02947
ENST00000405487	0.446828	0.934383	1.06429	1.79044	0.00155	0.0136263	Ups	ENSG00000217165	6	39078097	39080728	+	ANKRD18EP	ankyrin repeat domain 18E%2C pseudogene [Source:HGNC Symbol%3BAcc:43609]	-	-	-	-
ENST00000405763	1.58878	0.716112	-1.14966	-1.95352	0.00225	0.0188201	Down	ENSG00000163374	1	155630508	155658266	-	YY1AP1	YY1 associated protein 1 [Source:HGNC Symbol%3BAcc:30935]	GO:0006351:transcription, DNA-templated;GO:0006355:regulation of transcription, DNA-templated;GO:0051726:regulation of cell cycle;	GO:0005634:nucleus;GO:0005730:nucleolus;GO:0005737:cytoplasm;	GO:0005515:protein binding;	-
ENST00000406386	1.04042	0.417219	-1.31828	-2.9767	5e-05	0.000590433	Down	ENSG00000100106	22	38093011	38172563	+	TRIOBP	TRIO and F-actin binding protein [Source:HGNC Symbol%3BAcc:17009]	GO:0030047:actin modification;GO:0051016:barbed-end actin filament capping;GO:0051301:cell division;GO:1900026:positive regulation of substrate adhesion-dependent cell spreading;	GO:0005634:nucleus;GO:0005737:cytoplasm;GO:0005815:microtubule organizing center;GO:0015629:actin cytoskeleton;GO:0030496:midbody;	GO:0005543:phospholipid binding;GO:0017049:GTP-Rho binding;GO:0031625:ubiquitin protein ligase binding;GO:0045159:myosin II binding;GO:0051015:actin filament binding;	K17985
ENST00000406520	57.1873	28.5936	-1	-4.90168	5e-05	0.000590433	Down	ENSG00000093010	22	19939026	19956539	+	COMT	catechol-O-methyltransferase [Source:HGNC Symbol%3BAcc:2228]	GO:0006584:catecholamine metabolic process;GO:0006805:xenobiotic metabolic process;GO:0007268:chemical synaptic transmission;GO:0007565:female pregnancy;GO:0007612:learning;GO:0008210:estrogen metabolic process;GO:0014070:response to organic cyclic compound;GO:0032259:methylation;GO:0032496:response to lipopolysaccharide;GO:0042135:neurotransmitter catabolic process;GO:0042136:neurotransmitter bi…	GO:0005739:mitochondrion;GO:0005829:cytosol;GO:0005886:plasma membrane;GO:0016020:membrane;GO:0016021:integral component of membrane;GO:0043231:intracellular membrane-bounded organelle;	GO:0000287:magnesium ion binding;GO:0008171:O-methyltransferase activity;GO:0016206:catechol O-methyltransferase activity;	K00545
ENST00000406567	0.445107	1.71435	1.94544	2.61541	0.00015	0.00165238	Ups	ENSG00000138073	2	27353643	27357480	-	PREB	prolactin regulatory element binding [Source:HGNC Symbol%3BAcc:9356]	GO:0006351:transcription, DNA-templated;GO:0006355:regulation of transcription, DNA-templated;GO:0006888:ER to Golgi vesicle-mediated transport;GO:0006987:obsolete activation of signaling protein activity involved in unfolded protein response;GO:0015031:protein transport;GO:0018279:protein N-linked glycosylation via asparagine;GO:0030968:endoplasmic reticulum unfolded protein response;GO:0043687:…	GO:0005634:nucleus;GO:0005783:endoplasmic reticulum;GO:0005789:endoplasmic reticulum membrane;GO:0016021:integral component of membrane;	GO:0003677:DNA binding;	K14003
ENST00000406610	0.461667	0.964463	1.06287	3.20992	5e-05	0.000590433	Ups	ENSG00000116117	2	205410516	206484886	+	PARD3B	par-3 family cell polarity regulator beta [Source:HGNC Symbol%3BAcc:14446]	GO:0007049:cell cycle;GO:0051301:cell division;	GO:0005923:bicellular tight junction;GO:0012505:endomembrane system;GO:0016020:membrane;	-	-
ENST00000407325	1.25501	3.12041	1.31404	3.61021	5e-05	0.000590433	Ups	ENSG00000183671	2	207040040	207082748	-	GPR1	G protein-coupled receptor 1 [Source:HGNC Symbol%3BAcc:4463]	GO:0007186:G protein-coupled receptor signaling pathway;	GO:0005887:integral component of plasma membrane;GO:0016021:integral component of membrane;	GO:0004930:G protein-coupled receptor activity;	K04310
ENST00000407471	3.8782	1.50722	-1.3635	-2.14217	0.0031	0.0246578	Down	ENSG00000138867	22	24936406	24951150	-	GUCD1	guanylyl cyclase domain containing 1 [Source:HGNC Symbol%3BAcc:14237]	-	-	-	K04264
ENST00000407597	4.27595	1.46869	-1.54171	-1.8849	0.00095	0.00883635	Down	ENSG00000101849	X	9431335	9687780	+	TBL1X	transducin (beta)-like 1X-linked [Source:HGNC Symbol%3BAcc:11585]	GO:0000122:negative regulation of transcription by RNA polymerase II;GO:0006351:transcription, DNA-templated;GO:0006508:proteolysis;GO:0007219:Notch signaling pathway;GO:0007605:sensory perception of sound;GO:0043161:proteasome-mediated ubiquitin-dependent protein catabolic process;GO:0043627:response to estrogen;GO:0044255:cellular lipid metabolic process;GO:0044281:small molecule metabolic proc…	GO:0000118:histone deacetylase complex;GO:0005634:nucleus;GO:0005654:nucleoplasm;GO:0005667:transcription factor complex;GO:0005876:spindle microtubule;GO:0017053:transcriptional repressor complex;	GO:0003682:chromatin binding;GO:0003714:transcription corepressor activity;GO:0005515:protein binding;GO:0008013:beta-catenin binding;GO:0008022:protein C-terminus binding;GO:0008134:transcription factor binding;GO:0019904:protein domain specific binding;GO:0042393:histone binding;GO:0044212:transcription regulatory region DNA binding;	K04508
ENST00000408913	2.97651	1.4475	-1.04006	-2.74257	5e-05	0.000590433	Down	ENSG00000185650	14	69261464	69263190	-	ZFP36L1	ZFP36 ring finger protein-like 1 [Source:HGNC Symbol%3BAcc:1107]	GO:0000288:nuclear-transcribed mRNA catabolic process, deadenylation-dependent decay;GO:0001570:vasculogenesis;GO:0006355:regulation of transcription, DNA-templated;GO:0006417:regulation of translation;GO:0010467:gene expression;GO:0016070:RNA metabolic process;GO:0016071:mRNA metabolic process;GO:0033077:T cell differentiation in thymus;GO:0043488:regulation of mRNA stability;	GO:0005634:nucleus;GO:0005737:cytoplasm;GO:0005829:cytosol;	GO:0003677:DNA binding;GO:0003700:DNA-binding transcription factor activity;GO:0003729:mRNA binding;GO:0005515:protein binding;GO:0046872:metal ion binding;	K18753
ENST00000408931	0.283451	1.21013	2.09399	3.82305	5e-05	0.000590433	Ups	ENSG00000164532	7	35242042	35293758	-	TBX20	T-box 20 [Source:HGNC Symbol%3BAcc:11598]	GO:0000122:negative regulation of transcription by RNA polymerase II;GO:0001569:branching involved in blood vessel morphogenesis;GO:0001706:endoderm formation;GO:0001764:neuron migration;GO:0001947:heart looping;GO:0003143:embryonic heart tube morphogenesis;GO:0003148:outflow tract septum morphogenesis;GO:0003175:tricuspid valve development;GO:0003180:aortic valve morphogenesis;GO:0003193:pulmona…	GO:0005634:nucleus;GO:0005737:cytoplasm;	GO:0000977:RNA polymerase II regulatory region sequence-specific DNA binding;GO:0001085:RNA polymerase II transcription factor binding;GO:0001102:RNA polymerase II activating transcription factor binding;GO:0003700:DNA-binding transcription factor activity;	K10185
ENST00000408948	1.46663	3.55441	1.2771	1.94061	0.00345	0.0270067	Ups	ENSG00000072518	11	63662658	63676727	+	MARK2	MAP/microtubule affinity-regulating kinase 2 [Source:HGNC Symbol%3BAcc:3332]	GO:0001764:neuron migration;GO:0006468:protein phosphorylation;GO:0010976:positive regulation of neuron projection development;GO:0016055:Wnt signaling pathway;GO:0030010:establishment of cell polarity;GO:0045197:establishment or maintenance of epithelial cell apical/basal polarity;GO:0046777:protein autophosphorylation;GO:0050770:regulation of axonogenesis;GO:0051493:regulation of cytoskeleton o…	GO:0005634:nucleus;GO:0005886:plasma membrane;GO:0016020:membrane;GO:0045180:basal cortex;	GO:0000287:magnesium ion binding;GO:0004674:protein serine/threonine kinase activity;GO:0005515:protein binding;GO:0005524:ATP binding;GO:0008289:lipid binding;GO:0016301:kinase activity;GO:0050321:tau-protein kinase activity;	K08798
ENST00000408953	1.96834	0.849164	-1.21286	-2.81846	5e-05	0.000590433	Down	ENSG00000221886	5	159820155	159827104	-	C5orf54	chromosome 5 open reading frame 54 [Source:HGNC Symbol%3BAcc:30804]	-	-	-	-
ENST00000409106	0.228061	0.73471	1.68775	2.25249	0.0007	0.00675877	Ups	ENSG00000115084	2	114471930	114514270	-	SLC35F5	solute carrier family 35%2C member F5 [Source:HGNC Symbol%3BAcc:23617]	GO:0006810:transport;	GO:0016020:membrane;GO:0016021:integral component of membrane;	-	K15289
ENST00000409304	97.6331	44.3319	-1.13903	-7.93371	5e-05	0.000590433	Down	ENSG00000135919	2	224839829	224904005	-	SERPINE2	serpin peptidase inhibitor%2C clade E (nexin%2C plasminogen activator inhibitor type 1)%2C member 2 [Source:HGNC Symbol%3BAcc:8951]	GO:0007596:blood coagulation;GO:0008285:negative regulation of cell proliferation;GO:0010544:negative regulation of platelet activation;GO:0010757:negative regulation of plasminogen activation;GO:0010766:negative regulation of sodium ion transport;GO:0010951:negative regulation of endopeptidase activity;GO:0010955:negative regulation of protein processing;GO:0014067:negative regulation of phospha…	GO:0005576:extracellular region;GO:0005615:extracellular space;GO:0005829:cytosol;GO:0031012:extracellular matrix;GO:0031091:platelet alpha granule;GO:0031232:extrinsic component of external side of plasma membrane;GO:0031594:neuromuscular junction;	GO:0004867:serine-type endopeptidase inhibitor activity;GO:0005102:signaling receptor binding;GO:0005515:protein binding;GO:0005539:glycosaminoglycan binding;GO:0008201:heparin binding;	K16643
ENST00000409365	6.47503	0.911916	-2.82791	-4.00464	5e-05	0.000590433	Down	ENSG00000115252	2	183011763	183291758	-	PDE1A	phosphodiesterase 1A%2C calmodulin-dependent [Source:HGNC Symbol%3BAcc:8774]	GO:0007165:signal transduction;GO:0007173:epidermal growth factor receptor signaling pathway;GO:0007202:activation of phospholipase C activity;GO:0007596:blood coagulation;GO:0008543:fibroblast growth factor receptor signaling pathway;GO:0045087:innate immune response;GO:0048011:neurotrophin TRK receptor signaling pathway;	GO:0005829:cytosol;	GO:0004114:3',5'-cyclic-nucleotide phosphodiesterase activity;GO:0004117:calmodulin-dependent cyclic-nucleotide phosphodiesterase activity;GO:0005516:calmodulin binding;GO:0046872:metal ion binding;	K13755
ENST00000409479	1.46375	0.658356	-1.15273	-2.00457	0.00315	0.0249902	Down	ENSG00000142102	11	289559	295258	+	ATHL1	ATH1%2C acid trehalase-like 1 (yeast) [Source:HGNC Symbol%3BAcc:26210]	GO:0005975:carbohydrate metabolic process;	-	GO:0003824:catalytic activity;GO:0016798:hydrolase activity, acting on glycosyl bonds;	K06566
ENST00000409614	215.005	98.5546	-1.12537	-8.68197	5e-05	0.000590433	Down	ENSG00000140264	15	44085037	44086244	+	SERF2	small EDRK-rich factor 2 [Source:HGNC Symbol%3BAcc:10757]	GO:0008150:biological_process;	GO:0005634:nucleus;GO:0005829:cytosol;	GO:0003674:molecular_function;	-
ENST00000409672	0.193652	1.27887	2.72333	4.63657	5e-05	0.000590433	Ups	ENSG00000169432	2	167051695	167232503	-	SCN9A	sodium channel%2C voltage-gated%2C type IX%2C alpha subunit [Source:HGNC Symbol%3BAcc:10597]	GO:0006814:sodium ion transport;GO:0006954:inflammatory response;GO:0009636:response to toxic substance;GO:0009791:post-embryonic development;GO:0019228:neuronal action potential;GO:0048266:behavioral response to pain;	GO:0001518:voltage-gated sodium channel complex;GO:0016021:integral component of membrane;	GO:0005216:ion channel activity;GO:0005248:voltage-gated sodium channel activity;GO:0031402:sodium ion binding;	K04841
ENST00000409807	0.81004	4.18837	2.37032	2.81002	0.0009	0.00843138	Ups	ENSG00000115641	2	105977314	106013414	-	FHL2	four and a half LIM domains 2 [Source:HGNC Symbol%3BAcc:3703]	GO:0000122:negative regulation of transcription by RNA polymerase II;GO:0001649:osteoblast differentiation;GO:0006351:transcription, DNA-templated;GO:0006357:regulation of transcription by RNA polymerase II;GO:0009725:response to hormone;GO:0030521:androgen receptor signaling pathway;GO:0043066:negative regulation of apoptotic process;GO:0044255:cellular lipid metabolic process;GO:0044281:small m…	GO:0005634:nucleus;GO:0005654:nucleoplasm;GO:0005925:focal adhesion;GO:0015629:actin cytoskeleton;GO:0030018:Z disc;GO:0031430:M band;	GO:0003713:transcription coactivator activity;GO:0005515:protein binding;GO:0008134:transcription factor binding;GO:0008270:zinc ion binding;GO:0042802:identical protein binding;GO:0050681:androgen receptor binding;	K14380
ENST00000409970	5.98545	1.83568	-1.70514	-2.53171	0.0039	0.0299559	Down	ENSG00000105928	7	24738000	24797094	-	DFNA5	deafness%2C autosomal dominant 5 [Source:HGNC Symbol%3BAcc:2810]	GO:0006915:apoptotic process;GO:0007605:sensory perception of sound;GO:0008285:negative regulation of cell proliferation;GO:0060113:inner ear receptor cell differentiation;GO:2001244:positive regulation of intrinsic apoptotic signaling pathway;	GO:0005737:cytoplasm;	-	-
ENST00000410055	2.16392	0.896441	-1.27136	-2.03614	0.00635	0.0451779	Down	ENSG00000152256	2	173420779	173463862	+	PDK1	pyruvate dehydrogenase kinase%2C isozyme 1 [Source:HGNC Symbol%3BAcc:8809]	GO:0006006:glucose metabolic process;GO:0006090:pyruvate metabolic process;GO:0006468:protein phosphorylation;GO:0008283:cell proliferation;GO:0008631:intrinsic apoptotic signaling pathway in response to oxidative stress;GO:0010510:regulation of acetyl-CoA biosynthetic process from pyruvate;GO:0010906:regulation of glucose metabolic process;GO:0044237:cellular metabolic process;GO:0044281:small m…	GO:0005739:mitochondrion;GO:0005759:mitochondrial matrix;GO:0005967:mitochondrial pyruvate dehydrogenase complex;	GO:0004672:protein kinase activity;GO:0004674:protein serine/threonine kinase activity;GO:0004740:pyruvate dehydrogenase (acetyl-transferring) kinase activity;GO:0005524:ATP binding;GO:0016301:kinase activity;	K12077
ENST00000410115	11.0946	5.50537	-1.01095	-2.6113	5e-05	0.000590433	Down	ENSG00000150540	2	138721590	138771823	+	HNMT	histamine N-methyltransferase [Source:HGNC Symbol%3BAcc:5028]	GO:0002347:response to tumor cell;GO:0006972:hyperosmotic response;GO:0007420:brain development;GO:0007585:respiratory gaseous exchange;GO:0014075:response to amine;GO:0042220:response to cocaine;GO:0051384:response to glucocorticoid;GO:0070555:response to interleukin-1;	GO:0005634:nucleus;GO:0005730:nucleolus;GO:0005737:cytoplasm;GO:0043005:neuron projection;	GO:0046539:histamine N-methyltransferase activity;	K00546
[truncated: 837 more rows]
